# Supplementary material for: Adenosine Monophosphate Forms Ordered Arrays in Multilamellar Lipid Matrices: Insights into Assembly of Nucleic Acid for Primitive Life
Source: PLoS One. 2013 May 7;8(5):e62810. doi: 10.1371/journal.pone.0062810 (PMC3646914; doi:10.1371/journal.pone.0062810)
Supplement: Structure File S1 — PDB structure files of the molecular structure in Figure 5 D. (PDB) [file pone.0062810.s001.pdb]

HEADER    AMP_planar_torsion_03212013    
REMARK   1
REMARK   1 This file was generated by CrystalMaker� for Windows 2.5.4
REMARK   1 Copyright � 1994-2011 CrystalMaker Software Ltd. All rights reserved.
REMARK   1 Real-time interactive crystallography for Windows
REMARK   1 http://www.crystalmaker.com
REMARK   1
ATOM      1  C   MOL H   0     -28.096 -27.599 -32.357  1.00  0.00           C0 
ATOM      2  C   MOL H   0     -27.446 -26.658 -30.085  1.00  0.00           C0 
ATOM      3  C   MOL H   0     -25.359 -26.093 -30.439  1.00  0.00           C0 
ATOM      4  C   MOL H   0     -25.860 -26.600 -31.644  1.00  0.00           C0 
ATOM      5  C   MOL H   0     -16.260 -20.445 -32.729  1.00  0.00           C0 
ATOM      6  C   MOL H   0     -15.759 -19.938 -31.524  1.00  0.00           C0 
ATOM      7  C   MOL H   0     -17.846 -20.503 -31.170  1.00  0.00           C0 
ATOM      8  C   MOL H   0     -18.496 -21.444 -33.443  1.00  0.00           C0 
ATOM      9  C   MOL H   0     -16.260 -26.600 -31.644  1.00  0.00           C0 
ATOM     10  C   MOL H   0     -15.759 -26.093 -30.439  1.00  0.00           C0 
ATOM     11  C   MOL H   0     -17.846 -26.658 -30.085  1.00  0.00           C0 
ATOM     12  C   MOL H   0     -18.496 -27.599 -32.357  1.00  0.00           C0 
ATOM     13  C   MOL H   0     -21.060 -20.445 -32.729  1.00  0.00           C0 
ATOM     14  C   MOL H   0     -20.559 -19.938 -31.524  1.00  0.00           C0 
ATOM     15  C   MOL H   0     -22.646 -20.503 -31.170  1.00  0.00           C0 
ATOM     16  C   MOL H   0     -23.296 -21.444 -33.443  1.00  0.00           C0 
ATOM     17  C   MOL H   0     -21.060 -26.600 -31.644  1.00  0.00           C0 
ATOM     18  C   MOL H   0     -20.559 -26.093 -30.439  1.00  0.00           C0 
ATOM     19  C   MOL H   0     -22.646 -26.658 -30.085  1.00  0.00           C0 
ATOM     20  C   MOL H   0     -23.296 -27.599 -32.357  1.00  0.00           C0 
ATOM     21  C   MOL H   0     -25.860 -20.445 -32.729  1.00  0.00           C0 
ATOM     22  C   MOL H   0     -25.359 -19.938 -31.524  1.00  0.00           C0 
ATOM     23  C   MOL H   0     -27.446 -20.503 -31.170  1.00  0.00           C0 
ATOM     24  C   MOL H   0     -28.096 -21.444 -33.443  1.00  0.00           C0 
ATOM     25  C   MOL H   0     -14.194 -20.077 -33.744  1.00  0.00           C0 
ATOM     26  C   MOL H   0     -19.229 -25.659 -30.412  1.00  0.00           C0 
ATOM     27  C   MOL H   0     -18.994 -20.077 -33.744  1.00  0.00           C0 
ATOM     28  C   MOL H   0     -19.229 -19.504 -31.497  1.00  0.00           C0 
ATOM     29  C   MOL H   0     -14.429 -25.659 -30.412  1.00  0.00           C0 
ATOM     30  C   MOL H   0     -14.194 -26.232 -32.659  1.00  0.00           C0 
ATOM     31  C   MOL H   0     -24.029 -19.504 -31.497  1.00  0.00           C0 
ATOM     32  C   MOL H   0     -14.429 -19.504 -31.497  1.00  0.00           C0 
ATOM     33  C   MOL H   0     -23.794 -26.232 -32.659  1.00  0.00           C0 
ATOM     34  C   MOL H   0     -24.029 -25.659 -30.412  1.00  0.00           C0 
ATOM     35  C   MOL H   0     -23.794 -20.077 -33.744  1.00  0.00           C0 
ATOM     36  C   MOL H   0     -18.994 -26.232 -32.659  1.00  0.00           C0 
ATOM     37  C   MOL H   0     -30.354 -21.475 -33.984  1.00  0.00           C0 
ATOM     38  C   MOL H   0     -25.554 -21.475 -33.984  1.00  0.00           C0 
ATOM     39  C   MOL H   0     -20.754 -27.630 -32.899  1.00  0.00           C0 
ATOM     40  C   MOL H   0     -30.354 -27.630 -32.899  1.00  0.00           C0 
ATOM     41  C   MOL H   0     -20.754 -21.475 -33.984  1.00  0.00           C0 
ATOM     42  C   MOL H   0     -25.554 -27.630 -32.899  1.00  0.00           C0 
ATOM     43  C   MOL H   0     -25.169 -29.059 -32.474  1.00  0.00           C0 
ATOM     44  C   MOL H   0     -20.369 -29.059 -32.474  1.00  0.00           C0 
ATOM     45  C   MOL H   0     -29.969 -29.059 -32.474  1.00  0.00           C0 
ATOM     46  C   MOL H   0     -29.969 -22.904 -33.560  1.00  0.00           C0 
ATOM     47  C   MOL H   0     -20.369 -22.904 -33.560  1.00  0.00           C0 
ATOM     48  C   MOL H   0     -25.169 -22.904 -33.560  1.00  0.00           C0 
ATOM     49  C   MOL H   0     -18.950 -28.990 -31.880  1.00  0.00           C0 
ATOM     50  C   MOL H   0     -28.550 -22.835 -32.965  1.00  0.00           C0 
ATOM     51  C   MOL H   0     -23.750 -28.990 -31.880  1.00  0.00           C0 
ATOM     52  C   MOL H   0     -18.950 -22.835 -32.965  1.00  0.00           C0 
ATOM     53  C   MOL H   0     -23.750 -22.835 -32.965  1.00  0.00           C0 
ATOM     54  C   MOL H   0     -28.550 -28.990 -31.880  1.00  0.00           C0 
ATOM     55  C   MOL H   0     -26.902 -27.210 -32.315  1.00  0.00           C0 
ATOM     56  C   MOL H   0     -22.102 -21.055 -33.401  1.00  0.00           C0 
ATOM     57  C   MOL H   0     -22.102 -27.210 -32.315  1.00  0.00           C0 
ATOM     58  C   MOL H   0     -26.902 -21.055 -33.401  1.00  0.00           C0 
ATOM     59  C   MOL H   0     -31.702 -21.055 -33.401  1.00  0.00           C0 
ATOM     60  C   MOL H   0     -31.702 -27.210 -32.315  1.00  0.00           C0 
ATOM     61  H   MOL H   0     -23.769 -22.896 -31.879  1.00  0.00           H0 
ATOM     62  H   MOL H   0     -18.059 -21.519 -34.437  1.00  0.00           H0 
ATOM     63  H   MOL H   0     -21.061 -23.245 -32.791  1.00  0.00           H0 
ATOM     64  H   MOL H   0     -20.862 -21.392 -35.064  1.00  0.00           H0 
ATOM     65  H   MOL H   0     -18.969 -22.896 -31.879  1.00  0.00           H0 
ATOM     66  H   MOL H   0     -25.662 -21.392 -35.064  1.00  0.00           H0 
ATOM     67  H   MOL H   0     -22.859 -21.519 -34.437  1.00  0.00           H0 
ATOM     68  H   MOL H   0     -23.590 -20.660 -30.669  1.00  0.00           H0 
ATOM     69  H   MOL H   0     -18.372 -20.133 -34.626  1.00  0.00           H0 
ATOM     70  H   MOL H   0     -13.572 -26.288 -33.540  1.00  0.00           H0 
ATOM     71  H   MOL H   0     -18.790 -26.815 -29.584  1.00  0.00           H0 
ATOM     72  H   MOL H   0     -23.172 -20.133 -34.626  1.00  0.00           H0 
ATOM     73  H   MOL H   0     -28.390 -20.660 -30.669  1.00  0.00           H0 
ATOM     74  H   MOL H   0     -27.659 -21.519 -34.437  1.00  0.00           H0 
ATOM     75  H   MOL H   0     -30.661 -23.245 -32.791  1.00  0.00           H0 
ATOM     76  H   MOL H   0     -30.462 -21.392 -35.064  1.00  0.00           H0 
ATOM     77  H   MOL H   0     -28.569 -22.896 -31.879  1.00  0.00           H0 
ATOM     78  H   MOL H   0     -18.059 -27.674 -33.351  1.00  0.00           H0 
ATOM     79  H   MOL H   0     -21.061 -29.400 -31.706  1.00  0.00           H0 
ATOM     80  H   MOL H   0     -20.862 -27.547 -33.978  1.00  0.00           H0 
ATOM     81  H   MOL H   0     -23.769 -29.052 -30.793  1.00  0.00           H0 
ATOM     82  H   MOL H   0     -25.662 -27.547 -33.978  1.00  0.00           H0 
ATOM     83  H   MOL H   0     -25.861 -29.400 -31.706  1.00  0.00           H0 
ATOM     84  H   MOL H   0     -22.859 -27.674 -33.351  1.00  0.00           H0 
ATOM     85  H   MOL H   0     -23.590 -26.815 -29.584  1.00  0.00           H0 
ATOM     86  H   MOL H   0     -18.372 -26.288 -33.540  1.00  0.00           H0 
ATOM     87  H   MOL H   0     -30.661 -29.400 -31.706  1.00  0.00           H0 
ATOM     88  H   MOL H   0     -25.861 -23.245 -32.791  1.00  0.00           H0 
ATOM     89  H   MOL H   0     -27.659 -27.674 -33.351  1.00  0.00           H0 
ATOM     90  H   MOL H   0     -28.390 -26.815 -29.584  1.00  0.00           H0 
ATOM     91  H   MOL H   0     -23.172 -26.288 -33.540  1.00  0.00           H0 
ATOM     92  H   MOL H   0     -18.969 -29.052 -30.793  1.00  0.00           H0 
ATOM     93  H   MOL H   0     -13.572 -20.133 -34.626  1.00  0.00           H0 
ATOM     94  H   MOL H   0     -30.462 -27.547 -33.978  1.00  0.00           H0 
ATOM     95  H   MOL H   0     -28.569 -29.052 -30.793  1.00  0.00           H0 
ATOM     96  H   MOL H   0     -18.790 -20.660 -30.669  1.00  0.00           H0 
ATOM     97  H   MOL H   0     -17.688 -19.183 -30.291  1.00  0.00           H0 
ATOM     98  H   MOL H   0     -14.327 -19.420 -29.519  1.00  0.00           H0 
ATOM     99  H   MOL H   0     -20.974 -24.483 -34.596  1.00  0.00           H0 
ATOM    100  H   MOL H   0     -19.127 -25.575 -28.434  1.00  0.00           H0 
ATOM    101  H   MOL H   0     -17.745 -24.397 -32.761  1.00  0.00           H0 
ATOM    102  H   MOL H   0     -12.888 -19.183 -30.291  1.00  0.00           H0 
ATOM    103  H   MOL H   0     -22.063 -21.116 -32.316  1.00  0.00           H0 
ATOM    104  H   MOL H   0     -14.327 -25.575 -28.434  1.00  0.00           H0 
ATOM    105  H   MOL H   0     -20.974 -30.638 -33.511  1.00  0.00           H0 
ATOM    106  H   MOL H   0     -25.774 -30.638 -33.511  1.00  0.00           H0 
ATOM    107  H   MOL H   0     -22.545 -30.552 -31.675  1.00  0.00           H0 
ATOM    108  H   MOL H   0     -17.688 -25.338 -29.206  1.00  0.00           H0 
ATOM    109  H   MOL H   0     -27.681 -27.872 -32.688  1.00  0.00           H0 
ATOM    110  H   MOL H   0     -32.481 -27.872 -32.688  1.00  0.00           H0 
ATOM    111  H   MOL H   0     -31.663 -27.271 -31.231  1.00  0.00           H0 
ATOM    112  H   MOL H   0     -22.488 -25.338 -29.206  1.00  0.00           H0 
ATOM    113  H   MOL H   0     -27.345 -30.552 -31.675  1.00  0.00           H0 
ATOM    114  H   MOL H   0     -22.881 -21.717 -33.773  1.00  0.00           H0 
ATOM    115  H   MOL H   0     -23.927 -25.575 -28.434  1.00  0.00           H0 
ATOM    116  H   MOL H   0     -30.574 -30.638 -33.511  1.00  0.00           H0 
ATOM    117  H   MOL H   0     -23.927 -19.420 -29.519  1.00  0.00           H0 
ATOM    118  H   MOL H   0     -32.481 -21.717 -33.773  1.00  0.00           H0 
ATOM    119  H   MOL H   0     -30.574 -24.483 -34.596  1.00  0.00           H0 
ATOM    120  H   MOL H   0     -27.345 -24.397 -32.761  1.00  0.00           H0 
ATOM    121  H   MOL H   0     -22.488 -19.183 -30.291  1.00  0.00           H0 
ATOM    122  H   MOL H   0     -27.681 -21.717 -33.773  1.00  0.00           H0 
ATOM    123  H   MOL H   0     -26.863 -21.116 -32.316  1.00  0.00           H0 
ATOM    124  H   MOL H   0     -26.863 -27.271 -31.231  1.00  0.00           H0 
ATOM    125  H   MOL H   0     -22.545 -24.397 -32.761  1.00  0.00           H0 
ATOM    126  H   MOL H   0     -25.774 -24.483 -34.596  1.00  0.00           H0 
ATOM    127  H   MOL H   0     -19.127 -19.420 -29.519  1.00  0.00           H0 
ATOM    128  H   MOL H   0     -31.663 -21.116 -32.316  1.00  0.00           H0 
ATOM    129  H   MOL H   0     -22.881 -27.872 -32.688  1.00  0.00           H0 
ATOM    130  H   MOL H   0     -22.063 -27.271 -31.231  1.00  0.00           H0 
ATOM    131  H   MOL H   0     -17.745 -30.552 -31.675  1.00  0.00           H0 
ATOM    132  H   MOL H   0     -12.888 -25.338 -29.206  1.00  0.00           H0 
ATOM    133  N   MOL H   0     -20.263 -20.501 -33.805  1.00  0.00           N0 
ATOM    134  N   MOL H   0     -22.376 -20.799 -32.494  1.00  0.00           N0 
ATOM    135  N   MOL H   0     -21.542 -19.989 -30.613  1.00  0.00           N0 
ATOM    136  N   MOL H   0     -25.063 -26.656 -32.719  1.00  0.00           N0 
ATOM    137  N   MOL H   0     -26.342 -19.989 -30.613  1.00  0.00           N0 
ATOM    138  N   MOL H   0     -27.176 -20.799 -32.494  1.00  0.00           N0 
ATOM    139  N   MOL H   0     -26.342 -26.144 -29.528  1.00  0.00           N0 
ATOM    140  N   MOL H   0     -27.176 -26.954 -31.408  1.00  0.00           N0 
ATOM    141  N   MOL H   0     -25.063 -20.501 -33.805  1.00  0.00           N0 
ATOM    142  N   MOL H   0     -16.742 -26.144 -29.528  1.00  0.00           N0 
ATOM    143  N   MOL H   0     -17.576 -26.954 -31.408  1.00  0.00           N0 
ATOM    144  N   MOL H   0     -15.463 -26.656 -32.719  1.00  0.00           N0 
ATOM    145  N   MOL H   0     -21.542 -26.144 -29.528  1.00  0.00           N0 
ATOM    146  N   MOL H   0     -22.376 -26.954 -31.408  1.00  0.00           N0 
ATOM    147  N   MOL H   0     -16.742 -19.989 -30.613  1.00  0.00           N0 
ATOM    148  N   MOL H   0     -17.576 -20.799 -32.494  1.00  0.00           N0 
ATOM    149  N   MOL H   0     -15.463 -20.501 -33.805  1.00  0.00           N0 
ATOM    150  N   MOL H   0     -20.263 -26.656 -32.719  1.00  0.00           N0 
ATOM    151  N   MOL H   0     -18.483 -25.741 -31.522  1.00  0.00           N0 
ATOM    152  N   MOL H   0     -23.479 -18.988 -30.315  1.00  0.00           N0 
ATOM    153  N   MOL H   0     -13.879 -18.988 -30.315  1.00  0.00           N0 
ATOM    154  N   MOL H   0     -13.683 -19.586 -32.607  1.00  0.00           N0 
ATOM    155  N   MOL H   0     -23.283 -25.741 -31.522  1.00  0.00           N0 
ATOM    156  N   MOL H   0     -23.283 -19.586 -32.607  1.00  0.00           N0 
ATOM    157  N   MOL H   0     -13.879 -25.144 -29.230  1.00  0.00           N0 
ATOM    158  N   MOL H   0     -13.683 -25.741 -31.522  1.00  0.00           N0 
ATOM    159  N   MOL H   0     -18.679 -18.988 -30.315  1.00  0.00           N0 
ATOM    160  N   MOL H   0     -18.483 -19.586 -32.607  1.00  0.00           N0 
ATOM    161  N   MOL H   0     -23.479 -25.144 -29.230  1.00  0.00           N0 
ATOM    162  N   MOL H   0     -18.679 -25.144 -29.230  1.00  0.00           N0 
ATOM    163  O   MOL H   0     -34.491 -26.276 -32.660  1.00  0.00           O0 
ATOM    164  O   MOL H   0     -33.341 -25.429 -30.610  1.00  0.00           O0 
ATOM    165  O   MOL H   0     -33.614 -23.990 -32.573  1.00  0.00           O0 
ATOM    166  O   MOL H   0     -28.814 -17.835 -33.658  1.00  0.00           O0 
ATOM    167  O   MOL H   0     -29.691 -20.121 -33.745  1.00  0.00           O0 
ATOM    168  O   MOL H   0     -24.014 -23.990 -32.573  1.00  0.00           O0 
ATOM    169  O   MOL H   0     -24.891 -26.276 -32.660  1.00  0.00           O0 
ATOM    170  O   MOL H   0     -23.741 -25.429 -30.610  1.00  0.00           O0 
ATOM    171  O   MOL H   0     -28.541 -19.274 -31.695  1.00  0.00           O0 
ATOM    172  O   MOL H   0     -24.014 -17.835 -33.658  1.00  0.00           O0 
ATOM    173  O   MOL H   0     -33.614 -17.835 -33.658  1.00  0.00           O0 
ATOM    174  O   MOL H   0     -34.491 -20.121 -33.745  1.00  0.00           O0 
ATOM    175  O   MOL H   0     -33.341 -19.274 -31.695  1.00  0.00           O0 
ATOM    176  O   MOL H   0     -28.541 -25.429 -30.610  1.00  0.00           O0 
ATOM    177  O   MOL H   0     -29.691 -26.276 -32.660  1.00  0.00           O0 
ATOM    178  O   MOL H   0     -28.814 -23.990 -32.573  1.00  0.00           O0 
ATOM    179  O   MOL H   0     -23.741 -19.274 -31.695  1.00  0.00           O0 
ATOM    180  O   MOL H   0     -24.891 -20.121 -33.745  1.00  0.00           O0 
ATOM    181  O   MOL H   0     -19.688 -20.657 -33.495  1.00  0.00           O0 
ATOM    182  O   MOL H   0     -24.488 -20.657 -33.495  1.00  0.00           O0 
ATOM    183  O   MOL H   0     -29.288 -26.812 -32.410  1.00  0.00           O0 
ATOM    184  O   MOL H   0     -24.488 -26.812 -32.410  1.00  0.00           O0 
ATOM    185  O   MOL H   0     -29.288 -20.657 -33.495  1.00  0.00           O0 
ATOM    186  O   MOL H   0     -19.688 -26.812 -32.410  1.00  0.00           O0 
ATOM    187  O   MOL H   0     -25.152 -23.748 -34.713  1.00  0.00           O0 
ATOM    188  O   MOL H   0     -29.952 -29.903 -33.628  1.00  0.00           O0 
ATOM    189  O   MOL H   0     -20.352 -29.903 -33.628  1.00  0.00           O0 
ATOM    190  O   MOL H   0     -20.352 -23.748 -34.713  1.00  0.00           O0 
ATOM    191  O   MOL H   0     -29.952 -23.748 -34.713  1.00  0.00           O0 
ATOM    192  O   MOL H   0     -25.152 -29.903 -33.628  1.00  0.00           O0 
ATOM    193  O   MOL H   0     -18.112 -30.024 -32.401  1.00  0.00           O0 
ATOM    194  O   MOL H   0     -22.912 -23.869 -33.486  1.00  0.00           O0 
ATOM    195  O   MOL H   0     -27.712 -23.869 -33.486  1.00  0.00           O0 
ATOM    196  O   MOL H   0     -27.712 -30.024 -32.401  1.00  0.00           O0 
ATOM    197  O   MOL H   0     -22.912 -30.024 -32.401  1.00  0.00           O0 
ATOM    198  O   MOL H   0     -18.112 -23.869 -33.486  1.00  0.00           O0 
ATOM    199  O   MOL H   0     -31.994 -19.710 -33.793  1.00  0.00           O0 
ATOM    200  O   MOL H   0     -31.994 -25.865 -32.708  1.00  0.00           O0 
ATOM    201  O   MOL H   0     -22.394 -25.865 -32.708  1.00  0.00           O0 
ATOM    202  O   MOL H   0     -27.194 -25.865 -32.708  1.00  0.00           O0 
ATOM    203  O   MOL H   0     -27.194 -19.710 -33.793  1.00  0.00           O0 
ATOM    204  O   MOL H   0     -22.394 -19.710 -33.793  1.00  0.00           O0 
ATOM    205  P   MOL H   0     -33.371 -19.218 -33.224  1.00  0.00           P0 
ATOM    206  P   MOL H   0     -23.771 -25.373 -32.138  1.00  0.00           P0 
ATOM    207  P   MOL H   0     -28.571 -25.373 -32.138  1.00  0.00           P0 
ATOM    208  P   MOL H   0     -28.571 -19.218 -33.224  1.00  0.00           P0 
ATOM    209  P   MOL H   0     -33.371 -25.373 -32.138  1.00  0.00           P0 
ATOM    210  P   MOL H   0     -23.771 -19.218 -33.224  1.00  0.00           P0 
TER
CONECT    1   54   89  140  183
CONECT    2   90  140  139
CONECT    3   34  139    4
CONECT    4    3  140  136
CONECT    5    6  148  149
CONECT    6   32  147    5
CONECT    7   96  148  147
CONECT    8   52   62  148  181
CONECT    9   10  143  144
CONECT   10   29  142    9
CONECT   11   71  143  142
CONECT   12   49   78  143  186
CONECT   13   14  134  133
CONECT   14   28  135   13
CONECT   15   68  134  135
CONECT   16   53   67  134  182
CONECT   17   18  146  150
CONECT   18   26  145   17
CONECT   19   85  146  145
CONECT   20   51   84  146  184
CONECT   21   22  138  141
CONECT   22   31  137   21
CONECT   23   73  138  137
CONECT   24   50   74  138  185
CONECT   25   93  154  149
CONECT   26   18  162  151
CONECT   27   69  160  133
CONECT   28   14  159  160
CONECT   29   10  157  158
CONECT   30   70  158  144
CONECT   31   22  152  156
CONECT   32    6  153  154
CONECT   33   91  155  136
CONECT   34    3  161  155
CONECT   35   72  156  141
CONECT   36   86  151  150
CONECT   37   46   59   76  185
CONECT   38   48   58   66  182
CONECT   39   44   57   80  186
CONECT   40   45   60   94  183
CONECT   41   47   56   64  181
CONECT   42   43   55   82  184
CONECT   43   51   42   83  192
CONECT   44   49   39   79  189
CONECT   45   54   40   87  188
CONECT   46   50   37   75  191
CONECT   47   52   41   63  190
CONECT   48   53   38   88  187
CONECT   49   12   44   92  193
CONECT   50   24   46   77  195
CONECT   51   20   43   81  197
CONECT   52    8   47   65  198
CONECT   53   16   48   61  194
CONECT   54    1   45   95  196
CONECT   55   42  109  124  202
CONECT   56   41  114  103  204
CONECT   57   39  129  130  201
CONECT   58   38  122  123  203
CONECT   59   37  118  128  199
CONECT   60   40  110  111  200
CONECT   61   53
CONECT   62    8
CONECT   63   47
CONECT   64   41
CONECT   65   52
CONECT   66   38
CONECT   67   16
CONECT   68   15
CONECT   69   27
CONECT   70   30
CONECT   71   11
CONECT   72   35
CONECT   73   23
CONECT   74   24
CONECT   75   46
CONECT   76   37
CONECT   77   50
CONECT   78   12
CONECT   79   44
CONECT   80   39
CONECT   81   51
CONECT   82   42
CONECT   83   43
CONECT   84   20
CONECT   85   19
CONECT   86   36
CONECT   87   45
CONECT   88   48
CONECT   89    1
CONECT   90    2
CONECT   91   33
CONECT   92   49
CONECT   93   25
CONECT   94   40
CONECT   95   54
CONECT   96    7
CONECT   97  159
CONECT   98  153
CONECT   99  190
CONECT  100  162
CONECT  101  198
CONECT  102  153
CONECT  103   56
CONECT  104  157
CONECT  105  189
CONECT  106  192
CONECT  107  197
CONECT  108  162
CONECT  109   55
CONECT  110   60
CONECT  111   60
CONECT  112  161
CONECT  113  196
CONECT  114   56
CONECT  115  161
CONECT  116  188
CONECT  117  152
CONECT  118   59
CONECT  119  191
CONECT  120  195
CONECT  121  152
CONECT  122   58
CONECT  123   58
CONECT  124   55
CONECT  125  194
CONECT  126  187
CONECT  127  159
CONECT  128   59
CONECT  129   57
CONECT  130   57
CONECT  131  193
CONECT  132  157
CONECT  133   27   13
CONECT  134   16   15   13
CONECT  135   15   14
CONECT  136   33    4
CONECT  137   23   22
CONECT  138   24   23   21
CONECT  139    2    3
CONECT  140    1    2    4
CONECT  141   35   21
CONECT  142   11   10
CONECT  143   12   11    9
CONECT  144   30    9
CONECT  145   19   18
CONECT  146   20   19   17
CONECT  147    7    6
CONECT  148    8    7    5
CONECT  149   25    5
CONECT  150   36   17
CONECT  151   26   36
CONECT  152   31  117  121
CONECT  153   32   98  102
CONECT  154   32   25
CONECT  155   34   33
CONECT  156   31   35
CONECT  157   29  104  132
CONECT  158   29   30
CONECT  159   28  127   97
CONECT  160   28   27
CONECT  161   34  115  112
CONECT  162   26  100  108
CONECT  163  209
CONECT  164  209
CONECT  165  209
CONECT  166  208
CONECT  167  208
CONECT  168  206
CONECT  169  206
CONECT  170  206
CONECT  171  208
CONECT  172  210
CONECT  173  205
CONECT  174  205
CONECT  175  205
CONECT  176  207
CONECT  177  207
CONECT  178  207
CONECT  179  210
CONECT  180  210
CONECT  181    8   41
CONECT  182   16   38
CONECT  183    1   40
CONECT  184   20   42
CONECT  185   24   37
CONECT  186   12   39
CONECT  187   48  126
CONECT  188   45  116
CONECT  189   44  105
CONECT  190   47   99
CONECT  191   46  119
CONECT  192   43  106
CONECT  193   49  131
CONECT  194   53  125
CONECT  195   50  120
CONECT  196   54  113
CONECT  197   51  107
CONECT  198   52  101
CONECT  199   59  205
CONECT  200   60  209
CONECT  201   57  206
CONECT  202   55  207
CONECT  203   58  208
CONECT  204   56  210
CONECT  205  175  174  173  199
CONECT  206  170  169  168  201
CONECT  207  176  177  178  202
CONECT  208  171  167  166  203
CONECT  209  164  163  165  200
CONECT  210  179  180  172  204
