# Supplementary material for: Adenosine Monophosphate Forms Ordered Arrays in Multilamellar Lipid Matrices: Insights into Assembly of Nucleic Acid for Primitive Life
Source: PLoS One. 2013 May 7;8(5):e62810. doi: 10.1371/journal.pone.0062810 (PMC3646914; doi:10.1371/journal.pone.0062810)
Supplement: Structure File S2 — PDB structure files of the molecular structure in Figure 5 E. (PDB) [file pone.0062810.s002.pdb]

HEADER    AMP_bilayer_03212013    
REMARK   1
REMARK   1 This file was generated by CrystalMaker� for Windows 2.5.4
REMARK   1 Copyright � 1994-2011 CrystalMaker Software Ltd. All rights reserved.
REMARK   1 Real-time interactive crystallography for Windows
REMARK   1 http://www.crystalmaker.com
REMARK   1
ATOM      1  C   MOL H   0      30.277 -13.609  32.795  1.00  0.00           C0 
ATOM      2  C   MOL H   0      16.510 -12.334  38.755  1.00  0.00           C0 
ATOM      3  C   MOL H   0      16.010 -13.609  39.045  1.00  0.00           C0 
ATOM      4  C   MOL H   0      25.610 -13.609  32.795  1.00  0.00           C0 
ATOM      5  C   MOL H   0      26.110 -12.334  32.505  1.00  0.00           C0 
ATOM      6  C   MOL H   0      24.024 -12.083  33.123  1.00  0.00           C0 
ATOM      7  C   MOL H   0      23.374 -14.485  33.655  1.00  0.00           C0 
ATOM      8  C   MOL H   0      25.610 -13.609  39.045  1.00  0.00           C0 
ATOM      9  C   MOL H   0      26.110 -12.334  38.755  1.00  0.00           C0 
ATOM     10  C   MOL H   0      24.024 -12.083  39.373  1.00  0.00           C0 
ATOM     11  C   MOL H   0      23.374 -14.485  39.905  1.00  0.00           C0 
ATOM     12  C   MOL H   0      20.810 -13.609  32.795  1.00  0.00           C0 
ATOM     13  C   MOL H   0      21.310 -12.334  32.505  1.00  0.00           C0 
ATOM     14  C   MOL H   0      19.224 -12.083  33.123  1.00  0.00           C0 
ATOM     15  C   MOL H   0      18.574 -14.485  33.655  1.00  0.00           C0 
ATOM     16  C   MOL H   0      20.810 -13.609  39.045  1.00  0.00           C0 
ATOM     17  C   MOL H   0      21.310 -12.334  38.755  1.00  0.00           C0 
ATOM     18  C   MOL H   0      19.224 -12.083  39.373  1.00  0.00           C0 
ATOM     19  C   MOL H   0      18.574 -14.485  39.905  1.00  0.00           C0 
ATOM     20  C   MOL H   0      16.010 -13.609  32.795  1.00  0.00           C0 
ATOM     21  C   MOL H   0      16.510 -12.334  32.505  1.00  0.00           C0 
ATOM     22  C   MOL H   0      14.424 -12.083  33.123  1.00  0.00           C0 
ATOM     23  C   MOL H   0      13.774 -14.485  33.655  1.00  0.00           C0 
ATOM     24  C   MOL H   0      13.774 -14.485  39.905  1.00  0.00           C0 
ATOM     25  C   MOL H   0      28.690 -12.083  39.373  1.00  0.00           C0 
ATOM     26  C   MOL H   0      30.777 -12.334  38.755  1.00  0.00           C0 
ATOM     27  C   MOL H   0      30.277 -13.609  39.045  1.00  0.00           C0 
ATOM     28  C   MOL H   0      39.877 -13.609  32.795  1.00  0.00           C0 
ATOM     29  C   MOL H   0      40.377 -12.334  32.505  1.00  0.00           C0 
ATOM     30  C   MOL H   0      38.290 -12.083  33.123  1.00  0.00           C0 
ATOM     31  C   MOL H   0      37.641 -14.485  33.655  1.00  0.00           C0 
ATOM     32  C   MOL H   0      39.877 -13.609  39.045  1.00  0.00           C0 
ATOM     33  C   MOL H   0      40.377 -12.334  38.755  1.00  0.00           C0 
ATOM     34  C   MOL H   0      38.290 -12.083  39.373  1.00  0.00           C0 
ATOM     35  C   MOL H   0      37.641 -14.485  39.905  1.00  0.00           C0 
ATOM     36  C   MOL H   0      35.077 -13.609  32.795  1.00  0.00           C0 
ATOM     37  C   MOL H   0      35.577 -12.334  32.505  1.00  0.00           C0 
ATOM     38  C   MOL H   0      33.490 -12.083  33.123  1.00  0.00           C0 
ATOM     39  C   MOL H   0      32.841 -14.485  33.655  1.00  0.00           C0 
ATOM     40  C   MOL H   0      35.077 -13.609  39.045  1.00  0.00           C0 
ATOM     41  C   MOL H   0      35.577 -12.334  38.755  1.00  0.00           C0 
ATOM     42  C   MOL H   0      33.490 -12.083  39.373  1.00  0.00           C0 
ATOM     43  C   MOL H   0      32.841 -14.485  39.905  1.00  0.00           C0 
ATOM     44  C   MOL H   0      14.424 -12.083  39.373  1.00  0.00           C0 
ATOM     45  C   MOL H   0      30.777 -12.334  32.505  1.00  0.00           C0 
ATOM     46  C   MOL H   0      28.690 -12.083  33.123  1.00  0.00           C0 
ATOM     47  C   MOL H   0      28.041 -14.485  33.655  1.00  0.00           C0 
ATOM     48  C   MOL H   0      28.041 -14.485  39.905  1.00  0.00           C0 
ATOM     49  C   MOL H   0      27.676 -14.544  32.257  1.00  0.00           C0 
ATOM     50  C   MOL H   0      22.876 -14.544  32.257  1.00  0.00           C0 
ATOM     51  C   MOL H   0      22.641 -12.232  32.083  1.00  0.00           C0 
ATOM     52  C   MOL H   0      27.441 -12.232  38.333  1.00  0.00           C0 
ATOM     53  C   MOL H   0      27.676 -14.544  38.507  1.00  0.00           C0 
ATOM     54  C   MOL H   0      17.841 -12.232  32.083  1.00  0.00           C0 
ATOM     55  C   MOL H   0      22.876 -14.544  38.507  1.00  0.00           C0 
ATOM     56  C   MOL H   0      18.076 -14.544  32.257  1.00  0.00           C0 
ATOM     57  C   MOL H   0      17.841 -12.232  38.333  1.00  0.00           C0 
ATOM     58  C   MOL H   0      27.441 -12.232  32.083  1.00  0.00           C0 
ATOM     59  C   MOL H   0      18.076 -14.544  38.507  1.00  0.00           C0 
ATOM     60  C   MOL H   0      41.943 -14.544  32.257  1.00  0.00           C0 
ATOM     61  C   MOL H   0      36.907 -12.232  38.333  1.00  0.00           C0 
ATOM     62  C   MOL H   0      37.143 -14.544  32.257  1.00  0.00           C0 
ATOM     63  C   MOL H   0      36.907 -12.232  32.083  1.00  0.00           C0 
ATOM     64  C   MOL H   0      37.143 -14.544  38.507  1.00  0.00           C0 
ATOM     65  C   MOL H   0      32.343 -14.544  32.257  1.00  0.00           C0 
ATOM     66  C   MOL H   0      32.107 -12.232  38.333  1.00  0.00           C0 
ATOM     67  C   MOL H   0      32.343 -14.544  38.507  1.00  0.00           C0 
ATOM     68  C   MOL H   0      41.707 -12.232  32.083  1.00  0.00           C0 
ATOM     69  C   MOL H   0      32.107 -12.232  32.083  1.00  0.00           C0 
ATOM     70  C   MOL H   0      41.943 -14.544  38.507  1.00  0.00           C0 
ATOM     71  C   MOL H   0      41.707 -12.232  38.333  1.00  0.00           C0 
ATOM     72  C   MOL H   0      22.641 -12.232  38.333  1.00  0.00           C0 
ATOM     73  C   MOL H   0      30.583 -15.024  33.591  1.00  0.00           C0 
ATOM     74  C   MOL H   0      35.383 -15.024  39.841  1.00  0.00           C0 
ATOM     75  C   MOL H   0      25.783 -15.024  39.841  1.00  0.00           C0 
ATOM     76  C   MOL H   0      35.383 -15.024  33.591  1.00  0.00           C0 
ATOM     77  C   MOL H   0      30.583 -15.024  39.841  1.00  0.00           C0 
ATOM     78  C   MOL H   0      11.516 -15.024  33.591  1.00  0.00           C0 
ATOM     79  C   MOL H   0      16.316 -15.024  33.591  1.00  0.00           C0 
ATOM     80  C   MOL H   0      21.116 -15.024  39.841  1.00  0.00           C0 
ATOM     81  C   MOL H   0      11.516 -15.024  39.841  1.00  0.00           C0 
ATOM     82  C   MOL H   0      16.316 -15.024  39.841  1.00  0.00           C0 
ATOM     83  C   MOL H   0      25.783 -15.024  33.591  1.00  0.00           C0 
ATOM     84  C   MOL H   0      21.116 -15.024  33.591  1.00  0.00           C0 
ATOM     85  C   MOL H   0      35.768 -14.854  41.323  1.00  0.00           C0 
ATOM     86  C   MOL H   0      21.501 -14.854  41.323  1.00  0.00           C0 
ATOM     87  C   MOL H   0      11.901 -14.854  41.323  1.00  0.00           C0 
ATOM     88  C   MOL H   0      11.901 -14.854  35.073  1.00  0.00           C0 
ATOM     89  C   MOL H   0      21.501 -14.854  35.073  1.00  0.00           C0 
ATOM     90  C   MOL H   0      16.701 -14.854  35.073  1.00  0.00           C0 
ATOM     91  C   MOL H   0      30.968 -14.854  41.323  1.00  0.00           C0 
ATOM     92  C   MOL H   0      30.968 -14.854  35.073  1.00  0.00           C0 
ATOM     93  C   MOL H   0      16.701 -14.854  41.323  1.00  0.00           C0 
ATOM     94  C   MOL H   0      26.168 -14.854  41.323  1.00  0.00           C0 
ATOM     95  C   MOL H   0      26.168 -14.854  35.073  1.00  0.00           C0 
ATOM     96  C   MOL H   0      35.768 -14.854  35.073  1.00  0.00           C0 
ATOM     97  C   MOL H   0      32.386 -14.256  35.108  1.00  0.00           C0 
ATOM     98  C   MOL H   0      37.186 -14.256  41.358  1.00  0.00           C0 
ATOM     99  C   MOL H   0      27.586 -14.256  41.358  1.00  0.00           C0 
ATOM    100  C   MOL H   0      32.386 -14.256  41.358  1.00  0.00           C0 
ATOM    101  C   MOL H   0      37.186 -14.256  35.108  1.00  0.00           C0 
ATOM    102  C   MOL H   0      27.586 -14.256  35.108  1.00  0.00           C0 
ATOM    103  C   MOL H   0      22.919 -14.256  41.358  1.00  0.00           C0 
ATOM    104  C   MOL H   0      13.319 -14.256  35.108  1.00  0.00           C0 
ATOM    105  C   MOL H   0      18.119 -14.256  41.358  1.00  0.00           C0 
ATOM    106  C   MOL H   0      13.319 -14.256  41.358  1.00  0.00           C0 
ATOM    107  C   MOL H   0      18.119 -14.256  35.108  1.00  0.00           C0 
ATOM    108  C   MOL H   0      22.919 -14.256  35.108  1.00  0.00           C0 
ATOM    109  C   MOL H   0      19.767 -14.376  33.279  1.00  0.00           C0 
ATOM    110  C   MOL H   0      19.767 -14.376  39.529  1.00  0.00           C0 
ATOM    111  C   MOL H   0      14.967 -14.376  33.279  1.00  0.00           C0 
ATOM    112  C   MOL H   0      14.967 -14.376  39.529  1.00  0.00           C0 
ATOM    113  C   MOL H   0      10.167 -14.376  33.279  1.00  0.00           C0 
ATOM    114  C   MOL H   0      34.034 -14.376  33.279  1.00  0.00           C0 
ATOM    115  C   MOL H   0      34.034 -14.376  39.529  1.00  0.00           C0 
ATOM    116  C   MOL H   0      29.234 -14.376  33.279  1.00  0.00           C0 
ATOM    117  C   MOL H   0      24.434 -14.376  39.529  1.00  0.00           C0 
ATOM    118  C   MOL H   0      10.167 -14.376  39.529  1.00  0.00           C0 
ATOM    119  C   MOL H   0      29.234 -14.376  39.529  1.00  0.00           C0 
ATOM    120  C   MOL H   0      24.434 -14.376  33.279  1.00  0.00           C0 
ATOM    121  C   MOL H   0      40.063   1.136  22.760  1.00  0.00           C0 
ATOM    122  C   MOL H   0      19.960   6.664  24.886  1.00  0.00           C0 
ATOM    123  C   MOL H   0      20.584 -31.240  54.906  1.00  0.00           C0 
ATOM    124  C   MOL H   0      20.027  -0.553  52.711  1.00  0.00           C0 
ATOM    125  C   MOL H   0      42.034 -24.547  18.495  1.00  0.00           C0 
ATOM    126  C   MOL H   0      25.866  -2.343  55.252  1.00  0.00           C0 
ATOM    127  C   MOL H   0      29.345   0.957  32.509  1.00  0.00           C0 
ATOM    128  C   MOL H   0      34.007   0.251  42.517  1.00  0.00           C0 
ATOM    129  C   MOL H   0      21.821   3.859  16.375  1.00  0.00           C0 
ATOM    130  C   MOL H   0      27.359 -26.494  31.125  1.00  0.00           C0 
ATOM    131  C   MOL H   0      33.837  -2.377  50.595  1.00  0.00           C0 
ATOM    132  C   MOL H   0      25.824   2.074  13.377  1.00  0.00           C0 
ATOM    133  C   MOL H   0      40.933  -0.255  43.461  1.00  0.00           C0 
ATOM    134  C   MOL H   0      23.024   3.042  33.199  1.00  0.00           C0 
ATOM    135  C   MOL H   0      13.558 -28.559  41.627  1.00  0.00           C0 
ATOM    136  C   MOL H   0      19.947 -30.077  37.758  1.00  0.00           C0 
ATOM    137  C   MOL H   0      25.363 -26.742  45.719  1.00  0.00           C0 
ATOM    138  C   MOL H   0      24.146   4.331  48.629  1.00  0.00           C0 
ATOM    139  C   MOL H   0      26.977 -29.048  55.099  1.00  0.00           C0 
ATOM    140  C   MOL H   0      18.041   8.436  29.551  1.00  0.00           C0 
ATOM    141  C   MOL H   0      40.699 -27.452  56.216  1.00  0.00           C0 
ATOM    142  C   MOL H   0      26.278 -25.048  37.675  1.00  0.00           C0 
ATOM    143  C   MOL H   0      34.534 -25.271  37.559  1.00  0.00           C0 
ATOM    144  C   MOL H   0      39.811 -26.749  27.105  1.00  0.00           C0 
ATOM    145  C   MOL H   0      31.728 -25.762  30.686  1.00  0.00           C0 
ATOM    146  C   MOL H   0      34.075 -26.342  53.790  1.00  0.00           C0 
ATOM    147  C   MOL H   0       9.705   7.082  14.963  1.00  0.00           C0 
ATOM    148  C   MOL H   0      34.738   2.604  18.671  1.00  0.00           C0 
ATOM    149  C   MOL H   0      40.490   0.756  30.691  1.00  0.00           C0 
ATOM    150  C   MOL H   0      41.797 -27.488  41.658  1.00  0.00           C0 
ATOM    151  C   MOL H   0      13.210   1.885  54.362  1.00  0.00           C0 
ATOM    152  C   MOL H   0      34.648  -3.452  56.775  1.00  0.00           C0 
ATOM    153  C   MOL H   0      27.632   0.294  44.006  1.00  0.00           C0 
ATOM    154  C   MOL H   0      39.654 -25.361  35.308  1.00  0.00           C0 
ATOM    155  C   MOL H   0      32.755 -24.563  15.257  1.00  0.00           C0 
ATOM    156  C   MOL H   0      20.628   1.143  42.908  1.00  0.00           C0 
ATOM    157  C   MOL H   0      30.093   2.228  28.412  1.00  0.00           C0 
ATOM    158  C   MOL H   0      15.779   5.881  48.396  1.00  0.00           C0 
ATOM    159  C   MOL H   0      21.853 -24.090  21.180  1.00  0.00           C0 
ATOM    160  C   MOL H   0      19.044 -25.557  26.791  1.00  0.00           C0 
ATOM    161  C   MOL H   0      27.997 -30.126  54.845  1.00  0.00           C0 
ATOM    162  C   MOL H   0      41.746 -29.077  41.462  1.00  0.00           C0 
ATOM    163  C   MOL H   0      10.929   7.761  14.258  1.00  0.00           C0 
ATOM    164  C   MOL H   0      39.715 -26.318  36.609  1.00  0.00           C0 
ATOM    165  C   MOL H   0      20.569 -32.547  54.048  1.00  0.00           C0 
ATOM    166  C   MOL H   0      24.747   5.726  48.198  1.00  0.00           C0 
ATOM    167  C   MOL H   0      28.863   2.336  33.095  1.00  0.00           C0 
ATOM    168  C   MOL H   0      23.135   4.330  34.035  1.00  0.00           C0 
ATOM    169  C   MOL H   0      21.535 -25.492  21.743  1.00  0.00           C0 
ATOM    170  C   MOL H   0      40.528   2.227  31.287  1.00  0.00           C0 
ATOM    171  C   MOL H   0      41.415 -28.754  55.662  1.00  0.00           C0 
ATOM    172  C   MOL H   0      40.196   2.623  23.134  1.00  0.00           C0 
ATOM    173  C   MOL H   0      12.491   3.258  54.769  1.00  0.00           C0 
ATOM    174  C   MOL H   0      15.667   6.999  49.574  1.00  0.00           C0 
ATOM    175  C   MOL H   0      34.265 -26.552  36.821  1.00  0.00           C0 
ATOM    176  C   MOL H   0      31.815 -27.164  31.395  1.00  0.00           C0 
ATOM    177  C   MOL H   0      20.807   2.618  43.232  1.00  0.00           C0 
ATOM    178  C   MOL H   0      26.713  -1.440  56.208  1.00  0.00           C0 
ATOM    179  C   MOL H   0      25.917 -26.920  30.789  1.00  0.00           C0 
ATOM    180  C   MOL H   0      33.096 -25.788  16.183  1.00  0.00           C0 
ATOM    181  C   MOL H   0      17.452   9.692  30.222  1.00  0.00           C0 
ATOM    182  C   MOL H   0      34.736   3.930  19.368  1.00  0.00           C0 
ATOM    183  C   MOL H   0      34.409  -2.116  56.051  1.00  0.00           C0 
ATOM    184  C   MOL H   0      25.668 -28.077  44.950  1.00  0.00           C0 
ATOM    185  C   MOL H   0      34.337   1.763  42.705  1.00  0.00           C0 
ATOM    186  C   MOL H   0      40.806 -24.899  17.633  1.00  0.00           C0 
ATOM    187  C   MOL H   0      33.782  -1.000  49.929  1.00  0.00           C0 
ATOM    188  C   MOL H   0      20.755 -31.435  37.610  1.00  0.00           C0 
ATOM    189  C   MOL H   0      34.451 -27.601  54.595  1.00  0.00           C0 
ATOM    190  C   MOL H   0      25.234   3.345  14.046  1.00  0.00           C0 
ATOM    191  C   MOL H   0      20.547   0.096  53.998  1.00  0.00           C0 
ATOM    192  C   MOL H   0      21.017   5.158  16.595  1.00  0.00           C0 
ATOM    193  C   MOL H   0      40.705   0.769  44.640  1.00  0.00           C0 
ATOM    194  C   MOL H   0      13.522 -30.134  41.768  1.00  0.00           C0 
ATOM    195  C   MOL H   0      28.840   1.302  44.021  1.00  0.00           C0 
ATOM    196  C   MOL H   0      40.502 -28.210  26.961  1.00  0.00           C0 
ATOM    197  C   MOL H   0      31.386   3.025  28.134  1.00  0.00           C0 
ATOM    198  C   MOL H   0      18.592 -26.846  25.989  1.00  0.00           C0 
ATOM    199  C   MOL H   0      21.129   7.652  24.786  1.00  0.00           C0 
ATOM    200  C   MOL H   0      26.904 -26.409  37.926  1.00  0.00           C0 
ATOM    201  C   MOL H   0      20.378   2.987  44.696  1.00  0.00           C0 
ATOM    202  C   MOL H   0      27.025 -26.697  39.494  1.00  0.00           C0 
ATOM    203  C   MOL H   0      39.710   3.546  21.951  1.00  0.00           C0 
ATOM    204  C   MOL H   0      22.106   0.413  54.065  1.00  0.00           C0 
ATOM    205  C   MOL H   0      33.212 -28.428  54.950  1.00  0.00           C0 
ATOM    206  C   MOL H   0      29.990   3.093  33.565  1.00  0.00           C0 
ATOM    207  C   MOL H   0      17.821   9.617  31.736  1.00  0.00           C0 
ATOM    208  C   MOL H   0      31.037 -27.022  32.685  1.00  0.00           C0 
ATOM    209  C   MOL H   0      28.279  -1.728  56.145  1.00  0.00           C0 
ATOM    210  C   MOL H   0      31.745 -26.403  16.670  1.00  0.00           C0 
ATOM    211  C   MOL H   0      10.761   7.953  12.699  1.00  0.00           C0 
ATOM    212  C   MOL H   0      21.794   6.443  16.770  1.00  0.00           C0 
ATOM    213  C   MOL H   0      38.840 -25.684  37.653  1.00  0.00           C0 
ATOM    214  C   MOL H   0      21.225 -32.026  38.960  1.00  0.00           C0 
ATOM    215  C   MOL H   0      39.884 -23.618  17.725  1.00  0.00           C0 
ATOM    216  C   MOL H   0      31.199   4.124  27.046  1.00  0.00           C0 
ATOM    217  C   MOL H   0      33.870   2.343  44.047  1.00  0.00           C0 
ATOM    218  C   MOL H   0      35.055 -26.561  35.469  1.00  0.00           C0 
ATOM    219  C   MOL H   0      19.704 -27.268  24.980  1.00  0.00           C0 
ATOM    220  C   MOL H   0      20.734   8.974  24.076  1.00  0.00           C0 
ATOM    221  C   MOL H   0      32.418  -0.783  49.271  1.00  0.00           C0 
ATOM    222  C   MOL H   0      21.564 -33.651  54.460  1.00  0.00           C0 
ATOM    223  C   MOL H   0      29.178   1.791  42.647  1.00  0.00           C0 
ATOM    224  C   MOL H   0      21.747   5.122  34.148  1.00  0.00           C0 
ATOM    225  C   MOL H   0      42.533 -29.477  40.130  1.00  0.00           C0 
ATOM    226  C   MOL H   0      20.421 -26.239  20.934  1.00  0.00           C0 
ATOM    227  C   MOL H   0      24.999 -28.402  43.600  1.00  0.00           C0 
ATOM    228  C   MOL H   0      40.668 -30.040  56.138  1.00  0.00           C0 
ATOM    229  C   MOL H   0      35.973   3.992  20.328  1.00  0.00           C0 
ATOM    230  C   MOL H   0      14.504   8.034  49.449  1.00  0.00           C0 
ATOM    231  C   MOL H   0      25.415 -26.578  29.375  1.00  0.00           C0 
ATOM    232  C   MOL H   0      24.300   6.089  46.766  1.00  0.00           C0 
ATOM    233  C   MOL H   0      28.204 -30.942  56.122  1.00  0.00           C0 
ATOM    234  C   MOL H   0      33.106  -2.136  55.142  1.00  0.00           C0 
ATOM    235  C   MOL H   0      12.238 -30.588  42.504  1.00  0.00           C0 
ATOM    236  C   MOL H   0      13.394   4.060  55.741  1.00  0.00           C0 
ATOM    237  C   MOL H   0      41.553   3.111  30.500  1.00  0.00           C0 
ATOM    238  C   MOL H   0      26.405   4.273  14.452  1.00  0.00           C0 
ATOM    239  C   MOL H   0      39.856 -29.346  27.792  1.00  0.00           C0 
ATOM    240  C   MOL H   0      41.247   2.147  44.250  1.00  0.00           C0 
ATOM    241  C   MOL H   0      19.535   2.844  31.325  1.00  0.00           C0 
ATOM    242  C   MOL H   0      21.909   5.130  19.958  1.00  0.00           C0 
ATOM    243  C   MOL H   0      11.306 -26.146  41.998  1.00  0.00           C0 
ATOM    244  C   MOL H   0      22.721  -2.091  51.060  1.00  0.00           C0 
ATOM    245  C   MOL H   0      13.669   2.099  50.219  1.00  0.00           C0 
ATOM    246  C   MOL H   0      19.313 -28.617  40.827  1.00  0.00           C0 
ATOM    247  C   MOL H   0      41.633 -23.672  32.999  1.00  0.00           C0 
ATOM    248  C   MOL H   0      19.266  -3.060  42.466  1.00  0.00           C0 
ATOM    249  C   MOL H   0      10.456  -0.484  55.954  1.00  0.00           C0 
ATOM    250  C   MOL H   0      32.142   0.732  39.549  1.00  0.00           C0 
ATOM    251  C   MOL H   0      28.955 -24.006  15.209  1.00  0.00           C0 
ATOM    252  C   MOL H   0      42.783 -25.737  38.548  1.00  0.00           C0 
ATOM    253  C   MOL H   0      21.645 -23.373  24.983  1.00  0.00           C0 
ATOM    254  C   MOL H   0      28.978 -23.922  33.528  1.00  0.00           C0 
ATOM    255  C   MOL H   0      26.887  -6.549  55.286  1.00  0.00           C0 
ATOM    256  C   MOL H   0      39.258 -24.835  57.126  1.00  0.00           C0 
ATOM    257  C   MOL H   0      34.377 -23.614  29.453  1.00  0.00           C0 
ATOM    258  C   MOL H   0      24.568   0.236  15.940  1.00  0.00           C0 
ATOM    259  C   MOL H   0       9.682   3.225  16.321  1.00  0.00           C0 
ATOM    260  C   MOL H   0      43.049  -1.044  24.651  1.00  0.00           C0 
ATOM    261  C   MOL H   0      19.837 -27.909  52.809  1.00  0.00           C0 
ATOM    262  C   MOL H   0      23.527 -22.778  45.339  1.00  0.00           C0 
ATOM    263  C   MOL H   0      42.590 -25.068  27.847  1.00  0.00           C0 
ATOM    264  C   MOL H   0      30.204 -26.184  54.351  1.00  0.00           C0 
ATOM    265  C   MOL H   0      35.619  -7.576  57.865  1.00  0.00           C0 
ATOM    266  C   MOL H   0      28.796  -3.866  43.968  1.00  0.00           C0 
ATOM    267  C   MOL H   0      31.009  -2.732  31.417  1.00  0.00           C0 
ATOM    268  C   MOL H   0      20.904 -21.044  18.243  1.00  0.00           C0 
ATOM    269  C   MOL H   0      41.093  -2.902  28.979  1.00  0.00           C0 
ATOM    270  C   MOL H   0      18.391   5.674  20.977  1.00  0.00           C0 
ATOM    271  C   MOL H   0      36.310  -0.666  21.057  1.00  0.00           C0 
ATOM    272  C   MOL H   0      22.277   1.383  48.097  1.00  0.00           C0 
ATOM    273  C   MOL H   0      35.315  -4.088  47.241  1.00  0.00           C0 
ATOM    274  C   MOL H   0      26.348 -22.326  35.469  1.00  0.00           C0 
ATOM    275  C   MOL H   0      16.584   5.364  27.099  1.00  0.00           C0 
ATOM    276  C   MOL H   0      40.242 -22.593  21.781  1.00  0.00           C0 
ATOM    277  C   MOL H   0      36.481 -22.502  37.013  1.00  0.00           C0 
ATOM    278  C   MOL H   0      26.619   1.641  28.431  1.00  0.00           C0 
ATOM    279  C   MOL H   0      24.716 -27.185  58.467  1.00  0.00           C0 
ATOM    280  C   MOL H   0      42.300  -1.312  40.331  1.00  0.00           C0 
ATOM    281  C   MOL H   0       9.977   1.702  16.478  1.00  0.00           C0 
ATOM    282  C   MOL H   0      28.127  -5.735  54.780  1.00  0.00           C0 
ATOM    283  C   MOL H   0      21.186   0.650  48.914  1.00  0.00           C0 
ATOM    284  C   MOL H   0      30.579  -3.275  30.070  1.00  0.00           C0 
ATOM    285  C   MOL H   0      22.839 -22.623  24.264  1.00  0.00           C0 
ATOM    286  C   MOL H   0      23.614 -26.750  57.507  1.00  0.00           C0 
ATOM    287  C   MOL H   0      28.871 -26.282  53.569  1.00  0.00           C0 
ATOM    288  C   MOL H   0      43.512  -2.001  39.777  1.00  0.00           C0 
ATOM    289  C   MOL H   0      25.151   1.113  28.325  1.00  0.00           C0 
ATOM    290  C   MOL H   0      22.849 -22.937  43.937  1.00  0.00           C0 
ATOM    291  C   MOL H   0      36.973  -7.376  58.596  1.00  0.00           C0 
ATOM    292  C   MOL H   0      15.489   5.963  26.130  1.00  0.00           C0 
ATOM    293  C   MOL H   0      30.168  -3.151  43.877  1.00  0.00           C0 
ATOM    294  C   MOL H   0      20.661 -21.621  16.862  1.00  0.00           C0 
ATOM    295  C   MOL H   0      19.117 -27.842  42.189  1.00  0.00           C0 
ATOM    296  C   MOL H   0      37.169 -21.109  36.829  1.00  0.00           C0 
ATOM    297  C   MOL H   0      35.337 -24.715  30.011  1.00  0.00           C0 
ATOM    298  C   MOL H   0      22.010   5.443  21.424  1.00  0.00           C0 
ATOM    299  C   MOL H   0      38.134 -23.818  57.497  1.00  0.00           C0 
ATOM    300  C   MOL H   0      18.193   2.171  30.728  1.00  0.00           C0 
ATOM    301  C   MOL H   0      18.408   5.039  19.525  1.00  0.00           C0 
ATOM    302  C   MOL H   0      42.118 -23.255  31.602  1.00  0.00           C0 
ATOM    303  C   MOL H   0      41.818  -3.776  29.955  1.00  0.00           C0 
ATOM    304  C   MOL H   0      42.470 -24.277  38.234  1.00  0.00           C0 
ATOM    305  C   MOL H   0      10.273  -1.415  57.215  1.00  0.00           C0 
ATOM    306  C   MOL H   0      12.364   1.430  50.536  1.00  0.00           C0 
ATOM    307  C   MOL H   0      19.563  -3.366  40.909  1.00  0.00           C0 
ATOM    308  C   MOL H   0      42.615  -0.425  26.022  1.00  0.00           C0 
ATOM    309  C   MOL H   0      10.263 -25.093  42.153  1.00  0.00           C0 
ATOM    310  C   MOL H   0      23.818  -2.162  49.956  1.00  0.00           C0 
ATOM    311  C   MOL H   0      19.227 -26.518  53.111  1.00  0.00           C0 
ATOM    312  C   MOL H   0      27.748 -23.073  15.683  1.00  0.00           C0 
ATOM    313  C   MOL H   0      43.914 -24.268  27.574  1.00  0.00           C0 
ATOM    314  C   MOL H   0      39.923 -21.083  21.782  1.00  0.00           C0 
ATOM    315  C   MOL H   0      29.145 -24.450  34.967  1.00  0.00           C0 
ATOM    316  C   MOL H   0      25.162 -22.189  34.376  1.00  0.00           C0 
ATOM    317  C   MOL H   0      36.351  -1.678  22.297  1.00  0.00           C0 
ATOM    318  C   MOL H   0      30.633   0.698  38.928  1.00  0.00           C0 
ATOM    319  C   MOL H   0      36.479  -4.748  46.408  1.00  0.00           C0 
ATOM    320  C   MOL H   0      23.142   0.594  15.461  1.00  0.00           C0 
ATOM    321  C   MOL H   0      19.391 -25.492  50.884  1.00  0.00           C0 
ATOM    322  C   MOL H   0      30.578  -5.215  55.002  1.00  0.00           C0 
ATOM    323  C   MOL H   0      45.723 -26.010  27.637  1.00  0.00           C0 
ATOM    324  C   MOL H   0      40.084  -5.539  30.398  1.00  0.00           C0 
ATOM    325  C   MOL H   0       9.112   1.191  18.761  1.00  0.00           C0 
ATOM    326  C   MOL H   0      21.700  -4.403  41.209  1.00  0.00           C0 
ATOM    327  C   MOL H   0      17.737 -26.594  43.891  1.00  0.00           C0 
ATOM    328  C   MOL H   0      18.604 -23.020  17.704  1.00  0.00           C0 
ATOM    329  C   MOL H   0      24.979 -22.808  42.432  1.00  0.00           C0 
ATOM    330  C   MOL H   0      42.784 -21.540  29.955  1.00  0.00           C0 
ATOM    331  C   MOL H   0      44.533  -3.569  38.285  1.00  0.00           C0 
ATOM    332  C   MOL H   0      29.025   0.070  37.096  1.00  0.00           C0 
ATOM    333  C   MOL H   0      11.555  -3.532  56.518  1.00  0.00           C0 
ATOM    334  C   MOL H   0      35.507  -7.057  45.964  1.00  0.00           C0 
ATOM    335  C   MOL H   0      10.539  -0.154  49.918  1.00  0.00           C0 
ATOM    336  C   MOL H   0      21.455  -0.924  16.569  1.00  0.00           C0 
ATOM    337  C   MOL H   0      21.879   3.113  22.334  1.00  0.00           C0 
ATOM    338  C   MOL H   0      23.637 -20.827  33.001  1.00  0.00           C0 
ATOM    339  C   MOL H   0      38.258 -20.961  23.628  1.00  0.00           C0 
ATOM    340  C   MOL H   0       8.224 -23.967  41.504  1.00  0.00           C0 
ATOM    341  C   MOL H   0      25.080 -21.539  24.342  1.00  0.00           C0 
ATOM    342  C   MOL H   0      13.775   6.663  27.781  1.00  0.00           C0 
ATOM    343  C   MOL H   0      35.694  -2.020  24.721  1.00  0.00           C0 
ATOM    344  C   MOL H   0      37.713  -4.969  58.330  1.00  0.00           C0 
ATOM    345  C   MOL H   0      17.608   2.676  20.064  1.00  0.00           C0 
ATOM    346  C   MOL H   0      27.803 -21.589  13.873  1.00  0.00           C0 
ATOM    347  C   MOL H   0      25.524  -0.898  51.252  1.00  0.00           C0 
ATOM    348  C   MOL H   0      21.888 -26.499  59.334  1.00  0.00           C0 
ATOM    349  C   MOL H   0      30.215 -22.550  36.065  1.00  0.00           C0 
ATOM    350  C   MOL H   0      23.109   0.536  27.052  1.00  0.00           C0 
ATOM    351  C   MOL H   0      42.776 -22.122  37.136  1.00  0.00           C0 
ATOM    352  C   MOL H   0      28.961 -24.426  51.892  1.00  0.00           C0 
ATOM    353  C   MOL H   0      32.051  -1.901  44.957  1.00  0.00           C0 
ATOM    354  C   MOL H   0      36.301 -25.091  27.753  1.00  0.00           C0 
ATOM    355  C   MOL H   0      38.172 -22.652  55.246  1.00  0.00           C0 
ATOM    356  C   MOL H   0      38.955 -21.282  38.425  1.00  0.00           C0 
ATOM    357  C   MOL H   0      19.197   0.016  29.726  1.00  0.00           C0 
ATOM    358  C   MOL H   0      42.930   0.706  28.114  1.00  0.00           C0 
ATOM    359  C   MOL H   0      20.014  -0.336  47.031  1.00  0.00           C0 
ATOM    360  C   MOL H   0      28.898  -1.557  29.315  1.00  0.00           C0 
ATOM    361  C   MOL H   0      31.206  -3.879  45.946  1.00  0.00           C0 
ATOM    362  C   MOL H   0      28.118 -23.938  54.057  1.00  0.00           C0 
ATOM    363  C   MOL H   0      26.238  -2.407  49.328  1.00  0.00           C0 
ATOM    364  C   MOL H   0      31.627 -24.161  34.883  1.00  0.00           C0 
ATOM    365  C   MOL H   0      29.648  -7.514  55.316  1.00  0.00           C0 
ATOM    366  C   MOL H   0      43.547 -24.155  35.977  1.00  0.00           C0 
ATOM    367  C   MOL H   0      36.887 -20.012  38.997  1.00  0.00           C0 
ATOM    368  C   MOL H   0      42.747 -20.999  32.307  1.00  0.00           C0 
ATOM    369  C   MOL H   0      22.438  -1.666  14.447  1.00  0.00           C0 
ATOM    370  C   MOL H   0      42.696  -2.151  37.540  1.00  0.00           C0 
ATOM    371  C   MOL H   0       8.256 -26.347  41.654  1.00  0.00           C0 
ATOM    372  C   MOL H   0      19.011   2.061  28.437  1.00  0.00           C0 
ATOM    373  C   MOL H   0      24.445 -23.320  26.053  1.00  0.00           C0 
ATOM    374  C   MOL H   0      34.686 -26.696  28.625  1.00  0.00           C0 
ATOM    375  C   MOL H   0      17.384   3.701  17.829  1.00  0.00           C0 
ATOM    376  C   MOL H   0       9.076  -3.348  56.306  1.00  0.00           C0 
ATOM    377  C   MOL H   0      16.773 -28.490  42.652  1.00  0.00           C0 
ATOM    378  C   MOL H   0      25.235  -0.538  26.242  1.00  0.00           C0 
ATOM    379  C   MOL H   0      40.005  -3.597  31.816  1.00  0.00           C0 
ATOM    380  C   MOL H   0      30.919  -1.307  37.551  1.00  0.00           C0 
ATOM    381  C   MOL H   0       9.459  -0.632  17.054  1.00  0.00           C0 
ATOM    382  C   MOL H   0      34.094  -1.371  23.057  1.00  0.00           C0 
ATOM    383  C   MOL H   0      21.675  -2.086  40.404  1.00  0.00           C0 
ATOM    384  C   MOL H   0      21.190 -25.290  52.556  1.00  0.00           C0 
ATOM    385  C   MOL H   0      38.623  -6.455  60.076  1.00  0.00           C0 
ATOM    386  C   MOL H   0      22.732 -23.393  41.519  1.00  0.00           C0 
ATOM    387  C   MOL H   0      36.329 -22.269  56.719  1.00  0.00           C0 
ATOM    388  C   MOL H   0      25.794 -21.585  15.367  1.00  0.00           C0 
ATOM    389  C   MOL H   0      37.014  -6.812  47.849  1.00  0.00           C0 
ATOM    390  C   MOL H   0      44.350   1.288  26.125  1.00  0.00           C0 
ATOM    391  C   MOL H   0      12.773  -0.369  48.916  1.00  0.00           C0 
ATOM    392  C   MOL H   0      30.143  -2.816  27.643  1.00  0.00           C0 
ATOM    393  C   MOL H   0      37.465 -21.421  21.359  1.00  0.00           C0 
ATOM    394  C   MOL H   0      19.175 -23.035  15.343  1.00  0.00           C0 
ATOM    395  C   MOL H   0      22.683   4.806  23.818  1.00  0.00           C0 
ATOM    396  C   MOL H   0      13.619   4.498  26.817  1.00  0.00           C0 
ATOM    397  C   MOL H   0      25.285 -19.699  34.403  1.00  0.00           C0 
ATOM    398  C   MOL H   0      19.265   1.835  47.850  1.00  0.00           C0 
ATOM    399  C   MOL H   0      21.454 -25.620  57.200  1.00  0.00           C0 
ATOM    400  C   MOL H   0      46.153 -23.878  26.694  1.00  0.00           C0 
ATOM    401  C   MOL H   0       7.656   1.048  16.891  1.00  0.00           C0 
ATOM    402  C   MOL H   0      18.235 -20.992  16.534  1.00  0.00           C0 
ATOM    403  C   MOL H   0      36.944 -26.433  29.703  1.00  0.00           C0 
ATOM    404  C   MOL H   0      44.681 -23.354  37.810  1.00  0.00           C0 
ATOM    405  C   MOL H   0      17.053   0.852  28.932  1.00  0.00           C0 
ATOM    406  C   MOL H   0      19.036  -0.289  49.203  1.00  0.00           C0 
ATOM    407  C   MOL H   0      40.680 -21.269  31.041  1.00  0.00           C0 
ATOM    408  C   MOL H   0      13.134   6.377  25.486  1.00  0.00           C0 
ATOM    409  C   MOL H   0      23.474 -20.994  35.520  1.00  0.00           C0 
ATOM    410  C   MOL H   0      26.181 -23.524  13.771  1.00  0.00           C0 
ATOM    411  C   MOL H   0      29.263  -5.814  57.000  1.00  0.00           C0 
ATOM    412  C   MOL H   0      31.203  -1.154  29.054  1.00  0.00           C0 
ATOM    413  C   MOL H   0      17.256 -26.395  41.487  1.00  0.00           C0 
ATOM    414  C   MOL H   0       9.417 -25.323  39.829  1.00  0.00           C0 
ATOM    415  C   MOL H   0      20.933  -3.869  38.881  1.00  0.00           C0 
ATOM    416  C   MOL H   0       9.990  -3.588  58.468  1.00  0.00           C0 
ATOM    417  C   MOL H   0      41.922  -5.133  31.946  1.00  0.00           C0 
ATOM    418  C   MOL H   0      38.138 -19.267  21.863  1.00  0.00           C0 
ATOM    419  C   MOL H   0      36.572 -24.483  55.651  1.00  0.00           C0 
ATOM    420  C   MOL H   0      30.660 -24.725  36.948  1.00  0.00           C0 
ATOM    421  C   MOL H   0      23.383 -21.095  26.087  1.00  0.00           C0 
ATOM    422  C   MOL H   0      31.393   0.804  36.580  1.00  0.00           C0 
ATOM    423  C   MOL H   0      19.056 -24.156  52.977  1.00  0.00           C0 
ATOM    424  C   MOL H   0      11.233   1.455  48.291  1.00  0.00           C0 
ATOM    425  C   MOL H   0      35.870   0.255  23.790  1.00  0.00           C0 
ATOM    426  C   MOL H   0      23.962 -24.961  42.937  1.00  0.00           C0 
ATOM    427  C   MOL H   0      26.898 -25.434  52.414  1.00  0.00           C0 
ATOM    428  C   MOL H   0      38.544 -19.106  37.436  1.00  0.00           C0 
ATOM    429  C   MOL H   0      42.213  -3.981  39.021  1.00  0.00           C0 
ATOM    430  C   MOL H   0      23.036 -24.515  58.467  1.00  0.00           C0 
ATOM    431  C   MOL H   0      25.429  -3.453  51.370  1.00  0.00           C0 
ATOM    432  C   MOL H   0      24.716   1.803  26.009  1.00  0.00           C0 
ATOM    433  C   MOL H   0      20.841   0.214  14.498  1.00  0.00           C0 
ATOM    434  C   MOL H   0      37.927  -6.722  45.552  1.00  0.00           C0 
ATOM    435  C   MOL H   0      36.417  -5.747  60.395  1.00  0.00           C0 
ATOM    436  C   MOL H   0      24.067   4.086  22.083  1.00  0.00           C0 
ATOM    437  C   MOL H   0      29.898  -1.886  45.934  1.00  0.00           C0 
ATOM    438  C   MOL H   0      15.975   4.455  19.708  1.00  0.00           C0 
ATOM    439  C   MOL H   0      44.740 -25.296  25.494  1.00  0.00           C0 
ATOM    440  C   MOL H   0      44.720  -0.790  27.398  1.00  0.00           C0 
ATOM    441  C   MOL H   0      17.728  15.675  57.261  1.00  0.00           C0 
ATOM    442  C   MOL H   0      32.584  19.365  22.841  1.00  0.00           C0 
ATOM    443  C   MOL H   0      34.654 -27.624  15.814  1.00  0.00           C0 
ATOM    444  C   MOL H   0      21.090  17.490  55.121  1.00  0.00           C0 
ATOM    445  C   MOL H   0      37.999   9.185  61.094  1.00  0.00           C0 
ATOM    446  C   MOL H   0      32.847   4.106  29.653  1.00  0.00           C0 
ATOM    447  C   MOL H   0      35.330  -0.090  57.002  1.00  0.00           C0 
ATOM    448  C   MOL H   0      22.255 -42.063  30.583  1.00  0.00           C0 
ATOM    449  C   MOL H   0      31.497 -36.783  12.804  1.00  0.00           C0 
ATOM    450  C   MOL H   0      30.387  11.821  44.748  1.00  0.00           C0 
ATOM    451  C   MOL H   0      19.416 -41.052  50.227  1.00  0.00           C0 
ATOM    452  C   MOL H   0      24.856 -39.073  33.729  1.00  0.00           C0 
ATOM    453  C   MOL H   0      23.825  13.881  59.437  1.00  0.00           C0 
ATOM    454  C   MOL H   0      31.947 -39.094  13.747  1.00  0.00           C0 
ATOM    455  C   MOL H   0      32.705  16.270  20.696  1.00  0.00           C0 
ATOM    456  C   MOL H   0      17.940   9.676  42.981  1.00  0.00           C0 
ATOM    457  C   MOL H   0      29.914  10.818  43.724  1.00  0.00           C0 
ATOM    458  C   MOL H   0      37.733  13.228  32.948  1.00  0.00           C0 
ATOM    459  C   MOL H   0      11.430   4.810  53.373  1.00  0.00           C0 
ATOM    460  C   MOL H   0      11.812  18.586  54.183  1.00  0.00           C0 
ATOM    461  C   MOL H   0      21.587  16.157  54.483  1.00  0.00           C0 
ATOM    462  C   MOL H   0      19.593   1.564  55.414  1.00  0.00           C0 
ATOM    463  C   MOL H   0      35.415  16.930  35.845  1.00  0.00           C0 
ATOM    464  C   MOL H   0      27.242 -38.951  42.260  1.00  0.00           C0 
ATOM    465  C   MOL H   0      25.558  15.453  13.047  1.00  0.00           C0 
ATOM    466  C   MOL H   0      17.306  17.785  58.521  1.00  0.00           C0 
ATOM    467  C   MOL H   0      26.731  14.240  31.632  1.00  0.00           C0 
ATOM    468  C   MOL H   0      24.360  13.213  13.014  1.00  0.00           C0 
ATOM    469  C   MOL H   0      38.977  11.681  46.969  1.00  0.00           C0 
ATOM    470  C   MOL H   0      38.191   8.270  50.098  1.00  0.00           C0 
ATOM    471  C   MOL H   0      34.490  10.963  55.231  1.00  0.00           C0 
ATOM    472  C   MOL H   0       8.871 -44.700  34.804  1.00  0.00           C0 
ATOM    473  C   MOL H   0      39.388  11.203  61.908  1.00  0.00           C0 
ATOM    474  C   MOL H   0      38.474  10.524  51.268  1.00  0.00           C0 
ATOM    475  C   MOL H   0      23.503 -26.230  22.705  1.00  0.00           C0 
ATOM    476  C   MOL H   0      28.363  12.984  35.678  1.00  0.00           C0 
ATOM    477  C   MOL H   0      35.800 -37.562  48.668  1.00  0.00           C0 
ATOM    478  C   MOL H   0      20.904  20.391  18.854  1.00  0.00           C0 
ATOM    479  C   MOL H   0      39.364  13.691  48.464  1.00  0.00           C0 
ATOM    480  C   MOL H   0      29.124  14.481  32.600  1.00  0.00           C0 
ATOM    481  C   MOL H   0      23.384 -37.977  23.593  1.00  0.00           C0 
ATOM    482  C   MOL H   0      34.920  14.323  35.681  1.00  0.00           C0 
ATOM    483  C   MOL H   0      27.720 -28.730  45.941  1.00  0.00           C0 
ATOM    484  C   MOL H   0      26.091  16.425  55.849  1.00  0.00           C0 
ATOM    485  C   MOL H   0      36.895 -40.453  48.043  1.00  0.00           C0 
ATOM    486  C   MOL H   0       9.773 -42.275  35.360  1.00  0.00           C0 
ATOM    487  C   MOL H   0      36.780  12.872  30.670  1.00  0.00           C0 
ATOM    488  C   MOL H   0      21.566  15.824  16.710  1.00  0.00           C0 
ATOM    489  C   MOL H   0      21.557 -35.524  19.216  1.00  0.00           C0 
ATOM    490  C   MOL H   0      44.115 -39.899  17.898  1.00  0.00           C0 
ATOM    491  C   MOL H   0      41.665 -28.495  24.979  1.00  0.00           C0 
ATOM    492  C   MOL H   0      16.788  16.381  58.260  1.00  0.00           C0 
ATOM    493  C   MOL H   0      36.633 -37.223  31.082  1.00  0.00           C0 
ATOM    494  C   MOL H   0      23.213   3.418  12.768  1.00  0.00           C0 
ATOM    495  C   MOL H   0      29.703  15.149  36.123  1.00  0.00           C0 
ATOM    496  C   MOL H   0      30.279  16.165  37.161  1.00  0.00           C0 
ATOM    497  C   MOL H   0      21.208  11.363  56.743  1.00  0.00           C0 
ATOM    498  C   MOL H   0      40.397 -39.028  46.089  1.00  0.00           C0 
ATOM    499  C   MOL H   0      15.935 -41.965  51.873  1.00  0.00           C0 
ATOM    500  C   MOL H   0      41.633  11.079  63.082  1.00  0.00           C0 
ATOM    501  C   MOL H   0      37.674  13.737  31.523  1.00  0.00           C0 
ATOM    502  C   MOL H   0      28.640 -35.332  43.240  1.00  0.00           C0 
ATOM    503  C   MOL H   0      23.251 -40.931  30.489  1.00  0.00           C0 
ATOM    504  C   MOL H   0      16.602   9.531  43.725  1.00  0.00           C0 
ATOM    505  C   MOL H   0      22.277 -36.946  17.111  1.00  0.00           C0 
ATOM    506  C   MOL H   0      27.963  16.972  50.397  1.00  0.00           C0 
ATOM    507  C   MOL H   0      18.392 -41.903  50.984  1.00  0.00           C0 
ATOM    508  C   MOL H   0      35.831  15.512  35.428  1.00  0.00           C0 
ATOM    509  C   MOL H   0      22.701 -38.368  16.735  1.00  0.00           C0 
ATOM    510  C   MOL H   0      25.037 -28.935  31.699  1.00  0.00           C0 
ATOM    511  C   MOL H   0      24.866 -42.404  33.947  1.00  0.00           C0 
ATOM    512  C   MOL H   0      13.056  16.258  53.758  1.00  0.00           C0 
ATOM    513  C   MOL H   0      19.022   8.780  43.562  1.00  0.00           C0 
ATOM    514  C   MOL H   0      18.683 -33.875  53.304  1.00  0.00           C0 
ATOM    515  C   MOL H   0      21.926  17.946  56.335  1.00  0.00           C0 
ATOM    516  C   MOL H   0      31.995 -37.027  45.897  1.00  0.00           C0 
ATOM    517  C   MOL H   0      18.705  18.980  19.070  1.00  0.00           C0 
ATOM    518  C   MOL H   0      16.224 -41.674  53.350  1.00  0.00           C0 
ATOM    519  C   MOL H   0      41.816 -26.333  16.077  1.00  0.00           C0 
ATOM    520  C   MOL H   0      36.835  14.932  39.369  1.00  0.00           C0 
ATOM    521  C   MOL H   0      24.418   4.859  35.859  1.00  0.00           C0 
ATOM    522  C   MOL H   0      36.688 -28.347  54.267  1.00  0.00           C0 
ATOM    523  C   MOL H   0      34.011 -40.508  13.515  1.00  0.00           C0 
ATOM    524  C   MOL H   0      34.410  13.444  55.728  1.00  0.00           C0 
ATOM    525  C   MOL H   0      26.807 -39.743  40.998  1.00  0.00           C0 
ATOM    526  C   MOL H   0      39.275 -41.081  45.055  1.00  0.00           C0 
ATOM    527  C   MOL H   0      32.174  18.365  21.903  1.00  0.00           C0 
ATOM    528  C   MOL H   0      34.639  12.062  56.370  1.00  0.00           C0 
ATOM    529  C   MOL H   0      35.347 -40.044  31.784  1.00  0.00           C0 
ATOM    530  C   MOL H   0      16.973  14.604  56.493  1.00  0.00           C0 
ATOM    531  C   MOL H   0      11.142 -41.027  26.392  1.00  0.00           C0 
ATOM    532  C   MOL H   0      12.354 -37.243  26.424  1.00  0.00           C0 
ATOM    533  C   MOL H   0      31.422 -38.018  34.593  1.00  0.00           C0 
ATOM    534  C   MOL H   0      30.008  14.560  31.398  1.00  0.00           C0 
ATOM    535  C   MOL H   0      15.743   8.282  43.366  1.00  0.00           C0 
ATOM    536  C   MOL H   0       9.486 -40.726  35.257  1.00  0.00           C0 
ATOM    537  C   MOL H   0      35.898 -36.088  49.029  1.00  0.00           C0 
ATOM    538  C   MOL H   0      14.431  15.722  53.386  1.00  0.00           C0 
ATOM    539  C   MOL H   0      34.681 -38.867  31.188  1.00  0.00           C0 
ATOM    540  C   MOL H   0      28.515   2.200  46.046  1.00  0.00           C0 
ATOM    541  C   MOL H   0      33.203  17.249  21.718  1.00  0.00           C0 
ATOM    542  C   MOL H   0      18.956  26.756  29.589  1.00  0.00           C0 
ATOM    543  C   MOL H   0      39.980  15.111  48.555  1.00  0.00           C0 
ATOM    544  C   MOL H   0      39.435 -38.715  13.471  1.00  0.00           C0 
ATOM    545  C   MOL H   0      27.034  17.416  12.617  1.00  0.00           C0 
ATOM    546  C   MOL H   0      32.927 -40.010  14.484  1.00  0.00           C0 
ATOM    547  C   MOL H   0      14.518 -30.691  39.736  1.00  0.00           C0 
ATOM    548  C   MOL H   0      24.539 -34.496  24.835  1.00  0.00           C0 
ATOM    549  C   MOL H   0      16.562   5.712  51.175  1.00  0.00           C0 
ATOM    550  C   MOL H   0      33.657 -28.243  38.326  1.00  0.00           C0 
ATOM    551  C   MOL H   0      40.653 -36.612  47.024  1.00  0.00           C0 
ATOM    552  C   MOL H   0      40.473 -41.809  38.268  1.00  0.00           C0 
ATOM    553  C   MOL H   0      38.885  -0.113  45.761  1.00  0.00           C0 
ATOM    554  C   MOL H   0      31.191  12.973  44.131  1.00  0.00           C0 
ATOM    555  C   MOL H   0      11.722 -38.505  26.886  1.00  0.00           C0 
ATOM    556  C   MOL H   0      22.080  17.194  17.115  1.00  0.00           C0 
ATOM    557  C   MOL H   0      20.300 -32.466  35.591  1.00  0.00           C0 
ATOM    558  C   MOL H   0      28.005 -36.791  43.338  1.00  0.00           C0 
ATOM    559  C   MOL H   0      33.821   5.997  18.464  1.00  0.00           C0 
ATOM    560  C   MOL H   0      17.153  22.786  27.855  1.00  0.00           C0 
ATOM    561  C   MOL H   0      37.367  11.486  30.391  1.00  0.00           C0 
ATOM    562  C   MOL H   0      33.620  14.971  20.549  1.00  0.00           C0 
ATOM    563  C   MOL H   0      14.393  14.176  53.381  1.00  0.00           C0 
ATOM    564  C   MOL H   0      31.108 -41.759  33.487  1.00  0.00           C0 
ATOM    565  C   MOL H   0      18.062  25.587  29.178  1.00  0.00           C0 
ATOM    566  C   MOL H   0      21.122  11.361  58.313  1.00  0.00           C0 
ATOM    567  C   MOL H   0      39.911 -40.078  13.016  1.00  0.00           C0 
ATOM    568  C   MOL H   0      31.281  13.765  31.298  1.00  0.00           C0 
ATOM    569  C   MOL H   0      41.588 -29.828  43.751  1.00  0.00           C0 
ATOM    570  C   MOL H   0      17.871  18.138  20.114  1.00  0.00           C0 
ATOM    571  C   MOL H   0      27.805  11.640  36.127  1.00  0.00           C0 
ATOM    572  C   MOL H   0      36.204 -39.468  47.090  1.00  0.00           C0 
ATOM    573  C   MOL H   0      42.391 -29.113  53.541  1.00  0.00           C0 
ATOM    574  C   MOL H   0      24.196 -36.007  24.913  1.00  0.00           C0 
ATOM    575  C   MOL H   0      24.234  14.710  13.312  1.00  0.00           C0 
ATOM    576  C   MOL H   0      22.625 -39.565  29.946  1.00  0.00           C0 
ATOM    577  C   MOL H   0      26.679  12.511  54.948  1.00  0.00           C0 
ATOM    578  C   MOL H   0      39.620 -39.561  44.889  1.00  0.00           C0 
ATOM    579  C   MOL H   0      20.953  15.944  53.086  1.00  0.00           C0 
ATOM    580  C   MOL H   0      21.835 -42.562  29.161  1.00  0.00           C0 
ATOM    581  C   MOL H   0      35.270   0.304  51.233  1.00  0.00           C0 
ATOM    582  C   MOL H   0       8.712 -43.174  34.638  1.00  0.00           C0 
ATOM    583  C   MOL H   0      40.548 -37.744  14.018  1.00  0.00           C0 
ATOM    584  C   MOL H   0      37.492  13.895  38.465  1.00  0.00           C0 
ATOM    585  C   MOL H   0      25.946 -41.347  34.418  1.00  0.00           C0 
ATOM    586  C   MOL H   0      26.829  15.034  55.717  1.00  0.00           C0 
ATOM    587  C   MOL H   0      38.073 -42.704  37.735  1.00  0.00           C0 
ATOM    588  C   MOL H   0      26.003 -40.043  33.532  1.00  0.00           C0 
ATOM    589  C   MOL H   0      40.213   2.968  25.463  1.00  0.00           C0 
ATOM    590  C   MOL H   0      34.892 -41.364  31.194  1.00  0.00           C0 
ATOM    591  C   MOL H   0      22.481 -38.356  22.395  1.00  0.00           C0 
ATOM    592  C   MOL H   0      28.034 -30.410  52.514  1.00  0.00           C0 
ATOM    593  C   MOL H   0      16.573  17.512  19.476  1.00  0.00           C0 
ATOM    594  C   MOL H   0      37.691  11.744  51.915  1.00  0.00           C0 
ATOM    595  C   MOL H   0      31.520 -39.533  34.579  1.00  0.00           C0 
ATOM    596  C   MOL H   0      32.281 -37.647  13.861  1.00  0.00           C0 
ATOM    597  C   MOL H   0      38.340  10.668  60.897  1.00  0.00           C0 
ATOM    598  C   MOL H   0      37.336  11.658  37.387  1.00  0.00           C0 
ATOM    599  C   MOL H   0      42.909 -39.061  17.336  1.00  0.00           C0 
ATOM    600  C   MOL H   0      23.952  18.877  17.001  1.00  0.00           C0 
ATOM    601  C   MOL H   0      39.821  12.976  47.227  1.00  0.00           C0 
ATOM    602  C   MOL H   0      20.371 -43.195  29.087  1.00  0.00           C0 
ATOM    603  C   MOL H   0      23.498  17.489  16.585  1.00  0.00           C0 
ATOM    604  C   MOL H   0      32.714  13.216  35.006  1.00  0.00           C0 
ATOM    605  C   MOL H   0      36.900  14.453  40.805  1.00  0.00           C0 
ATOM    606  C   MOL H   0      12.497   9.416  14.847  1.00  0.00           C0 
ATOM    607  C   MOL H   0      25.657  16.967  13.240  1.00  0.00           C0 
ATOM    608  C   MOL H   0      29.044  13.879  36.682  1.00  0.00           C0 
ATOM    609  C   MOL H   0      19.075 -42.814  32.706  1.00  0.00           C0 
ATOM    610  C   MOL H   0      28.531  13.874  50.255  1.00  0.00           C0 
ATOM    611  C   MOL H   0      29.346  12.613  49.828  1.00  0.00           C0 
ATOM    612  C   MOL H   0      22.853   8.012  26.454  1.00  0.00           C0 
ATOM    613  C   MOL H   0      20.098  19.296  19.602  1.00  0.00           C0 
ATOM    614  C   MOL H   0      36.269   2.764  41.897  1.00  0.00           C0 
ATOM    615  C   MOL H   0      39.583 -42.980  37.922  1.00  0.00           C0 
ATOM    616  C   MOL H   0      22.099 -36.828  18.589  1.00  0.00           C0 
ATOM    617  C   MOL H   0      19.566 -44.167  33.157  1.00  0.00           C0 
ATOM    618  C   MOL H   0      21.880  17.130  57.603  1.00  0.00           C0 
ATOM    619  C   MOL H   0      11.395 -42.289  25.594  1.00  0.00           C0 
ATOM    620  C   MOL H   0      38.878 -40.840  12.303  1.00  0.00           C0 
ATOM    621  C   MOL H   0      23.245 -36.499  23.819  1.00  0.00           C0 
ATOM    622  C   MOL H   0      40.897 -37.582  45.935  1.00  0.00           C0 
ATOM    623  C   MOL H   0      22.585   3.624  42.011  1.00  0.00           C0 
ATOM    624  C   MOL H   0      31.734 -37.688  44.543  1.00  0.00           C0 
ATOM    625  C   MOL H   0      17.944  13.623  55.850  1.00  0.00           C0 
ATOM    626  C   MOL H   0      17.807  23.043  29.277  1.00  0.00           C0 
ATOM    627  C   MOL H   0      32.121 -28.808  29.722  1.00  0.00           C0 
ATOM    628  C   MOL H   0      31.922  15.475  44.395  1.00  0.00           C0 
ATOM    629  C   MOL H   0      10.522 -39.866  36.038  1.00  0.00           C0 
ATOM    630  C   MOL H   0      40.987 -36.765  18.539  1.00  0.00           C0 
ATOM    631  C   MOL H   0      40.811  10.780  61.834  1.00  0.00           C0 
ATOM    632  C   MOL H   0      36.452 -37.952  47.291  1.00  0.00           C0 
ATOM    633  C   MOL H   0      25.050 -27.736  37.254  1.00  0.00           C0 
ATOM    634  C   MOL H   0      40.551 -38.238  18.157  1.00  0.00           C0 
ATOM    635  C   MOL H   0      19.214 -45.333  32.254  1.00  0.00           C0 
ATOM    636  C   MOL H   0      30.635 -41.407  43.764  1.00  0.00           C0 
ATOM    637  C   MOL H   0      33.553  14.428  34.971  1.00  0.00           C0 
ATOM    638  C   MOL H   0      25.961  13.875  55.188  1.00  0.00           C0 
ATOM    639  C   MOL H   0      31.205 -40.229  33.251  1.00  0.00           C0 
ATOM    640  C   MOL H   0      34.830   9.534  55.797  1.00  0.00           C0 
ATOM    641  C   MOL H   0      39.858 -40.933  39.341  1.00  0.00           C0 
ATOM    642  C   MOL H   0      40.816 -39.755  39.434  1.00  0.00           C0 
ATOM    643  C   MOL H   0      38.596  14.135  33.781  1.00  0.00           C0 
ATOM    644  C   MOL H   0      26.754   0.410  54.734  1.00  0.00           C0 
ATOM    645  C   MOL H   0      35.507  13.793  54.678  1.00  0.00           C0 
ATOM    646  C   MOL H   0      28.542  16.135  51.573  1.00  0.00           C0 
ATOM    647  C   MOL H   0      41.759 -39.134  18.348  1.00  0.00           C0 
ATOM    648  C   MOL H   0      29.305  14.932  51.063  1.00  0.00           C0 
ATOM    649  C   MOL H   0      19.582 -46.739  32.867  1.00  0.00           C0 
ATOM    650  C   MOL H   0      28.074 -37.603  42.074  1.00  0.00           C0 
ATOM    651  C   MOL H   0      36.758  12.591  38.381  1.00  0.00           C0 
ATOM    652  C   MOL H   0      19.150 -47.984  32.068  1.00  0.00           C0 
ATOM    653  C   MOL H   0      31.209 -39.955  43.608  1.00  0.00           C0 
ATOM    654  C   MOL H   0      37.519   9.381  50.889  1.00  0.00           C0 
ATOM    655  C   MOL H   0      17.250  11.966  29.543  1.00  0.00           C0 
ATOM    656  C   MOL H   0      31.152 -39.084  44.802  1.00  0.00           C0 
ATOM    657  C   MOL H   0      18.771  24.203  29.182  1.00  0.00           C0 
ATOM    658  C   MOL H   0      27.047   3.616  32.584  1.00  0.00           C0 
ATOM    659  C   MOL H   0      25.827  11.212  55.056  1.00  0.00           C0 
ATOM    660  C   MOL H   0      39.695 -28.688  36.792  1.00  0.00           C0 
ATOM    661  C   MOL H   0      13.156  17.784  54.110  1.00  0.00           C0 
ATOM    662  C   MOL H   0      40.076 -36.268  14.159  1.00  0.00           C0 
ATOM    663  C   MOL H   0      27.690  15.078  32.455  1.00  0.00           C0 
ATOM    664  C   MOL H   0      31.272  14.207  44.947  1.00  0.00           C0 
ATOM    665  C   MOL H   0      22.288  11.970  59.054  1.00  0.00           C0 
ATOM    666  C   MOL H   0      20.120  15.470  17.105  1.00  0.00           C0 
ATOM    667  C   MOL H   0      24.682 -38.566  35.189  1.00  0.00           C0 
ATOM    668  C   MOL H   0      16.988 -41.218  50.960  1.00  0.00           C0 
ATOM    669  C   MOL H   0      11.694 -39.677  25.832  1.00  0.00           C0 
ATOM    670  C   MOL H   0      36.497  12.286  51.080  1.00  0.00           C0 
ATOM    671  C   MOL H   0      17.127 -28.380  26.931  1.00  0.00           C0 
ATOM    672  C   MOL H   0      25.179   6.774  50.309  1.00  0.00           C0 
ATOM    673  C   MOL H   0      22.731  13.353  58.504  1.00  0.00           C0 
ATOM    674  C   MOL H   0      30.887 -42.453  32.128  1.00  0.00           C0 
ATOM    675  C   MOL H   0      35.228 -37.543  31.665  1.00  0.00           C0 
ATOM    676  C   MOL H   0      38.532   3.131  32.262  1.00  0.00           C0 
ATOM    677  C   MOL H   0      21.271 -35.544  20.742  1.00  0.00           C0 
ATOM    678  C   MOL H   0      39.466  16.017  47.438  1.00  0.00           C0 
ATOM    679  C   MOL H   0      19.029   6.031  15.589  1.00  0.00           C0 
ATOM    680  C   MOL H   0      14.537   8.002  44.218  1.00  0.00           C0 
ATOM    681  C   MOL H   0      19.735 -33.817  35.116  1.00  0.00           C0 
ATOM    682  C   MOL H   0      24.712 -30.266  31.171  1.00  0.00           C0 
ATOM    683  C   MOL H   0      34.989 -28.565  14.637  1.00  0.00           C0 
ATOM    684  C   MOL H   0      24.702 -27.139  22.527  1.00  0.00           C0 
ATOM    685  C   MOL H   0      11.593   5.379  51.949  1.00  0.00           C0 
ATOM    686  C   MOL H   0      12.559  10.893  15.182  1.00  0.00           C0 
ATOM    687  C   MOL H   0      16.890 -29.367  28.057  1.00  0.00           C0 
ATOM    688  C   MOL H   0      18.655   2.683  55.664  1.00  0.00           C0 
ATOM    689  C   MOL H   0      42.232 -26.479  14.659  1.00  0.00           C0 
ATOM    690  C   MOL H   0      26.197   4.101  31.461  1.00  0.00           C0 
ATOM    691  C   MOL H   0      17.984  13.226  28.998  1.00  0.00           C0 
ATOM    692  C   MOL H   0      22.406   4.194  11.730  1.00  0.00           C0 
ATOM    693  C   MOL H   0      39.122   3.320  26.483  1.00  0.00           C0 
ATOM    694  C   MOL H   0      37.607 -29.251  53.421  1.00  0.00           C0 
ATOM    695  C   MOL H   0      17.320 -34.360  53.819  1.00  0.00           C0 
ATOM    696  C   MOL H   0      14.126 -31.124  38.298  1.00  0.00           C0 
ATOM    697  C   MOL H   0      25.020   8.191  50.912  1.00  0.00           C0 
ATOM    698  C   MOL H   0      33.030   4.709  31.024  1.00  0.00           C0 
ATOM    699  C   MOL H   0      26.331   1.867  54.722  1.00  0.00           C0 
ATOM    700  C   MOL H   0      34.234   7.198  17.632  1.00  0.00           C0 
ATOM    701  C   MOL H   0      42.241 -30.881  44.702  1.00  0.00           C0 
ATOM    702  C   MOL H   0      27.737 -31.372  51.382  1.00  0.00           C0 
ATOM    703  C   MOL H   0      24.567 -28.860  36.309  1.00  0.00           C0 
ATOM    704  C   MOL H   0      41.445 -28.840  23.530  1.00  0.00           C0 
ATOM    705  C   MOL H   0      25.017   4.425  37.251  1.00  0.00           C0 
ATOM    706  C   MOL H   0      37.392  -0.113  45.912  1.00  0.00           C0 
ATOM    707  C   MOL H   0      31.287 -29.842  28.876  1.00  0.00           C0 
ATOM    708  C   MOL H   0      35.189   0.776  58.191  1.00  0.00           C0 
ATOM    709  C   MOL H   0      34.167 -29.296  39.335  1.00  0.00           C0 
ATOM    710  C   MOL H   0      27.990   3.482  46.720  1.00  0.00           C0 
ATOM    711  C   MOL H   0      18.523   6.685  14.258  1.00  0.00           C0 
ATOM    712  C   MOL H   0      29.241 -28.729  45.801  1.00  0.00           C0 
ATOM    713  C   MOL H   0      22.893   8.453  27.955  1.00  0.00           C0 
ATOM    714  C   MOL H   0      37.286   3.966  31.783  1.00  0.00           C0 
ATOM    715  C   MOL H   0      16.242   5.058  52.479  1.00  0.00           C0 
ATOM    716  C   MOL H   0      35.363   0.941  52.655  1.00  0.00           C0 
ATOM    717  C   MOL H   0      37.810   2.781  42.113  1.00  0.00           C0 
ATOM    718  C   MOL H   0      24.042   4.056  42.100  1.00  0.00           C0 
ATOM    719  C   MOL H   0      38.901 -30.043  36.473  1.00  0.00           C0 
ATOM    720  C   MOL H   0      41.994 -29.241  52.112  1.00  0.00           C0 
ATOM    721  C   MOL H   0      42.840 -27.878  14.465  1.00  0.00           C0 
ATOM    722  C   MOL H   0      25.038   9.368  49.914  1.00  0.00           C0 
ATOM    723  C   MOL H   0      28.877 -32.348  51.073  1.00  0.00           C0 
ATOM    724  C   MOL H   0      38.379   4.196  42.055  1.00  0.00           C0 
ATOM    725  C   MOL H   0      17.385 -35.607  54.708  1.00  0.00           C0 
ATOM    726  C   MOL H   0      33.686 -29.339  14.214  1.00  0.00           C0 
ATOM    727  C   MOL H   0      19.289   3.800  56.529  1.00  0.00           C0 
ATOM    728  C   MOL H   0      41.991 -32.450  44.577  1.00  0.00           C0 
ATOM    729  C   MOL H   0      33.177   8.330  17.596  1.00  0.00           C0 
ATOM    730  C   MOL H   0      41.179 -30.340  23.424  1.00  0.00           C0 
ATOM    731  C   MOL H   0      42.169 -30.675  51.421  1.00  0.00           C0 
ATOM    732  C   MOL H   0      26.773   2.677  55.932  1.00  0.00           C0 
ATOM    733  C   MOL H   0      37.196 -30.725  53.686  1.00  0.00           C0 
ATOM    734  C   MOL H   0      22.598   5.740  11.731  1.00  0.00           C0 
ATOM    735  C   MOL H   0      20.330 -34.156  33.712  1.00  0.00           C0 
ATOM    736  C   MOL H   0      11.443   6.884  51.862  1.00  0.00           C0 
ATOM    737  C   MOL H   0      23.393 -30.830  31.692  1.00  0.00           C0 
ATOM    738  C   MOL H   0      38.785   4.814  26.621  1.00  0.00           C0 
ATOM    739  C   MOL H   0      29.837 -29.889  46.606  1.00  0.00           C0 
ATOM    740  C   MOL H   0      24.884 -30.292  37.032  1.00  0.00           C0 
ATOM    741  C   MOL H   0      13.266 -32.385  38.175  1.00  0.00           C0 
ATOM    742  C   MOL H   0      26.971   4.889  30.316  1.00  0.00           C0 
ATOM    743  C   MOL H   0      17.406   7.778  14.396  1.00  0.00           C0 
ATOM    744  C   MOL H   0      15.754   5.814  53.726  1.00  0.00           C0 
ATOM    745  C   MOL H   0      25.116   5.626  38.217  1.00  0.00           C0 
ATOM    746  C   MOL H   0      34.479 -30.675  38.630  1.00  0.00           C0 
ATOM    747  C   MOL H   0      35.441   2.443  52.501  1.00  0.00           C0 
ATOM    748  C   MOL H   0      30.023 -29.206  28.228  1.00  0.00           C0 
ATOM    749  C   MOL H   0      36.932   0.275  47.337  1.00  0.00           C0 
ATOM    750  C   MOL H   0      15.455 -29.912  28.172  1.00  0.00           C0 
ATOM    751  C   MOL H   0      24.283   9.046  28.320  1.00  0.00           C0 
ATOM    752  C   MOL H   0      17.136  14.543  29.181  1.00  0.00           C0 
ATOM    753  C   MOL H   0      13.924  11.336  15.754  1.00  0.00           C0 
ATOM    754  C   MOL H   0      24.609   4.394  43.508  1.00  0.00           C0 
ATOM    755  C   MOL H   0      28.916   4.621  46.397  1.00  0.00           C0 
ATOM    756  C   MOL H   0      36.243   1.849  58.276  1.00  0.00           C0 
ATOM    757  C   MOL H   0      36.852   5.040  32.795  1.00  0.00           C0 
ATOM    758  C   MOL H   0      39.361 -31.228  37.215  1.00  0.00           C0 
ATOM    759  C   MOL H   0      33.772   6.028  30.991  1.00  0.00           C0 
ATOM    760  C   MOL H   0      24.275 -28.660  22.307  1.00  0.00           C0 
ATOM    761  C   MOL H   0      37.948   5.150  43.160  1.00  0.00           C0 
ATOM    762  C   MOL H   0      33.452   6.948  32.261  1.00  0.00           C0 
ATOM    763  C   MOL H   0      18.422   5.039  56.930  1.00  0.00           C0 
ATOM    764  C   MOL H   0      33.539 -31.270  37.668  1.00  0.00           C0 
ATOM    765  C   MOL H   0      14.026  12.675  16.611  1.00  0.00           C0 
ATOM    766  C   MOL H   0      22.779 -31.998  30.955  1.00  0.00           C0 
ATOM    767  C   MOL H   0      28.597 -33.394  49.936  1.00  0.00           C0 
ATOM    768  C   MOL H   0      38.434 -32.487  37.002  1.00  0.00           C0 
ATOM    769  C   MOL H   0      27.773   6.092  30.856  1.00  0.00           C0 
ATOM    770  C   MOL H   0      33.927 -30.449  13.203  1.00  0.00           C0 
ATOM    771  C   MOL H   0      24.721 -31.351  35.967  1.00  0.00           C0 
ATOM    772  C   MOL H   0      29.155 -30.180  27.447  1.00  0.00           C0 
ATOM    773  C   MOL H   0      15.319 -30.898  29.352  1.00  0.00           C0 
ATOM    774  C   MOL H   0      37.383   1.634  47.843  1.00  0.00           C0 
ATOM    775  C   MOL H   0      26.101   4.769  43.587  1.00  0.00           C0 
ATOM    776  C   MOL H   0      12.841 -32.658  36.721  1.00  0.00           C0 
ATOM    777  C   MOL H   0      23.689   6.137  38.563  1.00  0.00           C0 
ATOM    778  C   MOL H   0      22.294   6.548  12.996  1.00  0.00           C0 
ATOM    779  C   MOL H   0      35.868   2.601  59.627  1.00  0.00           C0 
ATOM    780  C   MOL H   0      23.852 -29.404  23.560  1.00  0.00           C0 
ATOM    781  C   MOL H   0      42.106 -33.096  43.159  1.00  0.00           C0 
ATOM    782  C   MOL H   0      42.200 -30.518  49.859  1.00  0.00           C0 
ATOM    783  C   MOL H   0      16.030 -36.125  55.010  1.00  0.00           C0 
ATOM    784  C   MOL H   0      12.649   7.629  52.495  1.00  0.00           C0 
ATOM    785  C   MOL H   0      40.875 -30.772  21.954  1.00  0.00           C0 
ATOM    786  C   MOL H   0      35.959   3.013  53.820  1.00  0.00           C0 
ATOM    787  C   MOL H   0      17.982  15.756  28.806  1.00  0.00           C0 
ATOM    788  C   MOL H   0      38.036 -31.616  52.767  1.00  0.00           C0 
ATOM    789  C   MOL H   0      31.326 -30.138  46.178  1.00  0.00           C0 
ATOM    790  C   MOL H   0      41.935 -29.121  14.513  1.00  0.00           C0 
ATOM    791  C   MOL H   0      17.688   9.049  15.280  1.00  0.00           C0 
ATOM    792  C   MOL H   0      26.113   4.055  55.864  1.00  0.00           C0 
ATOM    793  C   MOL H   0      24.468   9.224  29.814  1.00  0.00           C0 
ATOM    794  C   MOL H   0      33.623   9.454  16.567  1.00  0.00           C0 
ATOM    795  C   MOL H   0      39.742   5.553  27.492  1.00  0.00           C0 
ATOM    796  C   MOL H   0      16.514   7.192  53.986  1.00  0.00           C0 
ATOM    797  C   MOL H   0      24.965  10.711  50.635  1.00  0.00           C0 
ATOM    798  C   MOL H   0      19.613 -35.333  33.071  1.00  0.00           C0 
ATOM    799  C   MOL H   0      37.388   6.450  32.616  1.00  0.00           C0 
ATOM    800  C   MOL H   0      28.651   5.814  47.284  1.00  0.00           C0 
ATOM    801  C   MOL H   0      26.511   5.906  42.666  1.00  0.00           C0 
ATOM    802  C   MOL H   0      27.618 -29.729  27.634  1.00  0.00           C0 
ATOM    803  C   MOL H   0      23.379   9.998  30.588  1.00  0.00           C0 
ATOM    804  C   MOL H   0      27.991 -32.716  48.695  1.00  0.00           C0 
ATOM    805  C   MOL H   0      16.026 -37.505  55.613  1.00  0.00           C0 
ATOM    806  C   MOL H   0      37.748 -33.116  52.807  1.00  0.00           C0 
ATOM    807  C   MOL H   0      38.762   6.487  43.160  1.00  0.00           C0 
ATOM    808  C   MOL H   0      18.715  10.032  14.646  1.00  0.00           C0 
ATOM    809  C   MOL H   0      24.746  11.967  49.749  1.00  0.00           C0 
ATOM    810  C   MOL H   0      40.487 -32.198  21.782  1.00  0.00           C0 
ATOM    811  C   MOL H   0      39.451   7.025  27.404  1.00  0.00           C0 
ATOM    812  C   MOL H   0      36.538   3.978  59.760  1.00  0.00           C0 
ATOM    813  C   MOL H   0      26.962   7.238  31.604  1.00  0.00           C0 
ATOM    814  C   MOL H   0      11.740 -33.645  36.399  1.00  0.00           C0 
ATOM    815  C   MOL H   0      14.147 -31.825  29.324  1.00  0.00           C0 
ATOM    816  C   MOL H   0      32.207 -31.082  47.022  1.00  0.00           C0 
ATOM    817  C   MOL H   0      20.236 -36.624  33.431  1.00  0.00           C0 
ATOM    818  C   MOL H   0      24.789 -32.851  36.622  1.00  0.00           C0 
ATOM    819  C   MOL H   0      33.938 -32.768  37.414  1.00  0.00           C0 
ATOM    820  C   MOL H   0      23.408 -33.290  31.253  1.00  0.00           C0 
ATOM    821  C   MOL H   0      26.322   4.827  54.577  1.00  0.00           C0 
ATOM    822  C   MOL H   0      42.314 -31.815  49.033  1.00  0.00           C0 
ATOM    823  C   MOL H   0      16.107   7.884  55.237  1.00  0.00           C0 
ATOM    824  C   MOL H   0      12.475   9.153  52.653  1.00  0.00           C0 
ATOM    825  C   MOL H   0      38.543 -32.796  35.485  1.00  0.00           C0 
ATOM    826  C   MOL H   0      22.752 -30.479  23.163  1.00  0.00           C0 
ATOM    827  C   MOL H   0      42.584 -30.415  14.070  1.00  0.00           C0 
ATOM    828  C   MOL H   0      32.022   7.539  32.156  1.00  0.00           C0 
ATOM    829  C   MOL H   0      17.297  17.103  29.089  1.00  0.00           C0 
ATOM    830  C   MOL H   0      41.468 -34.464  43.161  1.00  0.00           C0 
ATOM    831  C   MOL H   0      23.653   7.392  39.419  1.00  0.00           C0 
ATOM    832  C   MOL H   0      15.407  12.901  17.329  1.00  0.00           C0 
ATOM    833  C   MOL H   0      36.075   4.520  53.709  1.00  0.00           C0 
ATOM    834  C   MOL H   0      19.264   6.173  57.505  1.00  0.00           C0 
ATOM    835  C   MOL H   0      32.586 -30.986  12.626  1.00  0.00           C0 
ATOM    836  C   MOL H   0      36.998   2.782  46.921  1.00  0.00           C0 
ATOM    837  C   MOL H   0      32.693  10.744  16.440  1.00  0.00           C0 
ATOM    838  C   MOL H   0      22.774   7.993  12.900  1.00  0.00           C0 
ATOM    839  C   MOL H   0      37.051   7.347  33.812  1.00  0.00           C0 
ATOM    840  C   MOL H   0      29.562   6.966  46.950  1.00  0.00           C0 
ATOM    841  C   MOL H   0      18.842  11.306  15.498  1.00  0.00           C0 
ATOM    842  C   MOL H   0      41.772 -35.306  41.921  1.00  0.00           C0 
ATOM    843  C   MOL H   0      31.647   8.531  33.309  1.00  0.00           C0 
ATOM    844  C   MOL H   0      22.280   8.693  11.628  1.00  0.00           C0 
ATOM    845  C   MOL H   0      37.747   4.023  47.326  1.00  0.00           C0 
ATOM    846  C   MOL H   0      20.201   6.971  56.514  1.00  0.00           C0 
ATOM    847  C   MOL H   0      23.442  11.532  30.433  1.00  0.00           C0 
ATOM    848  C   MOL H   0      38.722 -33.891  51.933  1.00  0.00           C0 
ATOM    849  C   MOL H   0      26.697 -30.495  26.616  1.00  0.00           C0 
ATOM    850  C   MOL H   0      36.289   5.139  55.138  1.00  0.00           C0 
ATOM    851  C   MOL H   0      28.041   6.180  42.474  1.00  0.00           C0 
ATOM    852  C   MOL H   0      22.189   7.643  39.953  1.00  0.00           C0 
ATOM    853  C   MOL H   0      16.801   9.222  55.396  1.00  0.00           C0 
ATOM    854  C   MOL H   0      14.208 -32.750  28.055  1.00  0.00           C0 
ATOM    855  C   MOL H   0      32.064 -32.561  46.675  1.00  0.00           C0 
ATOM    856  C   MOL H   0      16.662  17.567  27.750  1.00  0.00           C0 
ATOM    857  C   MOL H   0      24.445 -33.893  35.547  1.00  0.00           C0 
ATOM    858  C   MOL H   0      38.182   7.404  28.207  1.00  0.00           C0 
ATOM    859  C   MOL H   0      14.615 -38.128  55.489  1.00  0.00           C0 
ATOM    860  C   MOL H   0      40.211 -32.480  20.328  1.00  0.00           C0 
ATOM    861  C   MOL H   0      37.571 -33.962  34.930  1.00  0.00           C0 
ATOM    862  C   MOL H   0      32.691  11.444  17.737  1.00  0.00           C0 
ATOM    863  C   MOL H   0      13.633   9.744  53.437  1.00  0.00           C0 
ATOM    864  C   MOL H   0      38.334   7.383  44.233  1.00  0.00           C0 
ATOM    865  C   MOL H   0      12.251 -35.084  36.473  1.00  0.00           C0 
ATOM    866  C   MOL H   0      23.345 -31.731  22.564  1.00  0.00           C0 
ATOM    867  C   MOL H   0      15.344  14.061  18.407  1.00  0.00           C0 
ATOM    868  C   MOL H   0      29.890   8.079  47.932  1.00  0.00           C0 
ATOM    869  C   MOL H   0      25.544   6.092  54.510  1.00  0.00           C0 
ATOM    870  C   MOL H   0      41.522 -31.457  14.322  1.00  0.00           C0 
ATOM    871  C   MOL H   0      41.430 -32.936  49.607  1.00  0.00           C0 
ATOM    872  C   MOL H   0      33.033 -33.517  36.481  1.00  0.00           C0 
ATOM    873  C   MOL H   0      22.671 -34.392  30.422  1.00  0.00           C0 
ATOM    874  C   MOL H   0      24.399  13.230  50.551  1.00  0.00           C0 
ATOM    875  C   MOL H   0      32.581 -32.443  12.229  1.00  0.00           C0 
ATOM    876  C   MOL H   0      27.860 -33.705  47.494  1.00  0.00           C0 
ATOM    877  C   MOL H   0      19.679 -37.837  32.666  1.00  0.00           C0 
ATOM    878  C   MOL H   0      27.932   8.096  32.425  1.00  0.00           C0 
ATOM    879  C   MOL H   0      36.952   8.848  33.511  1.00  0.00           C0 
ATOM    880  C   MOL H   0      35.578   5.023  59.180  1.00  0.00           C0 
ATOM    881  C   MOL H   0      27.103   9.178  33.132  1.00  0.00           C0 
ATOM    882  C   MOL H   0      36.563   9.852  34.669  1.00  0.00           C0 
ATOM    883  C   MOL H   0      39.118   8.707  44.217  1.00  0.00           C0 
ATOM    884  C   MOL H   0      36.055   6.638  55.055  1.00  0.00           C0 
ATOM    885  C   MOL H   0      31.132 -32.931  12.185  1.00  0.00           C0 
ATOM    886  C   MOL H   0      22.104   8.269  41.309  1.00  0.00           C0 
ATOM    887  C   MOL H   0      28.606   7.098  43.581  1.00  0.00           C0 
ATOM    888  C   MOL H   0      37.230   4.842  48.569  1.00  0.00           C0 
ATOM    889  C   MOL H   0      41.862 -32.842  13.725  1.00  0.00           C0 
ATOM    890  C   MOL H   0      24.284 -35.315  36.112  1.00  0.00           C0 
ATOM    891  C   MOL H   0      41.264 -34.206  48.882  1.00  0.00           C0 
ATOM    892  C   MOL H   0      16.726  14.322  19.092  1.00  0.00           C0 
ATOM    893  C   MOL H   0      20.858   8.284  56.927  1.00  0.00           C0 
ATOM    894  C   MOL H   0      37.867   8.860  28.398  1.00  0.00           C0 
ATOM    895  C   MOL H   0      23.015  13.080  51.288  1.00  0.00           C0 
ATOM    896  C   MOL H   0      22.509 -33.032  22.495  1.00  0.00           C0 
ATOM    897  C   MOL H   0      37.807 -34.261  33.471  1.00  0.00           C0 
ATOM    898  C   MOL H   0      14.562 -39.522  56.106  1.00  0.00           C0 
ATOM    899  C   MOL H   0      27.151 -33.188  46.217  1.00  0.00           C0 
ATOM    900  C   MOL H   0      24.224  12.320  31.532  1.00  0.00           C0 
ATOM    901  C   MOL H   0      38.522 -35.469  51.988  1.00  0.00           C0 
ATOM    902  C   MOL H   0      15.961  18.998  27.775  1.00  0.00           C0 
ATOM    903  C   MOL H   0      26.545 -31.959  26.907  1.00  0.00           C0 
ATOM    904  C   MOL H   0      16.078  10.129  56.411  1.00  0.00           C0 
ATOM    905  C   MOL H   0      13.254 -33.899  28.295  1.00  0.00           C0 
ATOM    906  C   MOL H   0      11.258 -36.042  35.788  1.00  0.00           C0 
ATOM    907  C   MOL H   0      32.676   9.692  33.364  1.00  0.00           C0 
ATOM    908  C   MOL H   0      28.767   9.092  48.228  1.00  0.00           C0 
ATOM    909  C   MOL H   0      31.996  12.800  17.753  1.00  0.00           C0 
ATOM    910  C   MOL H   0      26.280   7.367  54.990  1.00  0.00           C0 
ATOM    911  C   MOL H   0      33.029 -35.080  36.575  1.00  0.00           C0 
ATOM    912  C   MOL H   0      23.172 -35.788  30.905  1.00  0.00           C0 
ATOM    913  C   MOL H   0      36.365   6.378  58.882  1.00  0.00           C0 
ATOM    914  C   MOL H   0      20.077  12.021  15.107  1.00  0.00           C0 
ATOM    915  C   MOL H   0      40.171 -33.986  19.981  1.00  0.00           C0 
ATOM    916  C   MOL H   0      13.473  11.284  53.536  1.00  0.00           C0 
ATOM    917  C   MOL H   0      40.917 -36.647  41.868  1.00  0.00           C0 
ATOM    918  C   MOL H   0      20.299 -39.166  33.253  1.00  0.00           C0 
ATOM    919  C   MOL H   0      32.826 -33.561  47.512  1.00  0.00           C0 
ATOM    920  C   MOL H   0      22.067  10.184  11.874  1.00  0.00           C0 
ATOM    921  C   MOL H   0      37.012 -35.493  33.031  1.00  0.00           C0 
ATOM    922  C   MOL H   0      38.648   9.608  45.465  1.00  0.00           C0 
ATOM    923  C   MOL H   0      29.343  10.178  49.245  1.00  0.00           C0 
ATOM    924  C   MOL H   0      28.892   8.574  43.112  1.00  0.00           C0 
ATOM    925  C   MOL H   0      21.643   8.938  55.778  1.00  0.00           C0 
ATOM    926  C   MOL H   0      25.610   8.733  54.600  1.00  0.00           C0 
ATOM    927  C   MOL H   0      25.911 -32.678  25.734  1.00  0.00           C0 
ATOM    928  C   MOL H   0      32.211  10.755  34.356  1.00  0.00           C0 
ATOM    929  C   MOL H   0      40.956 -33.906  14.334  1.00  0.00           C0 
ATOM    930  C   MOL H   0      22.659 -37.035  30.113  1.00  0.00           C0 
ATOM    931  C   MOL H   0      36.760   7.119  60.190  1.00  0.00           C0 
ATOM    932  C   MOL H   0      13.255 -35.027  27.248  1.00  0.00           C0 
ATOM    933  C   MOL H   0      16.742  15.135  20.350  1.00  0.00           C0 
ATOM    934  C   MOL H   0      16.860  11.459  56.716  1.00  0.00           C0 
ATOM    935  C   MOL H   0      41.295 -37.601  40.773  1.00  0.00           C0 
ATOM    936  C   MOL H   0      23.347  11.005  12.285  1.00  0.00           C0 
ATOM    937  C   MOL H   0      21.425 -32.994  21.418  1.00  0.00           C0 
ATOM    938  C   MOL H   0      20.672   8.553  41.640  1.00  0.00           C0 
ATOM    939  C   MOL H   0      37.983   6.097  48.882  1.00  0.00           C0 
ATOM    940  C   MOL H   0      15.500 -40.445  55.410  1.00  0.00           C0 
ATOM    941  C   MOL H   0      37.244 -35.867  51.165  1.00  0.00           C0 
ATOM    942  C   MOL H   0      20.552  13.144  16.024  1.00  0.00           C0 
ATOM    943  C   MOL H   0      40.171 -34.255  18.465  1.00  0.00           C0 
ATOM    944  C   MOL H   0      37.042   9.482  36.113  1.00  0.00           C0 
ATOM    945  C   MOL H   0      31.147 -34.441  11.915  1.00  0.00           C0 
ATOM    946  C   MOL H   0      22.643  14.435  51.837  1.00  0.00           C0 
ATOM    947  C   MOL H   0      40.256 -34.223  47.719  1.00  0.00           C0 
ATOM    948  C   MOL H   0      27.940  10.071  34.055  1.00  0.00           C0 
ATOM    949  C   MOL H   0      32.039  13.505  19.135  1.00  0.00           C0 
ATOM    950  C   MOL H   0      19.407 -40.366  33.059  1.00  0.00           C0 
ATOM    951  C   MOL H   0      27.278 -34.145  45.029  1.00  0.00           C0 
ATOM    952  C   MOL H   0      11.401 -37.410  36.440  1.00  0.00           C0 
ATOM    953  C   MOL H   0      32.356 -35.003  47.375  1.00  0.00           C0 
ATOM    954  C   MOL H   0      36.798   9.126  29.536  1.00  0.00           C0 
ATOM    955  C   MOL H   0      34.593   7.092  54.989  1.00  0.00           C0 
ATOM    956  C   MOL H   0      13.719  12.022  52.236  1.00  0.00           C0 
ATOM    957  C   MOL H   0      32.461 -35.891  35.408  1.00  0.00           C0 
ATOM    958  C   MOL H   0      24.335  13.780  31.074  1.00  0.00           C0 
ATOM    959  C   MOL H   0      16.934  20.210  27.842  1.00  0.00           C0 
ATOM    960  C   MOL H   0      23.707 -36.209  35.014  1.00  0.00           C0 
ATOM    961  C   MOL H   0      25.290  14.642  31.888  1.00  0.00           C0 
ATOM    962  C   MOL H   0      21.225  14.537  52.464  1.00  0.00           C0 
ATOM    963  C   MOL H   0      32.271 -35.487  45.921  1.00  0.00           C0 
ATOM    964  C   MOL H   0      33.260  11.909  34.293  1.00  0.00           C0 
ATOM    965  C   MOL H   0      23.063  12.456  12.658  1.00  0.00           C0 
ATOM    966  C   MOL H   0      40.575 -35.155  46.537  1.00  0.00           C0 
ATOM    967  C   MOL H   0      40.407 -38.856  40.566  1.00  0.00           C0 
ATOM    968  C   MOL H   0      37.227   8.551  59.918  1.00  0.00           C0 
ATOM    969  C   MOL H   0      36.361  10.564  29.648  1.00  0.00           C0 
ATOM    970  C   MOL H   0      37.186 -35.772  31.435  1.00  0.00           C0 
ATOM    971  C   MOL H   0      37.303 -35.639  49.642  1.00  0.00           C0 
ATOM    972  C   MOL H   0      10.325 -38.382  35.834  1.00  0.00           C0 
ATOM    973  C   MOL H   0      17.184  12.317  55.490  1.00  0.00           C0 
ATOM    974  C   MOL H   0      20.536 -34.270  21.270  1.00  0.00           C0 
ATOM    975  C   MOL H   0      39.280  11.013  45.495  1.00  0.00           C0 
ATOM    976  C   MOL H   0      32.319 -37.375  35.655  1.00  0.00           C0 
ATOM    977  C   MOL H   0      41.295 -35.333  14.027  1.00  0.00           C0 
ATOM    978  C   MOL H   0      23.040 -38.316  30.767  1.00  0.00           C0 
ATOM    979  C   MOL H   0      39.861 -35.798  18.254  1.00  0.00           C0 
ATOM    980  C   MOL H   0      31.734 -35.297  13.085  1.00  0.00           C0 
ATOM    981  C   MOL H   0      13.470  13.509  52.352  1.00  0.00           C0 
ATOM    982  C   MOL H   0      27.128  10.903  34.994  1.00  0.00           C0 
ATOM    983  C   MOL H   0      26.581   9.956  54.749  1.00  0.00           C0 
ATOM    984  C   MOL H   0      33.350  14.287  19.244  1.00  0.00           C0 
ATOM    985  C   MOL H   0      16.218  21.559  27.983  1.00  0.00           C0 
ATOM    986  C   MOL H   0      23.448 -37.616  35.441  1.00  0.00           C0 
ATOM    987  C   MOL H   0      15.344 -40.590  53.952  1.00  0.00           C0 
ATOM    988  C   MOL H   0      20.419   9.029  43.077  1.00  0.00           C0 
ATOM    989  C   MOL H   0      19.616  14.350  16.110  1.00  0.00           C0 
ATOM    990  C   MOL H   0      19.900 -41.733  33.448  1.00  0.00           C0 
ATOM    991  C   MOL H   0      36.449  10.425  37.126  1.00  0.00           C0 
ATOM    992  C   MOL H   0      28.495  11.435  49.350  1.00  0.00           C0 
ATOM    993  C   MOL H   0      28.676 -34.563  44.549  1.00  0.00           C0 
ATOM    994  C   MOL H   0      37.245   7.116  49.774  1.00  0.00           C0 
ATOM    995  C   MOL H   0      12.380 -36.226  27.564  1.00  0.00           C0 
ATOM    996  C   MOL H   0      22.160  10.307  56.291  1.00  0.00           C0 
ATOM    997  C   MOL H   0      15.927  16.435  20.361  1.00  0.00           C0 
ATOM    998  C   MOL H   0      34.370   8.571  54.804  1.00  0.00           C0 
ATOM    999  C   MOL H   0      25.616 -34.143  25.895  1.00  0.00           C0 
ATOM   1000  C   MOL H   0      29.319   9.512  44.257  1.00  0.00           C0 
ATOM   1001  C   MOL H   0      20.099 -29.752  10.857  1.00  0.00           C0 
ATOM   1002  C   MOL H   0      11.712 -44.636  37.730  1.00  0.00           C0 
ATOM   1003  C   MOL H   0      11.322  21.054  20.916  1.00  0.00           C0 
ATOM   1004  C   MOL H   0      36.396  16.886  43.690  1.00  0.00           C0 
ATOM   1005  C   MOL H   0      21.233 -39.342  62.569  1.00  0.00           C0 
ATOM   1006  C   MOL H   0      40.302 -43.959  30.506  1.00  0.00           C0 
ATOM   1007  C   MOL H   0      10.958 -42.621  39.147  1.00  0.00           C0 
ATOM   1008  C   MOL H   0      17.281  12.356  50.689  1.00  0.00           C0 
ATOM   1009  C   MOL H   0      36.315  15.832  24.231  1.00  0.00           C0 
ATOM   1010  C   MOL H   0      37.125 -37.221  37.435  1.00  0.00           C0 
ATOM   1011  C   MOL H   0      37.101  18.260  24.450  1.00  0.00           C0 
ATOM   1012  C   MOL H   0      30.012  17.382  28.406  1.00  0.00           C0 
ATOM   1013  C   MOL H   0      29.715  17.336  26.950  1.00  0.00           C0 
ATOM   1014  C   MOL H   0      23.675 -27.408  28.150  1.00  0.00           C0 
ATOM   1015  C   MOL H   0      13.420   5.871  57.195  1.00  0.00           C0 
ATOM   1016  C   MOL H   0      33.985 -29.014  49.872  1.00  0.00           C0 
ATOM   1017  C   MOL H   0      34.161 -32.138   8.126  1.00  0.00           C0 
ATOM   1018  C   MOL H   0       9.421  16.383  57.911  1.00  0.00           C0 
ATOM   1019  C   MOL H   0      33.582  16.191  29.372  1.00  0.00           C0 
ATOM   1020  C   MOL H   0      35.156 -30.016   9.145  1.00  0.00           C0 
ATOM   1021  C   MOL H   0      32.356 -37.822  28.685  1.00  0.00           C0 
ATOM   1022  C   MOL H   0      30.883  11.325  56.788  1.00  0.00           C0 
ATOM   1023  C   MOL H   0      20.459 -32.792  41.052  1.00  0.00           C0 
ATOM   1024  C   MOL H   0      31.856  -0.854  53.748  1.00  0.00           C0 
ATOM   1025  C   MOL H   0      32.212  12.760  52.591  1.00  0.00           C0 
ATOM   1026  C   MOL H   0      18.960 -39.990  59.933  1.00  0.00           C0 
ATOM   1027  C   MOL H   0       9.429   9.878  12.373  1.00  0.00           C0 
ATOM   1028  C   MOL H   0      29.641  15.812  24.985  1.00  0.00           C0 
ATOM   1029  C   MOL H   0      36.182 -38.857  35.688  1.00  0.00           C0 
ATOM   1030  C   MOL H   0      28.098  19.586  47.013  1.00  0.00           C0 
ATOM   1031  C   MOL H   0      20.191 -31.484   8.959  1.00  0.00           C0 
ATOM   1032  C   MOL H   0      35.544  13.806  44.009  1.00  0.00           C0 
ATOM   1033  C   MOL H   0      31.266  13.650  57.469  1.00  0.00           C0 
ATOM   1034  C   MOL H   0      27.779  18.067  20.012  1.00  0.00           C0 
ATOM   1035  C   MOL H   0      17.997 -37.098  38.210  1.00  0.00           C0 
ATOM   1036  C   MOL H   0      36.788  14.503  44.680  1.00  0.00           C0 
ATOM   1037  C   MOL H   0      43.535  15.429  51.788  1.00  0.00           C0 
ATOM   1038  C   MOL H   0      26.826 -38.638  14.148  1.00  0.00           C0 
ATOM   1039  C   MOL H   0      44.894  17.548  51.323  1.00  0.00           C0 
ATOM   1040  C   MOL H   0      30.541 -28.241  34.572  1.00  0.00           C0 
ATOM   1041  C   MOL H   0      26.192  15.250  39.437  1.00  0.00           C0 
ATOM   1042  C   MOL H   0      32.890  14.179  52.370  1.00  0.00           C0 
ATOM   1043  C   MOL H   0      39.289 -39.525  32.808  1.00  0.00           C0 
ATOM   1044  C   MOL H   0      32.696  11.687  51.657  1.00  0.00           C0 
ATOM   1045  C   MOL H   0      22.713   9.628  23.044  1.00  0.00           C0 
ATOM   1046  C   MOL H   0      28.718  21.807  48.150  1.00  0.00           C0 
ATOM   1047  C   MOL H   0      42.328   5.254  30.105  1.00  0.00           C0 
ATOM   1048  C   MOL H   0      22.279  15.349  46.466  1.00  0.00           C0 
ATOM   1049  C   MOL H   0       8.199  16.612  56.967  1.00  0.00           C0 
ATOM   1050  C   MOL H   0      11.278 -34.661  18.383  1.00  0.00           C0 
ATOM   1051  C   MOL H   0      24.094 -37.997  58.114  1.00  0.00           C0 
ATOM   1052  C   MOL H   0      28.109  18.716  45.747  1.00  0.00           C0 
ATOM   1053  C   MOL H   0      22.031  15.611  47.954  1.00  0.00           C0 
ATOM   1054  C   MOL H   0      23.753 -34.294  54.545  1.00  0.00           C0 
ATOM   1055  C   MOL H   0      30.767  12.806  56.409  1.00  0.00           C0 
ATOM   1056  C   MOL H   0      19.806 -33.201   7.066  1.00  0.00           C0 
ATOM   1057  C   MOL H   0      32.664  13.604  27.433  1.00  0.00           C0 
ATOM   1058  C   MOL H   0      22.186  14.091  41.902  1.00  0.00           C0 
ATOM   1059  C   MOL H   0      27.023 -32.082  57.810  1.00  0.00           C0 
ATOM   1060  C   MOL H   0      25.980 -38.155  27.548  1.00  0.00           C0 
ATOM   1061  C   MOL H   0      39.473   5.770  21.290  1.00  0.00           C0 
ATOM   1062  C   MOL H   0      28.815 -27.364  40.921  1.00  0.00           C0 
ATOM   1063  C   MOL H   0      18.210  15.242  48.287  1.00  0.00           C0 
ATOM   1064  C   MOL H   0      37.825 -26.525  39.666  1.00  0.00           C0 
ATOM   1065  C   MOL H   0      31.091  15.146  57.138  1.00  0.00           C0 
ATOM   1066  C   MOL H   0      30.397   3.377  41.523  1.00  0.00           C0 
ATOM   1067  C   MOL H   0      31.711 -36.498  28.034  1.00  0.00           C0 
ATOM   1068  C   MOL H   0      25.236  18.847  25.154  1.00  0.00           C0 
ATOM   1069  C   MOL H   0      24.810  18.540  26.587  1.00  0.00           C0 
ATOM   1070  C   MOL H   0      28.732 -38.242  23.767  1.00  0.00           C0 
ATOM   1071  C   MOL H   0      19.562 -37.172  38.286  1.00  0.00           C0 
ATOM   1072  C   MOL H   0      16.738  18.680  46.675  1.00  0.00           C0 
ATOM   1073  C   MOL H   0      17.104  10.858  33.704  1.00  0.00           C0 
ATOM   1074  C   MOL H   0      28.977 -36.482  37.266  1.00  0.00           C0 
ATOM   1075  C   MOL H   0      29.138 -36.976  24.539  1.00  0.00           C0 
ATOM   1076  C   MOL H   0      21.461  12.733  27.557  1.00  0.00           C0 
ATOM   1077  C   MOL H   0      34.265  15.516  28.135  1.00  0.00           C0 
ATOM   1078  C   MOL H   0      21.043 -39.020  61.062  1.00  0.00           C0 
ATOM   1079  C   MOL H   0      34.336  15.791  30.587  1.00  0.00           C0 
ATOM   1080  C   MOL H   0      30.074  -1.543  57.580  1.00  0.00           C0 
ATOM   1081  C   MOL H   0      12.156 -32.398  19.325  1.00  0.00           C0 
ATOM   1082  C   MOL H   0      30.471  16.205  26.184  1.00  0.00           C0 
ATOM   1083  C   MOL H   0      27.440  15.218  17.276  1.00  0.00           C0 
ATOM   1084  C   MOL H   0      13.860   9.754  47.927  1.00  0.00           C0 
ATOM   1085  C   MOL H   0      17.777  11.011  51.062  1.00  0.00           C0 
ATOM   1086  C   MOL H   0      42.894 -31.459  38.855  1.00  0.00           C0 
ATOM   1087  C   MOL H   0      29.603 -34.275  24.430  1.00  0.00           C0 
ATOM   1088  C   MOL H   0      30.646  10.324  55.625  1.00  0.00           C0 
ATOM   1089  C   MOL H   0      22.621  18.170  47.808  1.00  0.00           C0 
ATOM   1090  C   MOL H   0      13.484  23.252  32.438  1.00  0.00           C0 
ATOM   1091  C   MOL H   0      15.874  18.257  45.530  1.00  0.00           C0 
ATOM   1092  C   MOL H   0      23.946  14.529  26.142  1.00  0.00           C0 
ATOM   1093  C   MOL H   0      27.031  16.147  18.373  1.00  0.00           C0 
ATOM   1094  C   MOL H   0      25.138  13.595  26.457  1.00  0.00           C0 
ATOM   1095  C   MOL H   0      34.791  10.704  62.345  1.00  0.00           C0 
ATOM   1096  C   MOL H   0      43.092  14.271  37.070  1.00  0.00           C0 
ATOM   1097  C   MOL H   0      41.619  14.295  36.707  1.00  0.00           C0 
ATOM   1098  C   MOL H   0      15.048 -37.843  23.806  1.00  0.00           C0 
ATOM   1099  C   MOL H   0      11.342 -36.214  18.425  1.00  0.00           C0 
ATOM   1100  C   MOL H   0      27.602 -37.190  31.674  1.00  0.00           C0 
ATOM   1101  C   MOL H   0      42.372 -31.692  56.578  1.00  0.00           C0 
ATOM   1102  C   MOL H   0      17.570 -37.179  36.780  1.00  0.00           C0 
ATOM   1103  C   MOL H   0      19.094 -42.998  41.804  1.00  0.00           C0 
ATOM   1104  C   MOL H   0      24.058  18.053  48.218  1.00  0.00           C0 
ATOM   1105  C   MOL H   0      28.614 -38.978  36.777  1.00  0.00           C0 
ATOM   1106  C   MOL H   0      19.602 -31.141  10.372  1.00  0.00           C0 
ATOM   1107  C   MOL H   0      26.867   6.425  15.033  1.00  0.00           C0 
ATOM   1108  C   MOL H   0      17.402  14.388  49.270  1.00  0.00           C0 
ATOM   1109  C   MOL H   0      22.148  12.519  26.197  1.00  0.00           C0 
ATOM   1110  C   MOL H   0      13.773 -38.165  23.117  1.00  0.00           C0 
ATOM   1111  C   MOL H   0      31.437   8.533  60.473  1.00  0.00           C0 
ATOM   1112  C   MOL H   0       7.790  18.089  56.995  1.00  0.00           C0 
ATOM   1113  C   MOL H   0      20.879  13.317  42.295  1.00  0.00           C0 
ATOM   1114  C   MOL H   0      29.013  16.777  41.776  1.00  0.00           C0 
ATOM   1115  C   MOL H   0      36.392  16.026  44.982  1.00  0.00           C0 
ATOM   1116  C   MOL H   0      34.579  15.355  48.839  1.00  0.00           C0 
ATOM   1117  C   MOL H   0      13.756  24.623  31.690  1.00  0.00           C0 
ATOM   1118  C   MOL H   0      11.283  18.407  18.066  1.00  0.00           C0 
ATOM   1119  C   MOL H   0      20.359 -40.161  60.354  1.00  0.00           C0 
ATOM   1120  C   MOL H   0      41.541   4.266  45.274  1.00  0.00           C0 
ATOM   1121  C   MOL H   0      26.512 -40.634  15.651  1.00  0.00           C0 
ATOM   1122  C   MOL H   0      34.059 -30.565  50.204  1.00  0.00           C0 
ATOM   1123  C   MOL H   0      36.804 -40.209  58.485  1.00  0.00           C0 
ATOM   1124  C   MOL H   0      33.588   4.573  44.752  1.00  0.00           C0 
ATOM   1125  C   MOL H   0      29.506  23.104  47.976  1.00  0.00           C0 
ATOM   1126  C   MOL H   0      28.043  17.278  18.681  1.00  0.00           C0 
ATOM   1127  C   MOL H   0      33.291 -30.862  51.500  1.00  0.00           C0 
ATOM   1128  C   MOL H   0      33.886  19.028  50.013  1.00  0.00           C0 
ATOM   1129  C   MOL H   0      35.067 -43.344  55.622  1.00  0.00           C0 
ATOM   1130  C   MOL H   0      29.170  18.371  29.167  1.00  0.00           C0 
ATOM   1131  C   MOL H   0      40.359 -40.653  32.546  1.00  0.00           C0 
ATOM   1132  C   MOL H   0      23.500  13.279  42.066  1.00  0.00           C0 
ATOM   1133  C   MOL H   0      19.453 -32.697   8.436  1.00  0.00           C0 
ATOM   1134  C   MOL H   0      22.719   2.646  53.232  1.00  0.00           C0 
ATOM   1135  C   MOL H   0      30.227   6.216  26.806  1.00  0.00           C0 
ATOM   1136  C   MOL H   0      44.147  16.499  39.984  1.00  0.00           C0 
ATOM   1137  C   MOL H   0      32.384 -29.601  56.837  1.00  0.00           C0 
ATOM   1138  C   MOL H   0      27.384 -37.604  27.743  1.00  0.00           C0 
ATOM   1139  C   MOL H   0      26.646 -38.294  58.142  1.00  0.00           C0 
ATOM   1140  C   MOL H   0      28.594 -39.493  24.557  1.00  0.00           C0 
ATOM   1141  C   MOL H   0      32.259 -41.335  26.719  1.00  0.00           C0 
ATOM   1142  C   MOL H   0      29.211 -35.584  23.664  1.00  0.00           C0 
ATOM   1143  C   MOL H   0      26.719 -37.115  13.824  1.00  0.00           C0 
ATOM   1144  C   MOL H   0      37.777 -30.251  28.551  1.00  0.00           C0 
ATOM   1145  C   MOL H   0      26.419 -39.092  15.559  1.00  0.00           C0 
ATOM   1146  C   MOL H   0      17.185 -40.866  41.081  1.00  0.00           C0 
ATOM   1147  C   MOL H   0      16.782 -42.316  41.017  1.00  0.00           C0 
ATOM   1148  C   MOL H   0      10.765 -42.154  40.570  1.00  0.00           C0 
ATOM   1149  C   MOL H   0      18.127  13.148  49.740  1.00  0.00           C0 
ATOM   1150  C   MOL H   0      11.335 -32.407  43.757  1.00  0.00           C0 
ATOM   1151  C   MOL H   0      18.423 -28.211  23.161  1.00  0.00           C0 
ATOM   1152  C   MOL H   0      35.920 -37.621  36.518  1.00  0.00           C0 
ATOM   1153  C   MOL H   0      36.702 -36.202  38.511  1.00  0.00           C0 
ATOM   1154  C   MOL H   0      25.435 -37.710  57.448  1.00  0.00           C0 
ATOM   1155  C   MOL H   0      32.799   0.899  47.797  1.00  0.00           C0 
ATOM   1156  C   MOL H   0      42.889  14.596  52.897  1.00  0.00           C0 
ATOM   1157  C   MOL H   0      28.240 -37.768  37.670  1.00  0.00           C0 
ATOM   1158  C   MOL H   0      36.810  19.630  25.109  1.00  0.00           C0 
ATOM   1159  C   MOL H   0      32.722 -32.592  53.160  1.00  0.00           C0 
ATOM   1160  C   MOL H   0      21.910 -38.168  63.311  1.00  0.00           C0 
ATOM   1161  C   MOL H   0      44.261  16.669  52.403  1.00  0.00           C0 
ATOM   1162  C   MOL H   0      12.072 -41.414  41.064  1.00  0.00           C0 
ATOM   1163  C   MOL H   0      24.910  18.332  22.660  1.00  0.00           C0 
ATOM   1164  C   MOL H   0      32.283  15.323  53.249  1.00  0.00           C0 
ATOM   1165  C   MOL H   0      14.264  20.944  32.609  1.00  0.00           C0 
ATOM   1166  C   MOL H   0      27.885 -40.288  37.283  1.00  0.00           C0 
ATOM   1167  C   MOL H   0      33.018  16.653  53.232  1.00  0.00           C0 
ATOM   1168  C   MOL H   0      16.044 -39.983  41.552  1.00  0.00           C0 
ATOM   1169  C   MOL H   0      34.681  19.888  50.961  1.00  0.00           C0 
ATOM   1170  C   MOL H   0      29.395   4.352  35.502  1.00  0.00           C0 
ATOM   1171  C   MOL H   0      29.674 -27.150  15.713  1.00  0.00           C0 
ATOM   1172  C   MOL H   0      42.082  13.367  52.360  1.00  0.00           C0 
ATOM   1173  C   MOL H   0      28.714 -35.259  38.171  1.00  0.00           C0 
ATOM   1174  C   MOL H   0      37.858 -22.812  16.887  1.00  0.00           C0 
ATOM   1175  C   MOL H   0      33.967  16.771  48.771  1.00  0.00           C0 
ATOM   1176  C   MOL H   0      16.190 -37.742  22.766  1.00  0.00           C0 
ATOM   1177  C   MOL H   0      28.906  20.812  46.949  1.00  0.00           C0 
ATOM   1178  C   MOL H   0      24.770  17.822  24.158  1.00  0.00           C0 
ATOM   1179  C   MOL H   0      27.594  16.459  41.364  1.00  0.00           C0 
ATOM   1180  C   MOL H   0      12.131 -33.958  19.476  1.00  0.00           C0 
ATOM   1181  C   MOL H   0      27.482  15.938  39.898  1.00  0.00           C0 
ATOM   1182  C   MOL H   0      12.791 -31.743  20.488  1.00  0.00           C0 
ATOM   1183  C   MOL H   0      11.445  16.856  17.879  1.00  0.00           C0 
ATOM   1184  C   MOL H   0      34.648  17.714  49.705  1.00  0.00           C0 
ATOM   1185  C   MOL H   0      34.054  13.987  28.105  1.00  0.00           C0 
ATOM   1186  C   MOL H   0      22.758  13.717  25.503  1.00  0.00           C0 
ATOM   1187  C   MOL H   0      18.479  21.095  45.618  1.00  0.00           C0 
ATOM   1188  C   MOL H   0      43.233  15.553  39.232  1.00  0.00           C0 
ATOM   1189  C   MOL H   0      27.847 -41.190  15.200  1.00  0.00           C0 
ATOM   1190  C   MOL H   0      34.946 -28.465   9.377  1.00  0.00           C0 
ATOM   1191  C   MOL H   0      36.389 -41.184  57.357  1.00  0.00           C0 
ATOM   1192  C   MOL H   0      28.855  19.165  20.061  1.00  0.00           C0 
ATOM   1193  C   MOL H   0      18.814  19.670  45.444  1.00  0.00           C0 
ATOM   1194  C   MOL H   0      23.966 -40.491  58.937  1.00  0.00           C0 
ATOM   1195  C   MOL H   0      20.858 -27.633  19.049  1.00  0.00           C0 
ATOM   1196  C   MOL H   0      14.086  22.103  31.726  1.00  0.00           C0 
ATOM   1197  C   MOL H   0      33.316  10.278  62.261  1.00  0.00           C0 
ATOM   1198  C   MOL H   0      34.147 -30.642   8.249  1.00  0.00           C0 
ATOM   1199  C   MOL H   0      24.364   7.794  45.225  1.00  0.00           C0 
ATOM   1200  C   MOL H   0      11.909 -43.776  38.987  1.00  0.00           C0 
ATOM   1201  C   MOL H   0      19.985 -37.711  39.693  1.00  0.00           C0 
ATOM   1202  C   MOL H   0      17.542 -37.471  23.362  1.00  0.00           C0 
ATOM   1203  C   MOL H   0      13.367  25.978  32.398  1.00  0.00           C0 
ATOM   1204  C   MOL H   0      16.167 -36.542  36.567  1.00  0.00           C0 
ATOM   1205  C   MOL H   0      17.668 -35.954  23.602  1.00  0.00           C0 
ATOM   1206  C   MOL H   0      33.157 -32.370  51.750  1.00  0.00           C0 
ATOM   1207  C   MOL H   0      21.660  17.084  48.298  1.00  0.00           C0 
ATOM   1208  C   MOL H   0      40.750 -43.004  31.621  1.00  0.00           C0 
ATOM   1209  C   MOL H   0      43.611  15.523  37.796  1.00  0.00           C0 
ATOM   1210  C   MOL H   0      27.989 -37.804  29.198  1.00  0.00           C0 
ATOM   1211  C   MOL H   0      25.022 -30.148  42.049  1.00  0.00           C0 
ATOM   1212  C   MOL H   0      35.981  12.324  43.573  1.00  0.00           C0 
ATOM   1213  C   MOL H   0      35.490 -27.737  33.595  1.00  0.00           C0 
ATOM   1214  C   MOL H   0      27.189 -36.914  30.238  1.00  0.00           C0 
ATOM   1215  C   MOL H   0      25.686  15.525  38.024  1.00  0.00           C0 
ATOM   1216  C   MOL H   0      24.607  17.192  21.653  1.00  0.00           C0 
ATOM   1217  C   MOL H   0      11.643  20.445  19.567  1.00  0.00           C0 
ATOM   1218  C   MOL H   0      35.992 -40.185  36.465  1.00  0.00           C0 
ATOM   1219  C   MOL H   0      19.586  14.083  42.504  1.00  0.00           C0 
ATOM   1220  C   MOL H   0      32.858 -39.971  27.183  1.00  0.00           C0 
ATOM   1221  C   MOL H   0      36.217 -42.614  57.786  1.00  0.00           C0 
ATOM   1222  C   MOL H   0      23.478 -39.410  57.878  1.00  0.00           C0 
ATOM   1223  C   MOL H   0      11.820  18.898  19.480  1.00  0.00           C0 
ATOM   1224  C   MOL H   0      20.320   5.009  46.005  1.00  0.00           C0 
ATOM   1225  C   MOL H   0      35.497   4.326  22.580  1.00  0.00           C0 
ATOM   1226  C   MOL H   0      23.854  12.370  40.935  1.00  0.00           C0 
ATOM   1227  C   MOL H   0      21.094   7.418  33.922  1.00  0.00           C0 
ATOM   1228  C   MOL H   0      31.857 -39.196  28.116  1.00  0.00           C0 
ATOM   1229  C   MOL H   0      10.039  14.916  57.728  1.00  0.00           C0 
ATOM   1230  C   MOL H   0      18.052 -43.060  40.728  1.00  0.00           C0 
ATOM   1231  C   MOL H   0      39.707 -41.931  31.919  1.00  0.00           C0 
ATOM   1232  C   MOL H   0      32.598  10.764  60.958  1.00  0.00           C0 
ATOM   1233  C   MOL H   0      18.287  18.639  46.547  1.00  0.00           C0 
ATOM   1234  C   MOL H   0      37.553  15.229  24.967  1.00  0.00           C0 
ATOM   1235  C   MOL H   0      36.026  17.259  24.767  1.00  0.00           C0 
ATOM   1236  C   MOL H   0      31.305  10.065  60.583  1.00  0.00           C0 
ATOM   1237  C   MOL H   0      36.088 -43.629  56.717  1.00  0.00           C0 
ATOM   1238  C   MOL H   0      32.792 -32.649   7.566  1.00  0.00           C0 
ATOM   1239  C   MOL H   0      11.444  14.887  56.958  1.00  0.00           C0 
ATOM   1240  C   MOL H   0      21.412   8.173  18.439  1.00  0.00           C0 
ATOM   1241  C   MOL H   0      25.317 -31.633  41.963  1.00  0.00           C0 
ATOM   1242  C   MOL H   0      25.236 -34.013  54.046  1.00  0.00           C0 
ATOM   1243  C   MOL H   0      35.501   5.449  23.660  1.00  0.00           C0 
ATOM   1244  C   MOL H   0      18.406 -29.511  22.375  1.00  0.00           C0 
ATOM   1245  C   MOL H   0      31.636   4.287  41.599  1.00  0.00           C0 
ATOM   1246  C   MOL H   0      42.310 -32.848  38.758  1.00  0.00           C0 
ATOM   1247  C   MOL H   0      29.444   7.317  27.542  1.00  0.00           C0 
ATOM   1248  C   MOL H   0      31.631   0.520  53.068  1.00  0.00           C0 
ATOM   1249  C   MOL H   0      29.158 -28.042  14.591  1.00  0.00           C0 
ATOM   1250  C   MOL H   0      22.391 -28.238  28.263  1.00  0.00           C0 
ATOM   1251  C   MOL H   0      36.204 -30.095  28.480  1.00  0.00           C0 
ATOM   1252  C   MOL H   0      30.774  -0.622  58.670  1.00  0.00           C0 
ATOM   1253  C   MOL H   0      28.911   5.719  35.870  1.00  0.00           C0 
ATOM   1254  C   MOL H   0      19.225 -32.808  41.975  1.00  0.00           C0 
ATOM   1255  C   MOL H   0      12.574   6.989  57.774  1.00  0.00           C0 
ATOM   1256  C   MOL H   0      43.185 -32.844  55.952  1.00  0.00           C0 
ATOM   1257  C   MOL H   0      37.906 -27.542  40.804  1.00  0.00           C0 
ATOM   1258  C   MOL H   0      35.404 -29.059  32.851  1.00  0.00           C0 
ATOM   1259  C   MOL H   0      32.623   2.430  47.633  1.00  0.00           C0 
ATOM   1260  C   MOL H   0      21.611   8.671  34.405  1.00  0.00           C0 
ATOM   1261  C   MOL H   0      11.666 -33.818  44.284  1.00  0.00           C0 
ATOM   1262  C   MOL H   0      31.111 -29.369  35.407  1.00  0.00           C0 
ATOM   1263  C   MOL H   0      34.374   5.879  45.033  1.00  0.00           C0 
ATOM   1264  C   MOL H   0      21.132 -27.579  17.506  1.00  0.00           C0 
ATOM   1265  C   MOL H   0      32.686 -30.233  58.154  1.00  0.00           C0 
ATOM   1266  C   MOL H   0      25.300   8.853  44.619  1.00  0.00           C0 
ATOM   1267  C   MOL H   0      20.294   9.142  18.899  1.00  0.00           C0 
ATOM   1268  C   MOL H   0      26.271   7.730  15.197  1.00  0.00           C0 
ATOM   1269  C   MOL H   0      36.657 -23.055  15.906  1.00  0.00           C0 
ATOM   1270  C   MOL H   0      16.055  11.831  34.237  1.00  0.00           C0 
ATOM   1271  C   MOL H   0      30.208 -28.042  40.805  1.00  0.00           C0 
ATOM   1272  C   MOL H   0      39.877   7.175  21.660  1.00  0.00           C0 
ATOM   1273  C   MOL H   0       7.986  10.361  12.318  1.00  0.00           C0 
ATOM   1274  C   MOL H   0      19.717   6.454  45.886  1.00  0.00           C0 
ATOM   1275  C   MOL H   0      14.444  10.648  46.880  1.00  0.00           C0 
ATOM   1276  C   MOL H   0      23.907  10.527  23.385  1.00  0.00           C0 
ATOM   1277  C   MOL H   0      41.025   4.883  46.482  1.00  0.00           C0 
ATOM   1278  C   MOL H   0      42.491   6.671  30.654  1.00  0.00           C0 
ATOM   1279  C   MOL H   0      23.048   3.463  52.019  1.00  0.00           C0 
ATOM   1280  C   MOL H   0      25.747 -32.832  58.009  1.00  0.00           C0 
ATOM   1281  C   MOL H   0      42.906 -33.428  37.411  1.00  0.00           C0 
ATOM   1282  C   MOL H   0      30.371   0.826  58.673  1.00  0.00           C0 
ATOM   1283  C   MOL H   0      28.601 -29.391  15.186  1.00  0.00           C0 
ATOM   1284  C   MOL H   0      32.786 -31.820  58.038  1.00  0.00           C0 
ATOM   1285  C   MOL H   0      30.574 -28.881  42.069  1.00  0.00           C0 
ATOM   1286  C   MOL H   0      16.155  13.236  33.528  1.00  0.00           C0 
ATOM   1287  C   MOL H   0      18.259 -30.791  23.199  1.00  0.00           C0 
ATOM   1288  C   MOL H   0      34.879 -30.298  33.740  1.00  0.00           C0 
ATOM   1289  C   MOL H   0      33.451   6.976  45.632  1.00  0.00           C0 
ATOM   1290  C   MOL H   0      25.012  10.401  22.279  1.00  0.00           C0 
ATOM   1291  C   MOL H   0      26.033 -35.257  53.912  1.00  0.00           C0 
ATOM   1292  C   MOL H   0      15.503  11.481  47.532  1.00  0.00           C0 
ATOM   1293  C   MOL H   0      25.818 -33.611  59.399  1.00  0.00           C0 
ATOM   1294  C   MOL H   0      30.831 -30.813  34.986  1.00  0.00           C0 
ATOM   1295  C   MOL H   0      29.159   8.446  26.613  1.00  0.00           C0 
ATOM   1296  C   MOL H   0      35.417 -31.377  28.719  1.00  0.00           C0 
ATOM   1297  C   MOL H   0      32.519   3.289  48.937  1.00  0.00           C0 
ATOM   1298  C   MOL H   0      19.487   6.904  47.356  1.00  0.00           C0 
ATOM   1299  C   MOL H   0      39.023   7.603  22.905  1.00  0.00           C0 
ATOM   1300  C   MOL H   0      31.304   1.610  54.055  1.00  0.00           C0 
ATOM   1301  C   MOL H   0      25.429  10.156  45.507  1.00  0.00           C0 
ATOM   1302  C   MOL H   0       7.318  10.255  13.735  1.00  0.00           C0 
ATOM   1303  C   MOL H   0      21.719   8.764  35.922  1.00  0.00           C0 
ATOM   1304  C   MOL H   0      41.818   6.253  46.710  1.00  0.00           C0 
ATOM   1305  C   MOL H   0      36.873 -22.392  14.538  1.00  0.00           C0 
ATOM   1306  C   MOL H   0      25.452 -32.150  40.528  1.00  0.00           C0 
ATOM   1307  C   MOL H   0      41.738   7.036  31.988  1.00  0.00           C0 
ATOM   1308  C   MOL H   0      38.340 -28.983  40.345  1.00  0.00           C0 
ATOM   1309  C   MOL H   0      31.873   5.130  40.332  1.00  0.00           C0 
ATOM   1310  C   MOL H   0      34.677   5.253  24.960  1.00  0.00           C0 
ATOM   1311  C   MOL H   0      13.345   8.344  57.728  1.00  0.00           C0 
ATOM   1312  C   MOL H   0      22.507 -29.533  27.387  1.00  0.00           C0 
ATOM   1313  C   MOL H   0      42.222 -33.975  55.480  1.00  0.00           C0 
ATOM   1314  C   MOL H   0      22.542   4.893  52.114  1.00  0.00           C0 
ATOM   1315  C   MOL H   0      20.768  10.154  19.917  1.00  0.00           C0 
ATOM   1316  C   MOL H   0      20.259 -26.447  16.827  1.00  0.00           C0 
ATOM   1317  C   MOL H   0      10.546 -34.483  45.041  1.00  0.00           C0 
ATOM   1318  C   MOL H   0      28.941   6.144  37.350  1.00  0.00           C0 
ATOM   1319  C   MOL H   0      17.964 -33.428  41.341  1.00  0.00           C0 
ATOM   1320  C   MOL H   0      26.659   8.275  16.593  1.00  0.00           C0 
ATOM   1321  C   MOL H   0      18.752 -26.726  16.811  1.00  0.00           C0 
ATOM   1322  C   MOL H   0      39.266   9.011  23.492  1.00  0.00           C0 
ATOM   1323  C   MOL H   0      38.153 -22.771  13.731  1.00  0.00           C0 
ATOM   1324  C   MOL H   0      42.662 -34.901  37.281  1.00  0.00           C0 
ATOM   1325  C   MOL H   0      32.577   4.764  48.717  1.00  0.00           C0 
ATOM   1326  C   MOL H   0      24.664 -34.574  59.607  1.00  0.00           C0 
ATOM   1327  C   MOL H   0      31.204   1.781  59.536  1.00  0.00           C0 
ATOM   1328  C   MOL H   0      38.135 -29.991  41.510  1.00  0.00           C0 
ATOM   1329  C   MOL H   0      33.101   6.061  40.439  1.00  0.00           C0 
ATOM   1330  C   MOL H   0      28.281   7.489  37.569  1.00  0.00           C0 
ATOM   1331  C   MOL H   0      29.724 -30.022  42.480  1.00  0.00           C0 
ATOM   1332  C   MOL H   0      31.516 -32.442  57.376  1.00  0.00           C0 
ATOM   1333  C   MOL H   0      21.252 -30.468  27.518  1.00  0.00           C0 
ATOM   1334  C   MOL H   0      21.021   5.240  51.837  1.00  0.00           C0 
ATOM   1335  C   MOL H   0      26.245  11.373  45.005  1.00  0.00           C0 
ATOM   1336  C   MOL H   0      19.753  11.358  20.184  1.00  0.00           C0 
ATOM   1337  C   MOL H   0      34.376   8.163  46.073  1.00  0.00           C0 
ATOM   1338  C   MOL H   0      10.864 -35.910  45.499  1.00  0.00           C0 
ATOM   1339  C   MOL H   0      21.690  10.315  36.235  1.00  0.00           C0 
ATOM   1340  C   MOL H   0      15.239  14.321  34.179  1.00  0.00           C0 
ATOM   1341  C   MOL H   0      35.013 -31.695  33.095  1.00  0.00           C0 
ATOM   1342  C   MOL H   0      12.835   9.472  58.653  1.00  0.00           C0 
ATOM   1343  C   MOL H   0       8.018  10.815  14.967  1.00  0.00           C0 
ATOM   1344  C   MOL H   0      26.252  11.255  22.470  1.00  0.00           C0 
ATOM   1345  C   MOL H   0      41.282   7.007  47.955  1.00  0.00           C0 
ATOM   1346  C   MOL H   0      27.455 -34.947  53.366  1.00  0.00           C0 
ATOM   1347  C   MOL H   0      19.134   8.421  47.465  1.00  0.00           C0 
ATOM   1348  C   MOL H   0      17.095 -30.964  24.172  1.00  0.00           C0 
ATOM   1349  C   MOL H   0      31.140   3.054  53.450  1.00  0.00           C0 
ATOM   1350  C   MOL H   0      41.325 -34.562  56.624  1.00  0.00           C0 
ATOM   1351  C   MOL H   0      35.634 -32.285  27.517  1.00  0.00           C0 
ATOM   1352  C   MOL H   0      41.629   8.607  32.059  1.00  0.00           C0 
ATOM   1353  C   MOL H   0      28.184   9.521  27.225  1.00  0.00           C0 
ATOM   1354  C   MOL H   0      16.751 -33.203  42.130  1.00  0.00           C0 
ATOM   1355  C   MOL H   0      29.709 -30.271  15.789  1.00  0.00           C0 
ATOM   1356  C   MOL H   0      16.237  12.303  46.455  1.00  0.00           C0 
ATOM   1357  C   MOL H   0      29.287 -31.056  34.937  1.00  0.00           C0 
ATOM   1358  C   MOL H   0      34.911   6.361  25.959  1.00  0.00           C0 
ATOM   1359  C   MOL H   0      25.603   9.270  17.154  1.00  0.00           C0 
ATOM   1360  C   MOL H   0      25.811 -33.623  40.531  1.00  0.00           C0 
ATOM   1361  C   MOL H   0      18.302 -28.078  16.323  1.00  0.00           C0 
ATOM   1362  C   MOL H   0      38.106 -24.213  13.341  1.00  0.00           C0 
ATOM   1363  C   MOL H   0      34.184   7.651  25.561  1.00  0.00           C0 
ATOM   1364  C   MOL H   0      27.882   7.841  39.015  1.00  0.00           C0 
ATOM   1365  C   MOL H   0      30.948   3.248  59.284  1.00  0.00           C0 
ATOM   1366  C   MOL H   0      42.156   8.107  48.415  1.00  0.00           C0 
ATOM   1367  C   MOL H   0      28.990  10.535  28.044  1.00  0.00           C0 
ATOM   1368  C   MOL H   0      22.874  11.158  35.777  1.00  0.00           C0 
ATOM   1369  C   MOL H   0      11.518  10.126  58.123  1.00  0.00           C0 
ATOM   1370  C   MOL H   0      15.388  15.621  33.474  1.00  0.00           C0 
ATOM   1371  C   MOL H   0      20.185  12.534  21.074  1.00  0.00           C0 
ATOM   1372  C   MOL H   0      34.983 -31.944  26.220  1.00  0.00           C0 
ATOM   1373  C   MOL H   0      33.536   9.370  46.458  1.00  0.00           C0 
ATOM   1374  C   MOL H   0       8.269  12.326  14.751  1.00  0.00           C0 
ATOM   1375  C   MOL H   0      15.377  13.244  45.596  1.00  0.00           C0 
ATOM   1376  C   MOL H   0      28.974 -32.542  34.740  1.00  0.00           C0 
ATOM   1377  C   MOL H   0      15.376 -33.821  41.700  1.00  0.00           C0 
ATOM   1378  C   MOL H   0      25.402  10.492  16.245  1.00  0.00           C0 
ATOM   1379  C   MOL H   0      29.190 -31.684  16.194  1.00  0.00           C0 
ATOM   1380  C   MOL H   0      24.449 -34.877  61.127  1.00  0.00           C0 
ATOM   1381  C   MOL H   0      25.874  12.731  45.605  1.00  0.00           C0 
ATOM   1382  C   MOL H   0      41.234   8.992  33.507  1.00  0.00           C0 
ATOM   1383  C   MOL H   0      26.052  12.689  22.049  1.00  0.00           C0 
ATOM   1384  C   MOL H   0      41.251 -35.532  37.418  1.00  0.00           C0 
ATOM   1385  C   MOL H   0      38.850 -31.272  40.970  1.00  0.00           C0 
ATOM   1386  C   MOL H   0      28.319 -36.181  53.331  1.00  0.00           C0 
ATOM   1387  C   MOL H   0      20.837   6.718  51.502  1.00  0.00           C0 
ATOM   1388  C   MOL H   0      31.449 -33.964  57.463  1.00  0.00           C0 
ATOM   1389  C   MOL H   0      40.517 -35.812  56.120  1.00  0.00           C0 
ATOM   1390  C   MOL H   0      33.841 -31.880  32.035  1.00  0.00           C0 
ATOM   1391  C   MOL H   0      38.245   9.422  24.604  1.00  0.00           C0 
ATOM   1392  C   MOL H   0      15.847 -31.527  23.457  1.00  0.00           C0 
ATOM   1393  C   MOL H   0      32.982   7.181  41.466  1.00  0.00           C0 
ATOM   1394  C   MOL H   0      11.390 -36.831  44.353  1.00  0.00           C0 
ATOM   1395  C   MOL H   0      30.620   3.961  54.566  1.00  0.00           C0 
ATOM   1396  C   MOL H   0      20.376   9.393  47.178  1.00  0.00           C0 
ATOM   1397  C   MOL H   0      32.253   5.573  49.977  1.00  0.00           C0 
ATOM   1398  C   MOL H   0      21.423 -31.886  26.865  1.00  0.00           C0 
ATOM   1399  C   MOL H   0      24.631 -34.577  40.639  1.00  0.00           C0 
ATOM   1400  C   MOL H   0      29.292 -30.967  41.380  1.00  0.00           C0 
ATOM   1401  C   MOL H   0      29.680 -33.200  33.517  1.00  0.00           C0 
ATOM   1402  C   MOL H   0      28.397 -32.516  15.138  1.00  0.00           C0 
ATOM   1403  C   MOL H   0      27.271   9.293  38.994  1.00  0.00           C0 
ATOM   1404  C   MOL H   0       8.777  13.002  16.013  1.00  0.00           C0 
ATOM   1405  C   MOL H   0      32.813   6.968  49.905  1.00  0.00           C0 
ATOM   1406  C   MOL H   0      24.932 -35.953  40.046  1.00  0.00           C0 
ATOM   1407  C   MOL H   0      30.551 -31.539  40.580  1.00  0.00           C0 
ATOM   1408  C   MOL H   0      41.030 -36.939  36.840  1.00  0.00           C0 
ATOM   1409  C   MOL H   0      15.400 -35.352  41.472  1.00  0.00           C0 
ATOM   1410  C   MOL H   0      41.677   9.005  49.574  1.00  0.00           C0 
ATOM   1411  C   MOL H   0      25.462 -35.885  61.670  1.00  0.00           C0 
ATOM   1412  C   MOL H   0      20.107 -32.446  26.527  1.00  0.00           C0 
ATOM   1413  C   MOL H   0      14.645 -31.510  24.403  1.00  0.00           C0 
ATOM   1414  C   MOL H   0      34.238   8.020  41.720  1.00  0.00           C0 
ATOM   1415  C   MOL H   0      34.029   8.754  26.641  1.00  0.00           C0 
ATOM   1416  C   MOL H   0      33.871 -33.237  31.281  1.00  0.00           C0 
ATOM   1417  C   MOL H   0      41.181  10.505  33.623  1.00  0.00           C0 
ATOM   1418  C   MOL H   0      18.672 -28.177  14.834  1.00  0.00           C0 
ATOM   1419  C   MOL H   0      28.175  11.313  29.023  1.00  0.00           C0 
ATOM   1420  C   MOL H   0      22.704  12.651  36.213  1.00  0.00           C0 
ATOM   1421  C   MOL H   0      34.408  10.426  47.111  1.00  0.00           C0 
ATOM   1422  C   MOL H   0      20.007  10.882  46.792  1.00  0.00           C0 
ATOM   1423  C   MOL H   0      29.992 -34.564  57.320  1.00  0.00           C0 
ATOM   1424  C   MOL H   0      29.651   3.843  59.890  1.00  0.00           C0 
ATOM   1425  C   MOL H   0      26.942  13.778  45.502  1.00  0.00           C0 
ATOM   1426  C   MOL H   0      33.456 -32.277  26.136  1.00  0.00           C0 
ATOM   1427  C   MOL H   0      24.446  11.658  16.807  1.00  0.00           C0 
ATOM   1428  C   MOL H   0      14.262  16.564  33.883  1.00  0.00           C0 
ATOM   1429  C   MOL H   0      21.240  13.485  20.478  1.00  0.00           C0 
ATOM   1430  C   MOL H   0      11.221 -38.342  44.650  1.00  0.00           C0 
ATOM   1431  C   MOL H   0      30.679   5.443  54.213  1.00  0.00           C0 
ATOM   1432  C   MOL H   0      29.773 -35.946  52.736  1.00  0.00           C0 
ATOM   1433  C   MOL H   0      21.260   7.700  52.626  1.00  0.00           C0 
ATOM   1434  C   MOL H   0      38.497 -32.604  41.677  1.00  0.00           C0 
ATOM   1435  C   MOL H   0      27.313  13.568  21.920  1.00  0.00           C0 
ATOM   1436  C   MOL H   0      16.170  13.889  44.516  1.00  0.00           C0 
ATOM   1437  C   MOL H   0      39.963 -36.675  57.244  1.00  0.00           C0 
ATOM   1438  C   MOL H   0      36.919 -24.693  12.438  1.00  0.00           C0 
ATOM   1439  C   MOL H   0      38.022  10.941  24.677  1.00  0.00           C0 
ATOM   1440  C   MOL H   0      11.075  11.331  58.965  1.00  0.00           C0 
ATOM   1441  C   MOL H   0      38.879 -33.796  40.799  1.00  0.00           C0 
ATOM   1442  C   MOL H   0      27.987  13.921  23.277  1.00  0.00           C0 
ATOM   1443  C   MOL H   0      23.845  13.498  35.737  1.00  0.00           C0 
ATOM   1444  C   MOL H   0      20.063 -33.868  25.872  1.00  0.00           C0 
ATOM   1445  C   MOL H   0      26.664   9.783  40.288  1.00  0.00           C0 
ATOM   1446  C   MOL H   0      21.245  11.593  46.125  1.00  0.00           C0 
ATOM   1447  C   MOL H   0      32.637 -33.513  30.422  1.00  0.00           C0 
ATOM   1448  C   MOL H   0      39.331 -37.894  56.714  1.00  0.00           C0 
ATOM   1449  C   MOL H   0      30.215 -32.678  39.519  1.00  0.00           C0 
ATOM   1450  C   MOL H   0      30.686 -35.165  53.648  1.00  0.00           C0 
ATOM   1451  C   MOL H   0      29.218 -34.621  33.138  1.00  0.00           C0 
ATOM   1452  C   MOL H   0      14.031  17.731  32.830  1.00  0.00           C0 
ATOM   1453  C   MOL H   0      33.744  11.776  47.282  1.00  0.00           C0 
ATOM   1454  C   MOL H   0       9.708  14.213  15.603  1.00  0.00           C0 
ATOM   1455  C   MOL H   0      39.078  11.667  25.509  1.00  0.00           C0 
ATOM   1456  C   MOL H   0      32.538   7.822  51.062  1.00  0.00           C0 
ATOM   1457  C   MOL H   0      15.322  14.884  43.700  1.00  0.00           C0 
ATOM   1458  C   MOL H   0      26.963  12.080  28.403  1.00  0.00           C0 
ATOM   1459  C   MOL H   0      21.585  14.702  21.357  1.00  0.00           C0 
ATOM   1460  C   MOL H   0      40.912 -36.964  35.276  1.00  0.00           C0 
ATOM   1461  C   MOL H   0      15.408 -36.212  42.666  1.00  0.00           C0 
ATOM   1462  C   MOL H   0      33.946   9.268  42.585  1.00  0.00           C0 
ATOM   1463  C   MOL H   0      11.873 -39.240  43.601  1.00  0.00           C0 
ATOM   1464  C   MOL H   0      41.002  10.861  35.069  1.00  0.00           C0 
ATOM   1465  C   MOL H   0      26.448  15.153  45.986  1.00  0.00           C0 
ATOM   1466  C   MOL H   0      29.745 -35.991  57.619  1.00  0.00           C0 
ATOM   1467  C   MOL H   0      24.977  12.373  18.023  1.00  0.00           C0 
ATOM   1468  C   MOL H   0      37.095 -26.142  11.933  1.00  0.00           C0 
ATOM   1469  C   MOL H   0      25.395 -36.160  63.228  1.00  0.00           C0 
ATOM   1470  C   MOL H   0      42.670  10.183  49.861  1.00  0.00           C0 
ATOM   1471  C   MOL H   0      12.154  12.458  59.138  1.00  0.00           C0 
ATOM   1472  C   MOL H   0      30.330   6.413  55.355  1.00  0.00           C0 
ATOM   1473  C   MOL H   0      29.362   5.293  59.498  1.00  0.00           C0 
ATOM   1474  C   MOL H   0      21.061   9.256  52.309  1.00  0.00           C0 
ATOM   1475  C   MOL H   0      23.894 -37.104  40.290  1.00  0.00           C0 
ATOM   1476  C   MOL H   0      17.928 -29.344  14.145  1.00  0.00           C0 
ATOM   1477  C   MOL H   0      13.388 -32.021  23.738  1.00  0.00           C0 
ATOM   1478  C   MOL H   0      33.483  10.020  26.043  1.00  0.00           C0 
ATOM   1479  C   MOL H   0      32.811 -32.079  24.854  1.00  0.00           C0 
ATOM   1480  C   MOL H   0      28.320 -34.031  15.460  1.00  0.00           C0 
ATOM   1481  C   MOL H   0      30.529   7.854  54.952  1.00  0.00           C0 
ATOM   1482  C   MOL H   0      33.219  11.028  27.154  1.00  0.00           C0 
ATOM   1483  C   MOL H   0      23.980 -36.721  63.626  1.00  0.00           C0 
ATOM   1484  C   MOL H   0      32.875 -34.856  29.743  1.00  0.00           C0 
ATOM   1485  C   MOL H   0      18.210 -29.383  12.588  1.00  0.00           C0 
ATOM   1486  C   MOL H   0      26.323  12.975  17.831  1.00  0.00           C0 
ATOM   1487  C   MOL H   0      22.874  15.415  20.872  1.00  0.00           C0 
ATOM   1488  C   MOL H   0      19.569   9.665  52.360  1.00  0.00           C0 
ATOM   1489  C   MOL H   0      37.618 -34.342  40.086  1.00  0.00           C0 
ATOM   1490  C   MOL H   0      29.746 -34.002  40.247  1.00  0.00           C0 
ATOM   1491  C   MOL H   0      27.710 -34.717  32.669  1.00  0.00           C0 
ATOM   1492  C   MOL H   0      18.964 -34.155  24.828  1.00  0.00           C0 
ATOM   1493  C   MOL H   0      38.602  13.151  25.728  1.00  0.00           C0 
ATOM   1494  C   MOL H   0      23.875  14.946  36.274  1.00  0.00           C0 
ATOM   1495  C   MOL H   0      15.198 -37.786  42.398  1.00  0.00           C0 
ATOM   1496  C   MOL H   0      15.316  18.587  32.654  1.00  0.00           C0 
ATOM   1497  C   MOL H   0      27.542  16.220  45.857  1.00  0.00           C0 
ATOM   1498  C   MOL H   0      28.297 -36.429  57.519  1.00  0.00           C0 
ATOM   1499  C   MOL H   0      35.881 -26.654  11.143  1.00  0.00           C0 
ATOM   1500  C   MOL H   0      30.372   6.299  60.242  1.00  0.00           C0 
ATOM   1501  C   MOL H   0      22.478 -36.865  39.608  1.00  0.00           C0 
ATOM   1502  C   MOL H   0      20.974  13.142  46.172  1.00  0.00           C0 
ATOM   1503  C   MOL H   0      27.395  13.214  27.351  1.00  0.00           C0 
ATOM   1504  C   MOL H   0      34.572  12.888  48.076  1.00  0.00           C0 
ATOM   1505  C   MOL H   0      25.605  10.817  40.004  1.00  0.00           C0 
ATOM   1506  C   MOL H   0      32.039 -35.063  52.877  1.00  0.00           C0 
ATOM   1507  C   MOL H   0      38.815 -38.847  57.799  1.00  0.00           C0 
ATOM   1508  C   MOL H   0      29.394  14.378  22.967  1.00  0.00           C0 
ATOM   1509  C   MOL H   0      27.646 -34.868  14.385  1.00  0.00           C0 
ATOM   1510  C   MOL H   0      41.940  11.301  50.801  1.00  0.00           C0 
ATOM   1511  C   MOL H   0      12.661 -30.990  22.922  1.00  0.00           C0 
ATOM   1512  C   MOL H   0      40.582 -38.321  34.777  1.00  0.00           C0 
ATOM   1513  C   MOL H   0      33.016   9.295  50.888  1.00  0.00           C0 
ATOM   1514  C   MOL H   0      31.337 -32.412  24.843  1.00  0.00           C0 
ATOM   1515  C   MOL H   0      10.514  14.809  16.790  1.00  0.00           C0 
ATOM   1516  C   MOL H   0      12.797  12.913  57.835  1.00  0.00           C0 
ATOM   1517  C   MOL H   0      41.427  12.310  35.379  1.00  0.00           C0 
ATOM   1518  C   MOL H   0      11.343 -40.666  43.424  1.00  0.00           C0 
ATOM   1519  C   MOL H   0      35.152  10.146  42.605  1.00  0.00           C0 
ATOM   1520  C   MOL H   0      15.010  16.307  44.240  1.00  0.00           C0 
ATOM   1521  C   MOL H   0      27.490 -36.307  14.835  1.00  0.00           C0 
ATOM   1522  C   MOL H   0      10.730  16.325  16.609  1.00  0.00           C0 
ATOM   1523  C   MOL H   0      30.256  14.642  24.193  1.00  0.00           C0 
ATOM   1524  C   MOL H   0      25.016  11.364  41.307  1.00  0.00           C0 
ATOM   1525  C   MOL H   0      42.845  12.172  51.758  1.00  0.00           C0 
ATOM   1526  C   MOL H   0      30.457   8.794  56.145  1.00  0.00           C0 
ATOM   1527  C   MOL H   0      19.204  11.059  51.794  1.00  0.00           C0 
ATOM   1528  C   MOL H   0      12.158 -41.577  42.557  1.00  0.00           C0 
ATOM   1529  C   MOL H   0      32.783  12.389  26.460  1.00  0.00           C0 
ATOM   1530  C   MOL H   0      15.062  19.936  31.849  1.00  0.00           C0 
ATOM   1531  C   MOL H   0      21.473 -38.037  39.897  1.00  0.00           C0 
ATOM   1532  C   MOL H   0      27.015  17.661  45.655  1.00  0.00           C0 
ATOM   1533  C   MOL H   0      11.876  13.466  56.699  1.00  0.00           C0 
ATOM   1534  C   MOL H   0      39.875 -38.197  33.398  1.00  0.00           C0 
ATOM   1535  C   MOL H   0      26.345  14.205  16.912  1.00  0.00           C0 
ATOM   1536  C   MOL H   0      33.895  14.304  47.946  1.00  0.00           C0 
ATOM   1537  C   MOL H   0      23.414 -37.994  62.915  1.00  0.00           C0 
ATOM   1538  C   MOL H   0      16.124  16.867  45.042  1.00  0.00           C0 
ATOM   1539  C   MOL H   0      28.074 -37.917  57.672  1.00  0.00           C0 
ATOM   1540  C   MOL H   0      26.331  14.252  27.060  1.00  0.00           C0 
ATOM   1541  C   MOL H   0      34.770  11.494  43.206  1.00  0.00           C0 
ATOM   1542  C   MOL H   0      32.899 -34.050  53.587  1.00  0.00           C0 
ATOM   1543  C   MOL H   0      29.649 -35.236  39.371  1.00  0.00           C0 
ATOM   1544  C   MOL H   0      37.812  13.802  24.624  1.00  0.00           C0 
ATOM   1545  C   MOL H   0      31.598 -35.198  28.879  1.00  0.00           C0 
ATOM   1546  C   MOL H   0      37.284 -38.798  57.973  1.00  0.00           C0 
ATOM   1547  C   MOL H   0      18.866 -35.637  24.492  1.00  0.00           C0 
ATOM   1548  C   MOL H   0      37.907 -35.669  39.288  1.00  0.00           C0 
ATOM   1549  C   MOL H   0      32.406  10.181  52.017  1.00  0.00           C0 
ATOM   1550  C   MOL H   0      23.224  16.576  21.808  1.00  0.00           C0 
ATOM   1551  C   MOL H   0      36.151 -27.932  10.267  1.00  0.00           C0 
ATOM   1552  C   MOL H   0      24.279  14.984  37.794  1.00  0.00           C0 
ATOM   1553  C   MOL H   0      31.100 -33.874  24.527  1.00  0.00           C0 
ATOM   1554  C   MOL H   0      11.894 -31.592  21.722  1.00  0.00           C0 
ATOM   1555  C   MOL H   0      19.750 -29.438  12.303  1.00  0.00           C0 
ATOM   1556  C   MOL H   0      40.962  12.928  36.606  1.00  0.00           C0 
ATOM   1557  C   MOL H   0      22.306  13.917  45.949  1.00  0.00           C0 
ATOM   1558  C   MOL H   0      16.316 -38.514  41.748  1.00  0.00           C0 
ATOM   1559  C   MOL H   0      30.135   7.812  60.073  1.00  0.00           C0 
ATOM   1560  C   MOL H   0      27.153 -36.144  32.750  1.00  0.00           C0 
ATOM   1561  H   MOL H   0      23.810 -15.477  39.807  1.00  0.00           H0 
ATOM   1562  H   MOL H   0      20.809 -14.156  41.792  1.00  0.00           H0 
ATOM   1563  H   MOL H   0      21.008 -16.072  39.572  1.00  0.00           H0 
ATOM   1564  H   MOL H   0      18.100 -13.197  41.607  1.00  0.00           H0 
ATOM   1565  H   MOL H   0      16.208 -16.072  39.572  1.00  0.00           H0 
ATOM   1566  H   MOL H   0      16.009 -14.156  41.792  1.00  0.00           H0 
ATOM   1567  H   MOL H   0      19.010 -15.477  39.807  1.00  0.00           H0 
ATOM   1568  H   MOL H   0      18.280 -11.617  39.615  1.00  0.00           H0 
ATOM   1569  H   MOL H   0      23.498 -15.422  38.408  1.00  0.00           H0 
ATOM   1570  H   MOL H   0      11.209 -14.156  41.792  1.00  0.00           H0 
ATOM   1571  H   MOL H   0      16.009 -14.156  35.542  1.00  0.00           H0 
ATOM   1572  H   MOL H   0      14.210 -15.477  39.807  1.00  0.00           H0 
ATOM   1573  H   MOL H   0      13.480 -11.617  39.615  1.00  0.00           H0 
ATOM   1574  H   MOL H   0      18.698 -15.422  38.408  1.00  0.00           H0 
ATOM   1575  H   MOL H   0      22.900 -13.197  41.607  1.00  0.00           H0 
ATOM   1576  H   MOL H   0      13.300 -13.197  35.357  1.00  0.00           H0 
ATOM   1577  H   MOL H   0      11.408 -16.072  33.322  1.00  0.00           H0 
ATOM   1578  H   MOL H   0      11.209 -14.156  35.542  1.00  0.00           H0 
ATOM   1579  H   MOL H   0      14.210 -15.477  33.557  1.00  0.00           H0 
ATOM   1580  H   MOL H   0      13.480 -11.617  33.365  1.00  0.00           H0 
ATOM   1581  H   MOL H   0      18.698 -15.422  32.158  1.00  0.00           H0 
ATOM   1582  H   MOL H   0      23.080 -11.617  39.615  1.00  0.00           H0 
ATOM   1583  H   MOL H   0      28.298 -15.422  38.408  1.00  0.00           H0 
ATOM   1584  H   MOL H   0      23.498 -15.422  32.158  1.00  0.00           H0 
ATOM   1585  H   MOL H   0      18.280 -11.617  33.365  1.00  0.00           H0 
ATOM   1586  H   MOL H   0      19.010 -15.477  33.557  1.00  0.00           H0 
ATOM   1587  H   MOL H   0      16.208 -16.072  33.322  1.00  0.00           H0 
ATOM   1588  H   MOL H   0      22.900 -13.197  35.357  1.00  0.00           H0 
ATOM   1589  H   MOL H   0      21.008 -16.072  33.322  1.00  0.00           H0 
ATOM   1590  H   MOL H   0      20.809 -14.156  35.542  1.00  0.00           H0 
ATOM   1591  H   MOL H   0      23.810 -15.477  33.557  1.00  0.00           H0 
ATOM   1592  H   MOL H   0      18.100 -13.197  35.357  1.00  0.00           H0 
ATOM   1593  H   MOL H   0      11.408 -16.072  39.572  1.00  0.00           H0 
ATOM   1594  H   MOL H   0      13.300 -13.197  41.607  1.00  0.00           H0 
ATOM   1595  H   MOL H   0      23.080 -11.617  33.365  1.00  0.00           H0 
ATOM   1596  H   MOL H   0      42.565 -15.422  32.158  1.00  0.00           H0 
ATOM   1597  H   MOL H   0      27.567 -13.197  41.607  1.00  0.00           H0 
ATOM   1598  H   MOL H   0      25.675 -16.072  39.572  1.00  0.00           H0 
ATOM   1599  H   MOL H   0      32.367 -13.197  35.357  1.00  0.00           H0 
ATOM   1600  H   MOL H   0      38.077 -15.477  33.557  1.00  0.00           H0 
ATOM   1601  H   MOL H   0      35.076 -14.156  35.542  1.00  0.00           H0 
ATOM   1602  H   MOL H   0      35.275 -16.072  33.322  1.00  0.00           H0 
ATOM   1603  H   MOL H   0      37.167 -13.197  35.357  1.00  0.00           H0 
ATOM   1604  H   MOL H   0      30.475 -16.072  33.322  1.00  0.00           H0 
ATOM   1605  H   MOL H   0      33.277 -15.477  33.557  1.00  0.00           H0 
ATOM   1606  H   MOL H   0      32.546 -11.617  33.365  1.00  0.00           H0 
ATOM   1607  H   MOL H   0      37.765 -15.422  32.158  1.00  0.00           H0 
ATOM   1608  H   MOL H   0      42.565 -15.422  38.408  1.00  0.00           H0 
ATOM   1609  H   MOL H   0      37.346 -11.617  39.615  1.00  0.00           H0 
ATOM   1610  H   MOL H   0      32.965 -15.422  32.158  1.00  0.00           H0 
ATOM   1611  H   MOL H   0      27.746 -11.617  33.365  1.00  0.00           H0 
ATOM   1612  H   MOL H   0      28.477 -15.477  33.557  1.00  0.00           H0 
ATOM   1613  H   MOL H   0      25.476 -14.156  35.542  1.00  0.00           H0 
ATOM   1614  H   MOL H   0      25.675 -16.072  33.322  1.00  0.00           H0 
ATOM   1615  H   MOL H   0      27.567 -13.197  35.357  1.00  0.00           H0 
ATOM   1616  H   MOL H   0      37.167 -13.197  41.607  1.00  0.00           H0 
ATOM   1617  H   MOL H   0      32.965 -15.422  38.408  1.00  0.00           H0 
ATOM   1618  H   MOL H   0      27.746 -11.617  39.615  1.00  0.00           H0 
ATOM   1619  H   MOL H   0      28.477 -15.477  39.807  1.00  0.00           H0 
ATOM   1620  H   MOL H   0      30.276 -14.156  35.542  1.00  0.00           H0 
ATOM   1621  H   MOL H   0      25.476 -14.156  41.792  1.00  0.00           H0 
ATOM   1622  H   MOL H   0      37.765 -15.422  38.408  1.00  0.00           H0 
ATOM   1623  H   MOL H   0      32.546 -11.617  39.615  1.00  0.00           H0 
ATOM   1624  H   MOL H   0      33.277 -15.477  39.807  1.00  0.00           H0 
ATOM   1625  H   MOL H   0      30.276 -14.156  41.792  1.00  0.00           H0 
ATOM   1626  H   MOL H   0      30.475 -16.072  39.572  1.00  0.00           H0 
ATOM   1627  H   MOL H   0      32.367 -13.197  41.607  1.00  0.00           H0 
ATOM   1628  H   MOL H   0      35.275 -16.072  39.572  1.00  0.00           H0 
ATOM   1629  H   MOL H   0      35.076 -14.156  41.792  1.00  0.00           H0 
ATOM   1630  H   MOL H   0      38.077 -15.477  39.807  1.00  0.00           H0 
ATOM   1631  H   MOL H   0      37.346 -11.617  33.365  1.00  0.00           H0 
ATOM   1632  H   MOL H   0      28.298 -15.422  32.158  1.00  0.00           H0 
ATOM   1633  H   MOL H   0      37.010 -10.270  38.594  1.00  0.00           H0 
ATOM   1634  H   MOL H   0      43.248 -10.989  31.976  1.00  0.00           H0 
ATOM   1635  H   MOL H   0      34.073 -13.318  33.528  1.00  0.00           H0 
ATOM   1636  H   MOL H   0      41.810 -10.270  38.594  1.00  0.00           H0 
ATOM   1637  H   MOL H   0      35.162 -16.149  42.698  1.00  0.00           H0 
ATOM   1638  H   MOL H   0      30.362 -16.149  42.698  1.00  0.00           H0 
ATOM   1639  H   MOL H   0      33.591 -14.326  42.932  1.00  0.00           H0 
ATOM   1640  H   MOL H   0      38.448 -10.989  38.226  1.00  0.00           H0 
ATOM   1641  H   MOL H   0      28.455 -14.858  40.117  1.00  0.00           H0 
ATOM   1642  H   MOL H   0      23.656 -14.858  40.117  1.00  0.00           H0 
ATOM   1643  H   MOL H   0      24.473 -13.318  39.778  1.00  0.00           H0 
ATOM   1644  H   MOL H   0      35.162 -16.149  36.448  1.00  0.00           H0 
ATOM   1645  H   MOL H   0      41.810 -10.270  32.344  1.00  0.00           H0 
ATOM   1646  H   MOL H   0      38.448 -10.989  31.976  1.00  0.00           H0 
ATOM   1647  H   MOL H   0      43.248 -10.989  38.226  1.00  0.00           H0 
ATOM   1648  H   MOL H   0      28.791 -14.326  42.932  1.00  0.00           H0 
ATOM   1649  H   MOL H   0      38.392 -14.326  42.932  1.00  0.00           H0 
ATOM   1650  H   MOL H   0      34.073 -13.318  39.778  1.00  0.00           H0 
ATOM   1651  H   MOL H   0      33.256 -14.858  40.117  1.00  0.00           H0 
ATOM   1652  H   MOL H   0      24.473 -13.318  33.528  1.00  0.00           H0 
ATOM   1653  H   MOL H   0      37.010 -10.270  32.344  1.00  0.00           H0 
ATOM   1654  H   MOL H   0      33.648 -10.989  38.226  1.00  0.00           H0 
ATOM   1655  H   MOL H   0      30.362 -16.149  36.448  1.00  0.00           H0 
ATOM   1656  H   MOL H   0      33.591 -14.326  36.682  1.00  0.00           H0 
ATOM   1657  H   MOL H   0      29.273 -13.318  39.778  1.00  0.00           H0 
ATOM   1658  H   MOL H   0      29.273 -13.318  33.528  1.00  0.00           H0 
ATOM   1659  H   MOL H   0      28.455 -14.858  33.867  1.00  0.00           H0 
ATOM   1660  H   MOL H   0      33.648 -10.989  31.976  1.00  0.00           H0 
ATOM   1661  H   MOL H   0      28.791 -14.326  36.682  1.00  0.00           H0 
ATOM   1662  H   MOL H   0      25.562 -16.149  36.448  1.00  0.00           H0 
ATOM   1663  H   MOL H   0      23.656 -14.858  33.867  1.00  0.00           H0 
ATOM   1664  H   MOL H   0      32.210 -10.270  32.344  1.00  0.00           H0 
ATOM   1665  H   MOL H   0      25.562 -16.149  42.698  1.00  0.00           H0 
ATOM   1666  H   MOL H   0      32.210 -10.270  38.594  1.00  0.00           H0 
ATOM   1667  H   MOL H   0      33.256 -14.858  33.867  1.00  0.00           H0 
ATOM   1668  H   MOL H   0      22.743 -10.270  38.594  1.00  0.00           H0 
ATOM   1669  H   MOL H   0      24.125 -14.326  36.682  1.00  0.00           H0 
ATOM   1670  H   MOL H   0      28.982 -10.989  31.976  1.00  0.00           H0 
ATOM   1671  H   MOL H   0      19.807 -13.318  33.528  1.00  0.00           H0 
ATOM   1672  H   MOL H   0      27.543 -10.270  38.594  1.00  0.00           H0 
ATOM   1673  H   MOL H   0      20.896 -16.149  42.698  1.00  0.00           H0 
ATOM   1674  H   MOL H   0      16.096 -16.149  42.698  1.00  0.00           H0 
ATOM   1675  H   MOL H   0      19.325 -14.326  42.932  1.00  0.00           H0 
ATOM   1676  H   MOL H   0      24.182 -10.989  38.226  1.00  0.00           H0 
ATOM   1677  H   MOL H   0      14.189 -14.858  40.117  1.00  0.00           H0 
ATOM   1678  H   MOL H   0       9.389 -14.858  40.117  1.00  0.00           H0 
ATOM   1679  H   MOL H   0      10.207 -13.318  39.778  1.00  0.00           H0 
ATOM   1680  H   MOL H   0      20.896 -16.149  36.448  1.00  0.00           H0 
ATOM   1681  H   MOL H   0      27.543 -10.270  32.344  1.00  0.00           H0 
ATOM   1682  H   MOL H   0      24.182 -10.989  31.976  1.00  0.00           H0 
ATOM   1683  H   MOL H   0      28.982 -10.989  38.226  1.00  0.00           H0 
ATOM   1684  H   MOL H   0      14.525 -14.326  42.932  1.00  0.00           H0 
ATOM   1685  H   MOL H   0      24.125 -14.326  42.932  1.00  0.00           H0 
ATOM   1686  H   MOL H   0      19.807 -13.318  39.778  1.00  0.00           H0 
ATOM   1687  H   MOL H   0      18.989 -14.858  40.117  1.00  0.00           H0 
ATOM   1688  H   MOL H   0      10.207 -13.318  33.528  1.00  0.00           H0 
ATOM   1689  H   MOL H   0      22.743 -10.270  32.344  1.00  0.00           H0 
ATOM   1690  H   MOL H   0      19.382 -10.989  38.226  1.00  0.00           H0 
ATOM   1691  H   MOL H   0      16.096 -16.149  36.448  1.00  0.00           H0 
ATOM   1692  H   MOL H   0      19.325 -14.326  36.682  1.00  0.00           H0 
ATOM   1693  H   MOL H   0      15.007 -13.318  39.778  1.00  0.00           H0 
ATOM   1694  H   MOL H   0      15.007 -13.318  33.528  1.00  0.00           H0 
ATOM   1695  H   MOL H   0      14.189 -14.858  33.867  1.00  0.00           H0 
ATOM   1696  H   MOL H   0      19.382 -10.989  31.976  1.00  0.00           H0 
ATOM   1697  H   MOL H   0      14.525 -14.326  36.682  1.00  0.00           H0 
ATOM   1698  H   MOL H   0      11.296 -16.149  36.448  1.00  0.00           H0 
ATOM   1699  H   MOL H   0       9.389 -14.858  33.867  1.00  0.00           H0 
ATOM   1700  H   MOL H   0      17.943 -10.270  32.344  1.00  0.00           H0 
ATOM   1701  H   MOL H   0      11.296 -16.149  42.698  1.00  0.00           H0 
ATOM   1702  H   MOL H   0      17.943 -10.270  38.594  1.00  0.00           H0 
ATOM   1703  H   MOL H   0      18.989 -14.858  33.867  1.00  0.00           H0 
ATOM   1704  H   MOL H   0      38.392 -14.326  36.682  1.00  0.00           H0 
ATOM   1705  H   MOL H   0      31.766 -19.166  17.791  1.00  0.00           H0 
ATOM   1706  H   MOL H   0      41.576  -1.441  52.706  1.00  0.00           H0 
ATOM   1707  H   MOL H   0      16.852 -21.070  35.371  1.00  0.00           H0 
ATOM   1708  H   MOL H   0      39.463 -30.112  32.457  1.00  0.00           H0 
ATOM   1709  H   MOL H   0      12.946  -4.464  52.805  1.00  0.00           H0 
ATOM   1710  H   MOL H   0      31.830   1.941  14.215  1.00  0.00           H0 
ATOM   1711  H   MOL H   0      28.093  -8.524  20.668  1.00  0.00           H0 
ATOM   1712  H   MOL H   0      10.077 -21.032  51.986  1.00  0.00           H0 
ATOM   1713  H   MOL H   0      42.182  -8.897  18.278  1.00  0.00           H0 
ATOM   1714  H   MOL H   0      28.157 -18.956  36.495  1.00  0.00           H0 
ATOM   1715  H   MOL H   0      19.221  -3.346  18.230  1.00  0.00           H0 
ATOM   1716  H   MOL H   0       7.768  -0.487  21.260  1.00  0.00           H0 
ATOM   1717  H   MOL H   0      14.677 -27.469  24.586  1.00  0.00           H0 
ATOM   1718  H   MOL H   0      10.137  -4.533  33.014  1.00  0.00           H0 
ATOM   1719  H   MOL H   0       9.364  -2.825  44.489  1.00  0.00           H0 
ATOM   1720  H   MOL H   0      18.313 -27.750  58.104  1.00  0.00           H0 
ATOM   1721  H   MOL H   0       9.205 -22.855  55.334  1.00  0.00           H0 
ATOM   1722  H   MOL H   0      14.969 -25.378  30.592  1.00  0.00           H0 
ATOM   1723  H   MOL H   0       9.454 -21.234  42.699  1.00  0.00           H0 
ATOM   1724  H   MOL H   0      33.405  -5.458  51.756  1.00  0.00           H0 
ATOM   1725  H   MOL H   0      16.731  -0.134  53.771  1.00  0.00           H0 
ATOM   1726  H   MOL H   0      39.332 -20.711  18.247  1.00  0.00           H0 
ATOM   1727  H   MOL H   0      18.830 -22.371  32.616  1.00  0.00           H0 
ATOM   1728  H   MOL H   0      14.661  -6.608  43.246  1.00  0.00           H0 
ATOM   1729  H   MOL H   0      18.052  -0.186  21.322  1.00  0.00           H0 
ATOM   1730  H   MOL H   0      14.638  -7.701  39.271  1.00  0.00           H0 
ATOM   1731  H   MOL H   0      24.322  -6.573  37.283  1.00  0.00           H0 
ATOM   1732  H   MOL H   0      26.958  -4.858  48.457  1.00  0.00           H0 
ATOM   1733  H   MOL H   0      33.451 -21.915  44.247  1.00  0.00           H0 
ATOM   1734  H   MOL H   0      32.570 -20.773  35.264  1.00  0.00           H0 
ATOM   1735  H   MOL H   0      17.967 -23.842  30.333  1.00  0.00           H0 
ATOM   1736  H   MOL H   0      32.749  -7.864  25.321  1.00  0.00           H0 
ATOM   1737  H   MOL H   0      18.079 -30.993  59.951  1.00  0.00           H0 
ATOM   1738  H   MOL H   0      21.051 -22.376  29.220  1.00  0.00           H0 
ATOM   1739  H   MOL H   0      28.544  -3.672  32.115  1.00  0.00           H0 
ATOM   1740  H   MOL H   0      27.838 -21.227  26.006  1.00  0.00           H0 
ATOM   1741  H   MOL H   0      17.664 -28.524  48.288  1.00  0.00           H0 
ATOM   1742  H   MOL H   0      10.700 -22.331  38.670  1.00  0.00           H0 
ATOM   1743  H   MOL H   0      19.866 -25.135  36.828  1.00  0.00           H0 
ATOM   1744  H   MOL H   0      29.928  -7.548  42.155  1.00  0.00           H0 
ATOM   1745  H   MOL H   0      26.608  -2.300  11.445  1.00  0.00           H0 
ATOM   1746  H   MOL H   0      15.929 -25.582  35.407  1.00  0.00           H0 
ATOM   1747  H   MOL H   0      12.735 -21.972  59.495  1.00  0.00           H0 
ATOM   1748  H   MOL H   0      14.689 -19.280  17.561  1.00  0.00           H0 
ATOM   1749  H   MOL H   0      20.319   0.907  10.892  1.00  0.00           H0 
ATOM   1750  H   MOL H   0      32.803  -7.688  13.579  1.00  0.00           H0 
ATOM   1751  H   MOL H   0      42.881 -28.372  61.304  1.00  0.00           H0 
ATOM   1752  H   MOL H   0      24.819  -5.646  45.091  1.00  0.00           H0 
ATOM   1753  H   MOL H   0      27.743 -20.618  46.878  1.00  0.00           H0 
ATOM   1754  H   MOL H   0      11.407 -18.320  26.466  1.00  0.00           H0 
ATOM   1755  H   MOL H   0       9.474 -30.478  47.396  1.00  0.00           H0 
ATOM   1756  H   MOL H   0      34.013  -6.566  28.248  1.00  0.00           H0 
ATOM   1757  H   MOL H   0      13.722  -3.807  32.210  1.00  0.00           H0 
ATOM   1758  H   MOL H   0      18.291  -2.284  20.571  1.00  0.00           H0 
ATOM   1759  H   MOL H   0      37.726  -3.685  43.095  1.00  0.00           H0 
ATOM   1760  H   MOL H   0      19.646 -27.256  35.507  1.00  0.00           H0 
ATOM   1761  H   MOL H   0      17.664   3.616  42.052  1.00  0.00           H0 
ATOM   1762  H   MOL H   0       7.093  -4.022  21.272  1.00  0.00           H0 
ATOM   1763  H   MOL H   0      24.017 -20.136  58.894  1.00  0.00           H0 
ATOM   1764  H   MOL H   0      33.510  -3.346  37.438  1.00  0.00           H0 
ATOM   1765  H   MOL H   0       9.261  -0.355  45.306  1.00  0.00           H0 
ATOM   1766  H   MOL H   0      26.250  -6.279  41.993  1.00  0.00           H0 
ATOM   1767  H   MOL H   0      34.708  -8.412  27.571  1.00  0.00           H0 
ATOM   1768  H   MOL H   0      15.073  -1.376  26.498  1.00  0.00           H0 
ATOM   1769  H   MOL H   0      41.766 -22.117  50.263  1.00  0.00           H0 
ATOM   1770  H   MOL H   0      31.313  -5.806  48.856  1.00  0.00           H0 
ATOM   1771  H   MOL H   0      23.171  -4.247  25.300  1.00  0.00           H0 
ATOM   1772  H   MOL H   0      18.155  -1.556  32.567  1.00  0.00           H0 
ATOM   1773  H   MOL H   0      41.238  -3.267  16.268  1.00  0.00           H0 
ATOM   1774  H   MOL H   0      12.672  -0.286  29.951  1.00  0.00           H0 
ATOM   1775  H   MOL H   0      12.053  -5.246  29.529  1.00  0.00           H0 
ATOM   1776  H   MOL H   0      13.442  -1.876  17.257  1.00  0.00           H0 
ATOM   1777  H   MOL H   0      43.277  -5.393  53.543  1.00  0.00           H0 
ATOM   1778  H   MOL H   0      21.168 -19.923  48.079  1.00  0.00           H0 
ATOM   1779  H   MOL H   0      18.770   4.614  40.202  1.00  0.00           H0 
ATOM   1780  H   MOL H   0      22.634 -20.732  29.731  1.00  0.00           H0 
ATOM   1781  H   MOL H   0       6.679 -25.847  24.499  1.00  0.00           H0 
ATOM   1782  H   MOL H   0      21.663 -29.962  45.028  1.00  0.00           H0 
ATOM   1783  H   MOL H   0       6.442 -21.900  19.160  1.00  0.00           H0 
ATOM   1784  H   MOL H   0      32.269 -25.710  43.012  1.00  0.00           H0 
ATOM   1785  H   MOL H   0      19.896 -22.381  36.690  1.00  0.00           H0 
ATOM   1786  H   MOL H   0      26.701  -8.772  45.841  1.00  0.00           H0 
ATOM   1787  H   MOL H   0      16.058  -6.092  24.018  1.00  0.00           H0 
ATOM   1788  H   MOL H   0      37.970  -6.869  20.269  1.00  0.00           H0 
ATOM   1789  H   MOL H   0      19.569  -4.760  26.565  1.00  0.00           H0 
ATOM   1790  H   MOL H   0      27.623 -25.325  42.198  1.00  0.00           H0 
ATOM   1791  H   MOL H   0      39.315  -5.208  38.031  1.00  0.00           H0 
ATOM   1792  H   MOL H   0      41.358 -25.336  51.572  1.00  0.00           H0 
ATOM   1793  H   MOL H   0      24.335 -20.911  48.573  1.00  0.00           H0 
ATOM   1794  H   MOL H   0      21.716  -6.605  32.443  1.00  0.00           H0 
ATOM   1795  H   MOL H   0      26.180  -6.392  26.249  1.00  0.00           H0 
ATOM   1796  H   MOL H   0      11.031 -20.755  17.527  1.00  0.00           H0 
ATOM   1797  H   MOL H   0      24.280  -5.627  30.571  1.00  0.00           H0 
ATOM   1798  H   MOL H   0      34.203  -3.844  27.693  1.00  0.00           H0 
ATOM   1799  H   MOL H   0      28.437  -2.296  15.376  1.00  0.00           H0 
ATOM   1800  H   MOL H   0      18.186 -20.825  19.692  1.00  0.00           H0 
ATOM   1801  H   MOL H   0      33.008  -6.403  22.831  1.00  0.00           H0 
ATOM   1802  H   MOL H   0      16.321   5.533  38.238  1.00  0.00           H0 
ATOM   1803  H   MOL H   0      14.283  -1.241  14.673  1.00  0.00           H0 
ATOM   1804  H   MOL H   0       7.878  -6.607  26.845  1.00  0.00           H0 
ATOM   1805  H   MOL H   0      16.330   0.182  57.847  1.00  0.00           H0 
ATOM   1806  H   MOL H   0      38.826 -19.197  51.743  1.00  0.00           H0 
ATOM   1807  H   MOL H   0      20.357  -3.672  20.168  1.00  0.00           H0 
ATOM   1808  H   MOL H   0      42.027 -20.826  54.058  1.00  0.00           H0 
ATOM   1809  H   MOL H   0      24.159 -19.606  17.465  1.00  0.00           H0 
ATOM   1810  H   MOL H   0      40.672 -25.859  49.597  1.00  0.00           H0 
ATOM   1811  H   MOL H   0      18.189  -5.417  23.265  1.00  0.00           H0 
ATOM   1812  H   MOL H   0      10.556  -7.988  47.489  1.00  0.00           H0 
ATOM   1813  H   MOL H   0      11.184  -2.229  38.230  1.00  0.00           H0 
ATOM   1814  H   MOL H   0      24.672  -7.758  27.243  1.00  0.00           H0 
ATOM   1815  H   MOL H   0      24.408 -27.157  48.714  1.00  0.00           H0 
ATOM   1816  H   MOL H   0      32.673  -4.937  35.677  1.00  0.00           H0 
ATOM   1817  H   MOL H   0      31.010  -4.079  20.927  1.00  0.00           H0 
ATOM   1818  H   MOL H   0      17.621  -6.748  50.983  1.00  0.00           H0 
ATOM   1819  H   MOL H   0      37.943 -27.225  44.067  1.00  0.00           H0 
ATOM   1820  H   MOL H   0      24.577   1.105  37.657  1.00  0.00           H0 
ATOM   1821  H   MOL H   0      12.713 -18.243  23.314  1.00  0.00           H0 
ATOM   1822  H   MOL H   0      16.315 -20.534  44.488  1.00  0.00           H0 
ATOM   1823  H   MOL H   0      30.936 -21.123  31.851  1.00  0.00           H0 
ATOM   1824  H   MOL H   0      17.287   5.575  41.310  1.00  0.00           H0 
ATOM   1825  H   MOL H   0       8.716   1.125  52.330  1.00  0.00           H0 
ATOM   1826  H   MOL H   0      35.303  -8.196  16.979  1.00  0.00           H0 
ATOM   1827  H   MOL H   0      42.258 -24.506  55.371  1.00  0.00           H0 
ATOM   1828  H   MOL H   0      38.678 -22.188  27.245  1.00  0.00           H0 
ATOM   1829  H   MOL H   0      27.067  -2.208  24.518  1.00  0.00           H0 
ATOM   1830  H   MOL H   0       9.393 -25.093  26.335  1.00  0.00           H0 
ATOM   1831  H   MOL H   0      25.437 -21.433  57.345  1.00  0.00           H0 
ATOM   1832  H   MOL H   0       9.092  -0.839  32.701  1.00  0.00           H0 
ATOM   1833  H   MOL H   0       9.193 -22.602  24.598  1.00  0.00           H0 
ATOM   1834  H   MOL H   0      33.933 -23.209  62.979  1.00  0.00           H0 
ATOM   1835  H   MOL H   0      22.667 -21.878  51.505  1.00  0.00           H0 
ATOM   1836  H   MOL H   0       8.336   1.789  28.191  1.00  0.00           H0 
ATOM   1837  H   MOL H   0      17.435  -7.794  25.583  1.00  0.00           H0 
ATOM   1838  H   MOL H   0      34.893  -0.061  37.743  1.00  0.00           H0 
ATOM   1839  H   MOL H   0      43.988 -26.645  50.454  1.00  0.00           H0 
ATOM   1840  H   MOL H   0      20.329 -21.895  33.983  1.00  0.00           H0 
ATOM   1841  H   MOL H   0      18.447  -4.334  50.390  1.00  0.00           H0 
ATOM   1842  H   MOL H   0      28.754 -23.934  41.015  1.00  0.00           H0 
ATOM   1843  H   MOL H   0      25.183 -23.508  61.234  1.00  0.00           H0 
ATOM   1844  H   MOL H   0      14.597 -27.440  58.471  1.00  0.00           H0 
ATOM   1845  H   MOL H   0      37.132 -20.074  60.417  1.00  0.00           H0 
ATOM   1846  H   MOL H   0      10.234  -2.982  47.692  1.00  0.00           H0 
ATOM   1847  H   MOL H   0      24.345  -4.100  37.548  1.00  0.00           H0 
ATOM   1848  H   MOL H   0      32.422   0.605  25.687  1.00  0.00           H0 
ATOM   1849  H   MOL H   0      29.906  -7.320  16.479  1.00  0.00           H0 
ATOM   1850  H   MOL H   0      20.284 -28.815  57.266  1.00  0.00           H0 
ATOM   1851  H   MOL H   0      37.498  -3.686  16.257  1.00  0.00           H0 
ATOM   1852  H   MOL H   0      12.042  -4.879  35.562  1.00  0.00           H0 
ATOM   1853  H   MOL H   0      32.661 -25.237  56.576  1.00  0.00           H0 
ATOM   1854  H   MOL H   0      19.509 -29.174  30.370  1.00  0.00           H0 
ATOM   1855  H   MOL H   0      21.696 -27.021  33.034  1.00  0.00           H0 
ATOM   1856  H   MOL H   0      11.820 -24.178  19.730  1.00  0.00           H0 
ATOM   1857  H   MOL H   0      32.650 -24.188  39.907  1.00  0.00           H0 
ATOM   1858  H   MOL H   0      35.974  -6.725  50.908  1.00  0.00           H0 
ATOM   1859  H   MOL H   0       7.496  -4.157  30.765  1.00  0.00           H0 
ATOM   1860  H   MOL H   0       9.891   5.250  27.120  1.00  0.00           H0 
ATOM   1861  H   MOL H   0      40.520 -21.049  45.724  1.00  0.00           H0 
ATOM   1862  H   MOL H   0      20.750  -5.439  28.886  1.00  0.00           H0 
ATOM   1863  H   MOL H   0      22.242 -22.478  55.058  1.00  0.00           H0 
ATOM   1864  H   MOL H   0      18.150  -1.164  16.074  1.00  0.00           H0 
ATOM   1865  H   MOL H   0      30.612   2.076  11.971  1.00  0.00           H0 
ATOM   1866  H   MOL H   0      33.930  -5.271  29.643  1.00  0.00           H0 
ATOM   1867  H   MOL H   0       7.163  -2.960  18.813  1.00  0.00           H0 
ATOM   1868  H   MOL H   0      20.612  -7.093  43.072  1.00  0.00           H0 
ATOM   1869  H   MOL H   0      19.613 -19.179  30.457  1.00  0.00           H0 
ATOM   1870  H   MOL H   0      26.013  -8.083  32.860  1.00  0.00           H0 
ATOM   1871  H   MOL H   0      20.189   2.225  13.017  1.00  0.00           H0 
ATOM   1872  H   MOL H   0      11.320 -22.368  25.738  1.00  0.00           H0 
ATOM   1873  H   MOL H   0       8.401  -5.270  41.500  1.00  0.00           H0 
ATOM   1874  H   MOL H   0      37.865  -4.999  40.657  1.00  0.00           H0 
ATOM   1875  H   MOL H   0       9.526 -25.654  22.199  1.00  0.00           H0 
ATOM   1876  H   MOL H   0      37.050   4.742  17.915  1.00  0.00           H0 
ATOM   1877  H   MOL H   0      19.798 -19.794  42.149  1.00  0.00           H0 
ATOM   1878  H   MOL H   0      14.990  -7.623  13.538  1.00  0.00           H0 
ATOM   1879  H   MOL H   0      13.444 -21.541  31.014  1.00  0.00           H0 
ATOM   1880  H   MOL H   0       7.460 -25.446  50.477  1.00  0.00           H0 
ATOM   1881  H   MOL H   0       9.697 -20.078  20.240  1.00  0.00           H0 
ATOM   1882  H   MOL H   0      28.841 -20.856  58.721  1.00  0.00           H0 
ATOM   1883  H   MOL H   0      26.511 -20.699  30.741  1.00  0.00           H0 
ATOM   1884  H   MOL H   0      21.404  -2.761  21.686  1.00  0.00           H0 
ATOM   1885  H   MOL H   0      11.280   1.655  26.636  1.00  0.00           H0 
ATOM   1886  H   MOL H   0      14.715   2.168  37.500  1.00  0.00           H0 
ATOM   1887  H   MOL H   0      14.010 -24.475  32.425  1.00  0.00           H0 
ATOM   1888  H   MOL H   0      25.554  -5.726  19.326  1.00  0.00           H0 
ATOM   1889  H   MOL H   0      39.219  -2.656  25.189  1.00  0.00           H0 
ATOM   1890  H   MOL H   0      13.337  -2.982  40.818  1.00  0.00           H0 
ATOM   1891  H   MOL H   0      25.338  -2.590  16.711  1.00  0.00           H0 
ATOM   1892  H   MOL H   0      43.606  -6.665  34.602  1.00  0.00           H0 
ATOM   1893  H   MOL H   0      26.362  -4.576  46.355  1.00  0.00           H0 
ATOM   1894  H   MOL H   0      20.327   3.097  25.448  1.00  0.00           H0 
ATOM   1895  H   MOL H   0      15.218 -22.088  46.457  1.00  0.00           H0 
ATOM   1896  H   MOL H   0      24.691 -25.919  16.028  1.00  0.00           H0 
ATOM   1897  H   MOL H   0      12.782   3.188  19.180  1.00  0.00           H0 
ATOM   1898  H   MOL H   0      14.662  -1.337  23.599  1.00  0.00           H0 
ATOM   1899  H   MOL H   0      28.569 -28.034  24.359  1.00  0.00           H0 
ATOM   1900  H   MOL H   0      22.661 -26.879  40.221  1.00  0.00           H0 
ATOM   1901  H   MOL H   0      35.524 -22.666  41.978  1.00  0.00           H0 
ATOM   1902  H   MOL H   0      11.929  -3.488  31.440  1.00  0.00           H0 
ATOM   1903  H   MOL H   0      43.594  -5.369  13.942  1.00  0.00           H0 
ATOM   1904  H   MOL H   0      15.428 -22.963  26.427  1.00  0.00           H0 
ATOM   1905  H   MOL H   0      11.588 -23.747  61.646  1.00  0.00           H0 
ATOM   1906  H   MOL H   0      16.155   0.560  46.119  1.00  0.00           H0 
ATOM   1907  H   MOL H   0      28.252 -20.498  53.355  1.00  0.00           H0 
ATOM   1908  H   MOL H   0      25.788 -23.129  45.540  1.00  0.00           H0 
ATOM   1909  H   MOL H   0      27.605   1.558  22.094  1.00  0.00           H0 
ATOM   1910  H   MOL H   0       8.416 -27.357  54.646  1.00  0.00           H0 
ATOM   1911  H   MOL H   0      24.810 -21.006  61.371  1.00  0.00           H0 
ATOM   1912  H   MOL H   0      32.326 -25.112  48.050  1.00  0.00           H0 
ATOM   1913  H   MOL H   0      25.284 -23.078  20.983  1.00  0.00           H0 
ATOM   1914  H   MOL H   0      30.272 -25.051  57.723  1.00  0.00           H0 
ATOM   1915  H   MOL H   0      29.589  -2.413  40.565  1.00  0.00           H0 
ATOM   1916  H   MOL H   0      41.656  -6.191  10.032  1.00  0.00           H0 
ATOM   1917  H   MOL H   0      13.647  -0.789  42.906  1.00  0.00           H0 
ATOM   1918  H   MOL H   0      28.202   1.741  17.718  1.00  0.00           H0 
ATOM   1919  H   MOL H   0       8.589  -1.341  36.696  1.00  0.00           H0 
ATOM   1920  H   MOL H   0      10.788 -26.567  24.148  1.00  0.00           H0 
ATOM   1921  H   MOL H   0      26.274   2.944  50.669  1.00  0.00           H0 
ATOM   1922  H   MOL H   0      31.280 -23.197  60.938  1.00  0.00           H0 
ATOM   1923  H   MOL H   0      24.603  -0.527  43.810  1.00  0.00           H0 
ATOM   1924  H   MOL H   0      10.617   3.765  20.208  1.00  0.00           H0 
ATOM   1925  H   MOL H   0      39.677 -26.714  52.296  1.00  0.00           H0 
ATOM   1926  H   MOL H   0      34.033 -22.053  32.866  1.00  0.00           H0 
ATOM   1927  H   MOL H   0      21.645  -5.324  52.767  1.00  0.00           H0 
ATOM   1928  H   MOL H   0      32.230   0.056  17.291  1.00  0.00           H0 
ATOM   1929  H   MOL H   0      22.224  -3.378  55.081  1.00  0.00           H0 
ATOM   1930  H   MOL H   0       6.798 -20.905  61.369  1.00  0.00           H0 
ATOM   1931  H   MOL H   0      11.459  -5.995  41.433  1.00  0.00           H0 
ATOM   1932  H   MOL H   0      16.745 -18.434  41.662  1.00  0.00           H0 
ATOM   1933  H   MOL H   0       7.719 -24.597  53.058  1.00  0.00           H0 
ATOM   1934  H   MOL H   0      21.800  -5.547  18.114  1.00  0.00           H0 
ATOM   1935  H   MOL H   0      28.018   3.364  40.449  1.00  0.00           H0 
ATOM   1936  H   MOL H   0      39.089  -6.151  27.168  1.00  0.00           H0 
ATOM   1937  H   MOL H   0      31.542 -20.368  53.108  1.00  0.00           H0 
ATOM   1938  H   MOL H   0      22.939 -20.358  56.819  1.00  0.00           H0 
ATOM   1939  H   MOL H   0      28.573   0.984  48.441  1.00  0.00           H0 
ATOM   1940  H   MOL H   0      11.303   3.978  29.211  1.00  0.00           H0 
ATOM   1941  H   MOL H   0      28.719 -23.099  61.614  1.00  0.00           H0 
ATOM   1942  H   MOL H   0      27.826 -24.683  58.508  1.00  0.00           H0 
ATOM   1943  H   MOL H   0      18.894  -7.640  30.368  1.00  0.00           H0 
ATOM   1944  H   MOL H   0       8.286   6.668  20.517  1.00  0.00           H0 
ATOM   1945  H   MOL H   0       9.723   2.273  25.112  1.00  0.00           H0 
ATOM   1946  H   MOL H   0      13.251 -24.195  40.600  1.00  0.00           H0 
ATOM   1947  H   MOL H   0      25.425 -24.744  56.004  1.00  0.00           H0 
ATOM   1948  H   MOL H   0      36.631 -24.265  40.228  1.00  0.00           H0 
ATOM   1949  H   MOL H   0      22.764  -7.268  52.113  1.00  0.00           H0 
ATOM   1950  H   MOL H   0      13.851 -28.605  56.708  1.00  0.00           H0 
ATOM   1951  H   MOL H   0      30.643   2.768  17.172  1.00  0.00           H0 
ATOM   1952  H   MOL H   0      16.972  -5.844  41.617  1.00  0.00           H0 
ATOM   1953  H   MOL H   0      34.791 -25.516  42.179  1.00  0.00           H0 
ATOM   1954  H   MOL H   0      22.037 -33.191  43.057  1.00  0.00           H0 
ATOM   1955  H   MOL H   0       7.753   0.938  24.045  1.00  0.00           H0 
ATOM   1956  H   MOL H   0      16.104  -2.299  40.063  1.00  0.00           H0 
ATOM   1957  H   MOL H   0      33.479 -24.184  51.635  1.00  0.00           H0 
ATOM   1958  H   MOL H   0      14.441 -32.979  52.490  1.00  0.00           H0 
ATOM   1959  H   MOL H   0      10.057 -18.793  36.862  1.00  0.00           H0 
ATOM   1960  H   MOL H   0      20.808 -18.965  27.667  1.00  0.00           H0 
ATOM   1961  H   MOL H   0      32.802 -19.251  63.405  1.00  0.00           H0 
ATOM   1962  H   MOL H   0       8.389  -1.745  38.905  1.00  0.00           H0 
ATOM   1963  H   MOL H   0      31.935  -7.877  30.950  1.00  0.00           H0 
ATOM   1964  H   MOL H   0      10.467 -22.409  18.806  1.00  0.00           H0 
ATOM   1965  H   MOL H   0      11.322  -2.374  20.668  1.00  0.00           H0 
ATOM   1966  H   MOL H   0      26.774  -0.190  40.164  1.00  0.00           H0 
ATOM   1967  H   MOL H   0      41.229  -5.825  35.236  1.00  0.00           H0 
ATOM   1968  H   MOL H   0      15.580   4.482  23.359  1.00  0.00           H0 
ATOM   1969  H   MOL H   0      31.054  -6.006  51.630  1.00  0.00           H0 
ATOM   1970  H   MOL H   0      38.762  -3.405  19.787  1.00  0.00           H0 
ATOM   1971  H   MOL H   0      27.320  -0.687  18.751  1.00  0.00           H0 
ATOM   1972  H   MOL H   0      15.094   2.431  42.548  1.00  0.00           H0 
ATOM   1973  H   MOL H   0      16.496  -7.964  47.391  1.00  0.00           H0 
ATOM   1974  H   MOL H   0      20.120  -3.702  15.504  1.00  0.00           H0 
ATOM   1975  H   MOL H   0       8.637  -6.112  19.251  1.00  0.00           H0 
ATOM   1976  H   MOL H   0      31.846 -25.301  59.406  1.00  0.00           H0 
ATOM   1977  H   MOL H   0      30.521  -7.552  44.702  1.00  0.00           H0 
ATOM   1978  H   MOL H   0      10.988  -3.090  49.619  1.00  0.00           H0 
ATOM   1979  H   MOL H   0      23.788  -4.210  11.364  1.00  0.00           H0 
ATOM   1980  H   MOL H   0      10.981  -2.811  36.287  1.00  0.00           H0 
ATOM   1981  H   MOL H   0      11.133 -21.278  47.346  1.00  0.00           H0 
ATOM   1982  H   MOL H   0      41.647 -22.178  56.822  1.00  0.00           H0 
ATOM   1983  H   MOL H   0      19.452 -24.366  40.152  1.00  0.00           H0 
ATOM   1984  H   MOL H   0      34.392 -21.128  41.392  1.00  0.00           H0 
ATOM   1985  H   MOL H   0      13.894  -3.823  23.710  1.00  0.00           H0 
ATOM   1986  H   MOL H   0      18.230 -21.432  46.933  1.00  0.00           H0 
ATOM   1987  H   MOL H   0       8.051  -6.849  46.022  1.00  0.00           H0 
ATOM   1988  H   MOL H   0      38.784 -22.624  31.115  1.00  0.00           H0 
ATOM   1989  H   MOL H   0      27.253 -20.336  20.849  1.00  0.00           H0 
ATOM   1990  H   MOL H   0      41.981  -7.191  15.292  1.00  0.00           H0 
ATOM   1991  H   MOL H   0       7.980  -7.922  33.662  1.00  0.00           H0 
ATOM   1992  H   MOL H   0      40.549  -5.914  25.037  1.00  0.00           H0 
ATOM   1993  H   MOL H   0      28.216  -5.908  15.295  1.00  0.00           H0 
ATOM   1994  H   MOL H   0      33.086  -7.259  16.373  1.00  0.00           H0 
ATOM   1995  H   MOL H   0      44.143 -24.060  61.214  1.00  0.00           H0 
ATOM   1996  H   MOL H   0      10.693 -33.550  60.514  1.00  0.00           H0 
ATOM   1997  H   MOL H   0      11.259 -22.978  36.303  1.00  0.00           H0 
ATOM   1998  H   MOL H   0      22.129   1.930  38.977  1.00  0.00           H0 
ATOM   1999  H   MOL H   0      34.801  -6.839  36.890  1.00  0.00           H0 
ATOM   2000  H   MOL H   0      42.348  -7.885  25.456  1.00  0.00           H0 
ATOM   2001  H   MOL H   0      22.506  -4.610  13.203  1.00  0.00           H0 
ATOM   2002  H   MOL H   0      14.160   1.281  44.726  1.00  0.00           H0 
ATOM   2003  H   MOL H   0      21.554 -31.793  58.810  1.00  0.00           H0 
ATOM   2004  H   MOL H   0      19.909  -4.637  46.756  1.00  0.00           H0 
ATOM   2005  H   MOL H   0      19.436 -20.317  34.175  1.00  0.00           H0 
ATOM   2006  H   MOL H   0      22.467  -4.609  15.823  1.00  0.00           H0 
ATOM   2007  H   MOL H   0       8.715  -5.811  14.678  1.00  0.00           H0 
ATOM   2008  H   MOL H   0      32.479   2.210  22.141  1.00  0.00           H0 
ATOM   2009  H   MOL H   0      35.928  -5.519  24.696  1.00  0.00           H0 
ATOM   2010  H   MOL H   0      35.159 -21.308  50.143  1.00  0.00           H0 
ATOM   2011  H   MOL H   0      23.512  -3.120  27.831  1.00  0.00           H0 
ATOM   2012  H   MOL H   0      36.440  -5.512  15.610  1.00  0.00           H0 
ATOM   2013  H   MOL H   0      30.416 -23.554  48.753  1.00  0.00           H0 
ATOM   2014  H   MOL H   0      16.121 -30.902  56.539  1.00  0.00           H0 
ATOM   2015  H   MOL H   0      24.278 -24.325  31.701  1.00  0.00           H0 
ATOM   2016  H   MOL H   0      29.205 -20.464  29.208  1.00  0.00           H0 
ATOM   2017  H   MOL H   0      11.173  -3.457  28.003  1.00  0.00           H0 
ATOM   2018  H   MOL H   0      13.235 -23.184  54.498  1.00  0.00           H0 
ATOM   2019  H   MOL H   0      38.593  -1.580  33.609  1.00  0.00           H0 
ATOM   2020  H   MOL H   0       6.303   4.213  26.872  1.00  0.00           H0 
ATOM   2021  H   MOL H   0      14.508  -8.786  30.293  1.00  0.00           H0 
ATOM   2022  H   MOL H   0       7.698  -2.361  49.731  1.00  0.00           H0 
ATOM   2023  H   MOL H   0      11.934 -20.033  35.356  1.00  0.00           H0 
ATOM   2024  H   MOL H   0      31.861  -1.342  11.443  1.00  0.00           H0 
ATOM   2025  H   MOL H   0      28.557 -20.031  43.788  1.00  0.00           H0 
ATOM   2026  H   MOL H   0       7.685  -3.076  53.407  1.00  0.00           H0 
ATOM   2027  H   MOL H   0      25.547 -21.099  53.588  1.00  0.00           H0 
ATOM   2028  H   MOL H   0      27.761 -26.485  48.989  1.00  0.00           H0 
ATOM   2029  H   MOL H   0      42.408  -1.117  10.818  1.00  0.00           H0 
ATOM   2030  H   MOL H   0      20.204 -22.167  49.003  1.00  0.00           H0 
ATOM   2031  H   MOL H   0      19.303  -6.623  52.305  1.00  0.00           H0 
ATOM   2032  H   MOL H   0      27.843  -2.489  38.865  1.00  0.00           H0 
ATOM   2033  H   MOL H   0      21.549   4.008  28.607  1.00  0.00           H0 
ATOM   2034  H   MOL H   0      12.987  -7.691  14.896  1.00  0.00           H0 
ATOM   2035  H   MOL H   0      14.596  -2.006  34.624  1.00  0.00           H0 
ATOM   2036  H   MOL H   0      40.125  -5.737  41.332  1.00  0.00           H0 
ATOM   2037  H   MOL H   0      42.466  -2.497  13.150  1.00  0.00           H0 
ATOM   2038  H   MOL H   0      19.508 -24.126  61.576  1.00  0.00           H0 
ATOM   2039  H   MOL H   0      17.658 -26.030  29.703  1.00  0.00           H0 
ATOM   2040  H   MOL H   0      29.004   2.693  15.169  1.00  0.00           H0 
ATOM   2041  H   MOL H   0      17.278   0.961  40.789  1.00  0.00           H0 
ATOM   2042  H   MOL H   0      33.807  -2.897  14.595  1.00  0.00           H0 
ATOM   2043  H   MOL H   0      12.563 -20.608  32.697  1.00  0.00           H0 
ATOM   2044  H   MOL H   0      43.024  -7.831  22.711  1.00  0.00           H0 
ATOM   2045  H   MOL H   0      40.083   2.849  14.287  1.00  0.00           H0 
ATOM   2046  H   MOL H   0      39.670 -23.660  40.882  1.00  0.00           H0 
ATOM   2047  H   MOL H   0       7.497  -0.118  34.063  1.00  0.00           H0 
ATOM   2048  H   MOL H   0      30.966 -22.688  44.622  1.00  0.00           H0 
ATOM   2049  H   MOL H   0      33.710 -26.603  58.385  1.00  0.00           H0 
ATOM   2050  H   MOL H   0      27.606  -6.686  40.418  1.00  0.00           H0 
ATOM   2051  H   MOL H   0      40.641   1.487  15.746  1.00  0.00           H0 
ATOM   2052  H   MOL H   0      13.321  -3.037  46.776  1.00  0.00           H0 
ATOM   2053  H   MOL H   0      35.317 -24.110  59.400  1.00  0.00           H0 
ATOM   2054  H   MOL H   0      34.220   0.406  35.019  1.00  0.00           H0 
ATOM   2055  H   MOL H   0      20.035   0.848  18.712  1.00  0.00           H0 
ATOM   2056  H   MOL H   0      27.747  -5.470  25.623  1.00  0.00           H0 
ATOM   2057  H   MOL H   0       8.890   5.858  31.432  1.00  0.00           H0 
ATOM   2058  H   MOL H   0      16.998   1.734  51.686  1.00  0.00           H0 
ATOM   2059  H   MOL H   0      12.709  -6.695  43.543  1.00  0.00           H0 
ATOM   2060  H   MOL H   0      23.847 -25.167  38.134  1.00  0.00           H0 
ATOM   2061  H   MOL H   0      35.634  -5.534  30.742  1.00  0.00           H0 
ATOM   2062  H   MOL H   0      25.279  -1.965  39.283  1.00  0.00           H0 
ATOM   2063  H   MOL H   0      40.080 -25.408  23.241  1.00  0.00           H0 
ATOM   2064  H   MOL H   0      18.430  -8.544  22.048  1.00  0.00           H0 
ATOM   2065  H   MOL H   0      18.403  -1.156  57.458  1.00  0.00           H0 
ATOM   2066  H   MOL H   0      10.435  -3.652  52.989  1.00  0.00           H0 
ATOM   2067  H   MOL H   0      28.600   3.050  24.458  1.00  0.00           H0 
ATOM   2068  H   MOL H   0       6.761 -27.702  45.502  1.00  0.00           H0 
ATOM   2069  H   MOL H   0       7.646 -25.040  20.846  1.00  0.00           H0 
ATOM   2070  H   MOL H   0      34.409  -4.456  16.926  1.00  0.00           H0 
ATOM   2071  H   MOL H   0      20.456   0.936  32.964  1.00  0.00           H0 
ATOM   2072  H   MOL H   0      23.637 -18.955  46.361  1.00  0.00           H0 
ATOM   2073  H   MOL H   0      14.353  -0.282  37.724  1.00  0.00           H0 
ATOM   2074  H   MOL H   0      38.908   0.034  54.284  1.00  0.00           H0 
ATOM   2075  H   MOL H   0      22.244  -0.820  31.573  1.00  0.00           H0 
ATOM   2076  H   MOL H   0      15.617  -3.429  14.392  1.00  0.00           H0 
ATOM   2077  H   MOL H   0      24.772  -3.323  32.441  1.00  0.00           H0 
ATOM   2078  H   MOL H   0      24.373 -31.385  51.271  1.00  0.00           H0 
ATOM   2079  H   MOL H   0      35.062 -20.663  34.415  1.00  0.00           H0 
ATOM   2080  H   MOL H   0      34.221 -26.923  61.330  1.00  0.00           H0 
ATOM   2081  H   MOL H   0      17.589  -7.878  32.352  1.00  0.00           H0 
ATOM   2082  H   MOL H   0      19.467  -6.568  18.684  1.00  0.00           H0 
ATOM   2083  H   MOL H   0      12.281  -7.397  11.568  1.00  0.00           H0 
ATOM   2084  H   MOL H   0      39.685 -25.390  32.746  1.00  0.00           H0 
ATOM   2085  H   MOL H   0      18.888  -3.764  30.111  1.00  0.00           H0 
ATOM   2086  H   MOL H   0      31.513  -6.552  38.985  1.00  0.00           H0 
ATOM   2087  H   MOL H   0      10.941  -6.473  51.573  1.00  0.00           H0 
ATOM   2088  H   MOL H   0      36.799  -6.018  33.528  1.00  0.00           H0 
ATOM   2089  H   MOL H   0      29.042  -8.232  47.491  1.00  0.00           H0 
ATOM   2090  H   MOL H   0      29.657  -4.386  11.398  1.00  0.00           H0 
ATOM   2091  H   MOL H   0      14.264 -20.059  50.543  1.00  0.00           H0 
ATOM   2092  H   MOL H   0       9.421 -25.679  36.090  1.00  0.00           H0 
ATOM   2093  H   MOL H   0      35.141  -6.757  12.718  1.00  0.00           H0 
ATOM   2094  H   MOL H   0      12.701  -2.632  44.843  1.00  0.00           H0 
ATOM   2095  H   MOL H   0      30.331 -21.243  47.157  1.00  0.00           H0 
ATOM   2096  H   MOL H   0      12.155  -3.834  42.917  1.00  0.00           H0 
ATOM   2097  H   MOL H   0      12.916 -21.831  19.546  1.00  0.00           H0 
ATOM   2098  H   MOL H   0      13.302 -19.177  61.393  1.00  0.00           H0 
ATOM   2099  H   MOL H   0       9.510  -2.261  13.456  1.00  0.00           H0 
ATOM   2100  H   MOL H   0      22.185  -4.455  23.322  1.00  0.00           H0 
ATOM   2101  H   MOL H   0      20.956  -1.940  44.311  1.00  0.00           H0 
ATOM   2102  H   MOL H   0      23.766  -7.944  14.481  1.00  0.00           H0 
ATOM   2103  H   MOL H   0      42.372 -23.954  23.148  1.00  0.00           H0 
ATOM   2104  H   MOL H   0      31.811  -5.947  15.026  1.00  0.00           H0 
ATOM   2105  H   MOL H   0      36.938 -20.514  28.915  1.00  0.00           H0 
ATOM   2106  H   MOL H   0      36.778 -26.258  58.810  1.00  0.00           H0 
ATOM   2107  H   MOL H   0      39.960  -7.228  18.866  1.00  0.00           H0 
ATOM   2108  H   MOL H   0      14.509 -26.709  26.871  1.00  0.00           H0 
ATOM   2109  H   MOL H   0      42.135 -26.373  62.235  1.00  0.00           H0 
ATOM   2110  H   MOL H   0       7.853 -26.948  27.934  1.00  0.00           H0 
ATOM   2111  H   MOL H   0      21.382 -25.957  44.717  1.00  0.00           H0 
ATOM   2112  H   MOL H   0      33.767 -20.601  29.718  1.00  0.00           H0 
ATOM   2113  H   MOL H   0      12.871 -19.454  42.638  1.00  0.00           H0 
ATOM   2114  H   MOL H   0      25.288  -6.213  49.588  1.00  0.00           H0 
ATOM   2115  H   MOL H   0      44.423  -6.138  50.632  1.00  0.00           H0 
ATOM   2116  H   MOL H   0       9.023   2.889  22.026  1.00  0.00           H0 
ATOM   2117  H   MOL H   0      32.544  -8.477  28.328  1.00  0.00           H0 
ATOM   2118  H   MOL H   0      28.325  -0.600  52.196  1.00  0.00           H0 
ATOM   2119  H   MOL H   0      38.691 -18.773  56.823  1.00  0.00           H0 
ATOM   2120  H   MOL H   0      16.330 -30.546  60.240  1.00  0.00           H0 
ATOM   2121  H   MOL H   0      23.854  -9.393  19.886  1.00  0.00           H0 
ATOM   2122  H   MOL H   0      26.095 -24.633  19.445  1.00  0.00           H0 
ATOM   2123  H   MOL H   0      34.876 -22.889  25.896  1.00  0.00           H0 
ATOM   2124  H   MOL H   0      21.273  -7.865  18.076  1.00  0.00           H0 
ATOM   2125  H   MOL H   0      22.738  -7.858  23.576  1.00  0.00           H0 
ATOM   2126  H   MOL H   0      44.284 -26.774  59.738  1.00  0.00           H0 
ATOM   2127  H   MOL H   0       8.358  -7.565  29.829  1.00  0.00           H0 
ATOM   2128  H   MOL H   0      23.534   0.529  42.393  1.00  0.00           H0 
ATOM   2129  H   MOL H   0      33.512   0.804  27.288  1.00  0.00           H0 
ATOM   2130  H   MOL H   0      13.171  -8.086  19.175  1.00  0.00           H0 
ATOM   2131  H   MOL H   0      10.812 -19.945  40.251  1.00  0.00           H0 
ATOM   2132  H   MOL H   0      29.456 -20.552  50.582  1.00  0.00           H0 
ATOM   2133  H   MOL H   0      20.707 -20.206  46.003  1.00  0.00           H0 
ATOM   2134  H   MOL H   0      18.842 -22.735  57.756  1.00  0.00           H0 
ATOM   2135  H   MOL H   0      23.563 -22.536  17.978  1.00  0.00           H0 
ATOM   2136  H   MOL H   0       7.401 -22.718  51.264  1.00  0.00           H0 
ATOM   2137  H   MOL H   0      12.350 -21.745  37.521  1.00  0.00           H0 
ATOM   2138  H   MOL H   0      28.508   5.631  19.582  1.00  0.00           H0 
ATOM   2139  H   MOL H   0      26.940 -20.638  40.290  1.00  0.00           H0 
ATOM   2140  H   MOL H   0      17.858  -0.432  38.133  1.00  0.00           H0 
ATOM   2141  H   MOL H   0      28.347  -7.912  26.898  1.00  0.00           H0 
ATOM   2142  H   MOL H   0       8.868   2.722  54.328  1.00  0.00           H0 
ATOM   2143  H   MOL H   0      17.050 -24.551  54.994  1.00  0.00           H0 
ATOM   2144  H   MOL H   0      15.206  -7.687  17.023  1.00  0.00           H0 
ATOM   2145  H   MOL H   0      26.098  -4.000  41.160  1.00  0.00           H0 
ATOM   2146  H   MOL H   0      34.726  -8.515  37.965  1.00  0.00           H0 
ATOM   2147  H   MOL H   0      41.639 -19.833  25.427  1.00  0.00           H0 
ATOM   2148  H   MOL H   0      15.242 -22.032  17.139  1.00  0.00           H0 
ATOM   2149  H   MOL H   0      36.781  -0.176  31.406  1.00  0.00           H0 
ATOM   2150  H   MOL H   0      39.319 -23.728  49.205  1.00  0.00           H0 
ATOM   2151  H   MOL H   0      30.838  -1.130  21.115  1.00  0.00           H0 
ATOM   2152  H   MOL H   0      16.608 -20.505  27.331  1.00  0.00           H0 
ATOM   2153  H   MOL H   0      39.099  -8.129  28.376  1.00  0.00           H0 
ATOM   2154  H   MOL H   0      14.133   0.512  31.916  1.00  0.00           H0 
ATOM   2155  H   MOL H   0      22.457 -24.667  62.276  1.00  0.00           H0 
ATOM   2156  H   MOL H   0      22.776 -19.368  20.959  1.00  0.00           H0 
ATOM   2157  H   MOL H   0      16.725   2.125  25.444  1.00  0.00           H0 
ATOM   2158  H   MOL H   0      12.862 -25.267  27.918  1.00  0.00           H0 
ATOM   2159  H   MOL H   0      44.727 -23.326  58.267  1.00  0.00           H0 
ATOM   2160  H   MOL H   0      24.863 -20.516  20.883  1.00  0.00           H0 
ATOM   2161  H   MOL H   0      22.095  -6.221  43.816  1.00  0.00           H0 
ATOM   2162  H   MOL H   0      24.990 -19.439  42.209  1.00  0.00           H0 
ATOM   2163  H   MOL H   0      30.934 -22.235  55.859  1.00  0.00           H0 
ATOM   2164  H   MOL H   0      32.451  -8.745  23.341  1.00  0.00           H0 
ATOM   2165  H   MOL H   0      38.370  -4.638  10.436  1.00  0.00           H0 
ATOM   2166  H   MOL H   0      27.481  -8.147  36.393  1.00  0.00           H0 
ATOM   2167  H   MOL H   0      16.370 -24.657  46.299  1.00  0.00           H0 
ATOM   2168  H   MOL H   0      10.201  -7.001  32.491  1.00  0.00           H0 
ATOM   2169  H   MOL H   0       6.572  -5.670  48.506  1.00  0.00           H0 
ATOM   2170  H   MOL H   0      24.226  -7.238  21.805  1.00  0.00           H0 
ATOM   2171  H   MOL H   0      22.288  -8.535  36.828  1.00  0.00           H0 
ATOM   2172  H   MOL H   0      37.624  -8.044  36.415  1.00  0.00           H0 
ATOM   2173  H   MOL H   0      11.446 -21.704  53.773  1.00  0.00           H0 
ATOM   2174  H   MOL H   0      39.397 -20.419  59.583  1.00  0.00           H0 
ATOM   2175  H   MOL H   0      15.114 -20.689  52.577  1.00  0.00           H0 
ATOM   2176  H   MOL H   0      18.918  -6.874  41.509  1.00  0.00           H0 
ATOM   2177  H   MOL H   0      41.952  -4.752  18.116  1.00  0.00           H0 
ATOM   2178  H   MOL H   0      24.158  -5.169  47.328  1.00  0.00           H0 
ATOM   2179  H   MOL H   0      34.409  -5.714  33.974  1.00  0.00           H0 
ATOM   2180  H   MOL H   0      23.611 -20.219  63.173  1.00  0.00           H0 
ATOM   2181  H   MOL H   0      15.977  -4.763  12.466  1.00  0.00           H0 
ATOM   2182  H   MOL H   0      35.420 -22.433  52.321  1.00  0.00           H0 
ATOM   2183  H   MOL H   0      37.763  -7.497  16.758  1.00  0.00           H0 
ATOM   2184  H   MOL H   0       6.566 -23.787  48.682  1.00  0.00           H0 
ATOM   2185  H   MOL H   0      12.164 -24.736  23.323  1.00  0.00           H0 
ATOM   2186  H   MOL H   0      33.187   0.845  32.463  1.00  0.00           H0 
ATOM   2187  H   MOL H   0      33.317 -20.065  37.625  1.00  0.00           H0 
ATOM   2188  H   MOL H   0      37.093  -8.468  31.552  1.00  0.00           H0 
ATOM   2189  H   MOL H   0      18.188 -31.058  31.469  1.00  0.00           H0 
ATOM   2190  H   MOL H   0      12.479  -7.573  55.109  1.00  0.00           H0 
ATOM   2191  H   MOL H   0      40.197  -8.198  33.179  1.00  0.00           H0 
ATOM   2192  H   MOL H   0      37.643  -0.816  17.413  1.00  0.00           H0 
ATOM   2193  H   MOL H   0      18.564   1.896  24.397  1.00  0.00           H0 
ATOM   2194  H   MOL H   0      19.817 -22.341  42.919  1.00  0.00           H0 
ATOM   2195  H   MOL H   0       8.537  -4.871  47.342  1.00  0.00           H0 
ATOM   2196  H   MOL H   0      18.280   3.509  50.361  1.00  0.00           H0 
ATOM   2197  H   MOL H   0      28.162 -24.069  46.079  1.00  0.00           H0 
ATOM   2198  H   MOL H   0      15.629 -31.063  54.355  1.00  0.00           H0 
ATOM   2199  H   MOL H   0      33.875  -3.189  40.138  1.00  0.00           H0 
ATOM   2200  H   MOL H   0       8.873  -6.828  24.856  1.00  0.00           H0 
ATOM   2201  H   MOL H   0      13.153  -2.628  19.649  1.00  0.00           H0 
ATOM   2202  H   MOL H   0      18.360  -3.454  34.686  1.00  0.00           H0 
ATOM   2203  H   MOL H   0      33.059 -19.362  31.594  1.00  0.00           H0 
ATOM   2204  H   MOL H   0      29.726  -2.149  50.564  1.00  0.00           H0 
ATOM   2205  H   MOL H   0      17.332   2.142  36.845  1.00  0.00           H0 
ATOM   2206  H   MOL H   0       7.162 -23.369  37.634  1.00  0.00           H0 
ATOM   2207  H   MOL H   0      17.216   2.649  15.356  1.00  0.00           H0 
ATOM   2208  H   MOL H   0      26.139  -3.768  14.876  1.00  0.00           H0 
ATOM   2209  H   MOL H   0      16.555  -2.448  21.040  1.00  0.00           H0 
ATOM   2210  H   MOL H   0       9.772  -6.551  36.995  1.00  0.00           H0 
ATOM   2211  H   MOL H   0      36.734  -1.003  39.209  1.00  0.00           H0 
ATOM   2212  H   MOL H   0      35.630  -7.187  10.358  1.00  0.00           H0 
ATOM   2213  H   MOL H   0      36.781  -2.628  32.667  1.00  0.00           H0 
ATOM   2214  H   MOL H   0      33.354  -2.363  33.182  1.00  0.00           H0 
ATOM   2215  H   MOL H   0      32.064   3.906  23.222  1.00  0.00           H0 
ATOM   2216  H   MOL H   0      36.962  -4.833  13.454  1.00  0.00           H0 
ATOM   2217  H   MOL H   0       9.267 -24.662  33.853  1.00  0.00           H0 
ATOM   2218  H   MOL H   0       9.551   0.899  22.741  1.00  0.00           H0 
ATOM   2219  H   MOL H   0      34.650   1.034  30.800  1.00  0.00           H0 
ATOM   2220  H   MOL H   0      24.290   5.024  29.077  1.00  0.00           H0 
ATOM   2221  H   MOL H   0      34.089 -19.853  55.448  1.00  0.00           H0 
ATOM   2222  H   MOL H   0       6.803  -6.818  22.116  1.00  0.00           H0 
ATOM   2223  H   MOL H   0      20.858 -26.881  30.736  1.00  0.00           H0 
ATOM   2224  H   MOL H   0       6.511  -3.772  37.776  1.00  0.00           H0 
ATOM   2225  H   MOL H   0      29.237  -6.936  18.465  1.00  0.00           H0 
ATOM   2226  H   MOL H   0      25.448   0.556  33.665  1.00  0.00           H0 
ATOM   2227  H   MOL H   0      15.461  -6.426  50.556  1.00  0.00           H0 
ATOM   2228  H   MOL H   0      34.336   2.859  14.649  1.00  0.00           H0 
ATOM   2229  H   MOL H   0      38.593  -6.911  13.245  1.00  0.00           H0 
ATOM   2230  H   MOL H   0      28.465  -6.038  34.884  1.00  0.00           H0 
ATOM   2231  H   MOL H   0      21.012  -8.343  26.639  1.00  0.00           H0 
ATOM   2232  H   MOL H   0      18.685 -20.875  25.223  1.00  0.00           H0 
ATOM   2233  H   MOL H   0      29.914  -4.397  39.333  1.00  0.00           H0 
ATOM   2234  H   MOL H   0      39.089  -2.977  22.103  1.00  0.00           H0 
ATOM   2235  H   MOL H   0      22.966 -27.649  49.840  1.00  0.00           H0 
ATOM   2236  H   MOL H   0      26.563  -3.826  35.287  1.00  0.00           H0 
ATOM   2237  H   MOL H   0       9.055  -7.943  16.749  1.00  0.00           H0 
ATOM   2238  H   MOL H   0      10.564  -3.385  23.340  1.00  0.00           H0 
ATOM   2239  H   MOL H   0      28.098   5.307  21.749  1.00  0.00           H0 
ATOM   2240  H   MOL H   0      18.848 -24.881  32.836  1.00  0.00           H0 
ATOM   2241  H   MOL H   0      27.342  -2.158  34.579  1.00  0.00           H0 
ATOM   2242  H   MOL H   0      11.007   3.712  45.963  1.00  0.00           H0 
ATOM   2243  H   MOL H   0      34.955 -19.467  23.508  1.00  0.00           H0 
ATOM   2244  H   MOL H   0      14.044  -8.393  32.602  1.00  0.00           H0 
ATOM   2245  H   MOL H   0      25.870  -4.444  21.254  1.00  0.00           H0 
ATOM   2246  H   MOL H   0      11.882   3.156  24.252  1.00  0.00           H0 
ATOM   2247  H   MOL H   0      18.344 -26.023  56.205  1.00  0.00           H0 
ATOM   2248  H   MOL H   0      19.943  -6.395  48.623  1.00  0.00           H0 
ATOM   2249  H   MOL H   0      15.893  -2.317  43.407  1.00  0.00           H0 
ATOM   2250  H   MOL H   0      24.584 -28.631  51.994  1.00  0.00           H0 
ATOM   2251  H   MOL H   0       9.080  -2.532  29.400  1.00  0.00           H0 
ATOM   2252  H   MOL H   0      13.328  -5.339  13.803  1.00  0.00           H0 
ATOM   2253  H   MOL H   0      12.175   4.061  13.935  1.00  0.00           H0 
ATOM   2254  H   MOL H   0      11.431  -0.712  44.689  1.00  0.00           H0 
ATOM   2255  H   MOL H   0      11.981   4.456  43.927  1.00  0.00           H0 
ATOM   2256  H   MOL H   0      17.424  -5.631  13.530  1.00  0.00           H0 
ATOM   2257  H   MOL H   0      27.545  -4.237  18.879  1.00  0.00           H0 
ATOM   2258  H   MOL H   0      24.766  -0.528  19.788  1.00  0.00           H0 
ATOM   2259  H   MOL H   0      23.539   5.254  31.241  1.00  0.00           H0 
ATOM   2260  H   MOL H   0       8.831  -4.632  16.935  1.00  0.00           H0 
ATOM   2261  H   MOL H   0      40.817  -4.191  12.392  1.00  0.00           H0 
ATOM   2262  H   MOL H   0      31.513  -2.770  18.777  1.00  0.00           H0 
ATOM   2263  H   MOL H   0      23.915  -0.358  11.305  1.00  0.00           H0 
ATOM   2264  H   MOL H   0      39.278 -24.629  46.014  1.00  0.00           H0 
ATOM   2265  H   MOL H   0      10.895   2.717  34.674  1.00  0.00           H0 
ATOM   2266  H   MOL H   0      42.492  -7.536  39.047  1.00  0.00           H0 
ATOM   2267  H   MOL H   0      13.851  -3.887  36.730  1.00  0.00           H0 
ATOM   2268  H   MOL H   0       9.659 -21.098  33.937  1.00  0.00           H0 
ATOM   2269  H   MOL H   0      15.446  -2.468  29.931  1.00  0.00           H0 
ATOM   2270  H   MOL H   0      10.573  -4.581  18.874  1.00  0.00           H0 
ATOM   2271  H   MOL H   0      26.839 -21.459  51.415  1.00  0.00           H0 
ATOM   2272  H   MOL H   0      15.463  -1.626  47.699  1.00  0.00           H0 
ATOM   2273  H   MOL H   0      20.562  -1.005  11.967  1.00  0.00           H0 
ATOM   2274  H   MOL H   0      37.012  -3.773  49.070  1.00  0.00           H0 
ATOM   2275  H   MOL H   0      10.413 -23.316  50.707  1.00  0.00           H0 
ATOM   2276  H   MOL H   0      26.099  -0.668  22.990  1.00  0.00           H0 
ATOM   2277  H   MOL H   0      19.164  -3.100  32.454  1.00  0.00           H0 
ATOM   2278  H   MOL H   0      34.154  -8.553  40.630  1.00  0.00           H0 
ATOM   2279  H   MOL H   0       8.243 -28.021  52.029  1.00  0.00           H0 
ATOM   2280  H   MOL H   0      11.607  -2.796  25.461  1.00  0.00           H0 
ATOM   2281  H   MOL H   0      31.255 -28.413  24.152  1.00  0.00           H0 
ATOM   2282  H   MOL H   0      15.708 -24.384  41.295  1.00  0.00           H0 
ATOM   2283  H   MOL H   0      27.126  -8.677  31.280  1.00  0.00           H0 
ATOM   2284  H   MOL H   0      15.606 -19.660  29.376  1.00  0.00           H0 
ATOM   2285  H   MOL H   0      43.275  -0.168  16.677  1.00  0.00           H0 
ATOM   2286  H   MOL H   0      25.836  -7.122  53.255  1.00  0.00           H0 
ATOM   2287  H   MOL H   0      19.577  -2.356  23.963  1.00  0.00           H0 
ATOM   2288  H   MOL H   0      39.454 -24.077  52.385  1.00  0.00           H0 
ATOM   2289  H   MOL H   0      10.173  -7.505  40.158  1.00  0.00           H0 
ATOM   2290  H   MOL H   0      33.907  -4.001  20.400  1.00  0.00           H0 
ATOM   2291  H   MOL H   0      24.379   0.665  31.580  1.00  0.00           H0 
ATOM   2292  H   MOL H   0      31.495  -3.128  14.935  1.00  0.00           H0 
ATOM   2293  H   MOL H   0      17.923 -23.411  45.519  1.00  0.00           H0 
ATOM   2294  H   MOL H   0       8.374 -30.057  44.137  1.00  0.00           H0 
ATOM   2295  H   MOL H   0      14.679  -5.560  29.209  1.00  0.00           H0 
ATOM   2296  H   MOL H   0      24.817  -6.944  16.304  1.00  0.00           H0 
ATOM   2297  H   MOL H   0      41.181  -1.806  46.273  1.00  0.00           H0 
ATOM   2298  H   MOL H   0      22.139  -8.141  34.419  1.00  0.00           H0 
ATOM   2299  H   MOL H   0      34.526 -23.018  49.676  1.00  0.00           H0 
ATOM   2300  H   MOL H   0       9.791 -26.929  18.854  1.00  0.00           H0 
ATOM   2301  H   MOL H   0      29.823  -3.518  35.648  1.00  0.00           H0 
ATOM   2302  H   MOL H   0      30.424 -20.228  39.576  1.00  0.00           H0 
ATOM   2303  H   MOL H   0      16.344  -1.921  10.738  1.00  0.00           H0 
ATOM   2304  H   MOL H   0      14.069 -20.920  44.647  1.00  0.00           H0 
ATOM   2305  H   MOL H   0      17.184 -20.486  40.359  1.00  0.00           H0 
ATOM   2306  H   MOL H   0      16.404 -19.757  25.098  1.00  0.00           H0 
ATOM   2307  H   MOL H   0      23.645  -7.943  40.485  1.00  0.00           H0 
ATOM   2308  H   MOL H   0      29.416  -0.271  17.355  1.00  0.00           H0 
ATOM   2309  H   MOL H   0      38.158  -6.188  22.797  1.00  0.00           H0 
ATOM   2310  H   MOL H   0      24.433  -3.724  18.883  1.00  0.00           H0 
ATOM   2311  H   MOL H   0      41.631  -3.656  50.538  1.00  0.00           H0 
ATOM   2312  H   MOL H   0      15.552  -5.189  17.690  1.00  0.00           H0 
ATOM   2313  H   MOL H   0       9.692 -20.777  56.136  1.00  0.00           H0 
ATOM   2314  H   MOL H   0      15.743 -22.355  30.229  1.00  0.00           H0 
ATOM   2315  H   MOL H   0      39.279 -20.248  34.403  1.00  0.00           H0 
ATOM   2316  H   MOL H   0      29.362  -6.768  37.450  1.00  0.00           H0 
ATOM   2317  H   MOL H   0      15.938  -3.587  35.305  1.00  0.00           H0 
ATOM   2318  H   MOL H   0      19.040  -0.865  25.662  1.00  0.00           H0 
ATOM   2319  H   MOL H   0      16.574   3.741  46.358  1.00  0.00           H0 
ATOM   2320  H   MOL H   0      16.141 -23.525  48.490  1.00  0.00           H0 
ATOM   2321  H   MOL H   0      34.411  -6.614  41.807  1.00  0.00           H0 
ATOM   2322  H   MOL H   0      23.777 -22.696  29.887  1.00  0.00           H0 
ATOM   2323  H   MOL H   0      41.640 -22.158  40.347  1.00  0.00           H0 
ATOM   2324  H   MOL H   0      27.406  -5.910  23.415  1.00  0.00           H0 
ATOM   2325  H   MOL H   0      13.163  -4.339  11.189  1.00  0.00           H0 
ATOM   2326  H   MOL H   0      16.876 -22.089  54.560  1.00  0.00           H0 
ATOM   2327  H   MOL H   0      39.306  -3.281  40.005  1.00  0.00           H0 
ATOM   2328  H   MOL H   0      32.202  -3.229  16.815  1.00  0.00           H0 
ATOM   2329  H   MOL H   0      12.775  -4.125  19.861  1.00  0.00           H0 
ATOM   2330  H   MOL H   0      25.882 -26.771  26.411  1.00  0.00           H0 
ATOM   2331  H   MOL H   0      32.831  -5.150  41.890  1.00  0.00           H0 
ATOM   2332  H   MOL H   0      39.809 -20.363  48.924  1.00  0.00           H0 
ATOM   2333  H   MOL H   0      11.028  -2.704  14.863  1.00  0.00           H0 
ATOM   2334  H   MOL H   0      14.263  -2.593  54.798  1.00  0.00           H0 
ATOM   2335  H   MOL H   0      13.462 -25.164  47.907  1.00  0.00           H0 
ATOM   2336  H   MOL H   0      33.343 -20.649  27.090  1.00  0.00           H0 
ATOM   2337  H   MOL H   0      19.938 -19.721  59.253  1.00  0.00           H0 
ATOM   2338  H   MOL H   0      39.659   1.525  34.302  1.00  0.00           H0 
ATOM   2339  H   MOL H   0      39.101 -18.260  54.096  1.00  0.00           H0 
ATOM   2340  H   MOL H   0      29.538 -21.958  17.807  1.00  0.00           H0 
ATOM   2341  H   MOL H   0      18.573  -2.880  45.732  1.00  0.00           H0 
ATOM   2342  H   MOL H   0      34.445  -1.555  29.216  1.00  0.00           H0 
ATOM   2343  H   MOL H   0      31.765 -20.774  27.844  1.00  0.00           H0 
ATOM   2344  H   MOL H   0      38.600 -24.003  25.919  1.00  0.00           H0 
ATOM   2345  H   MOL H   0      10.707  -5.131  46.304  1.00  0.00           H0 
ATOM   2346  H   MOL H   0      16.528  -4.020  37.229  1.00  0.00           H0 
ATOM   2347  H   MOL H   0       8.225 -25.749  45.059  1.00  0.00           H0 
ATOM   2348  H   MOL H   0      41.656  -3.543  35.253  1.00  0.00           H0 
ATOM   2349  H   MOL H   0      16.953 -31.360  35.666  1.00  0.00           H0 
ATOM   2350  H   MOL H   0      40.821 -25.603  20.651  1.00  0.00           H0 
ATOM   2351  H   MOL H   0      16.594 -29.077  36.134  1.00  0.00           H0 
ATOM   2352  H   MOL H   0      14.872 -22.320  36.498  1.00  0.00           H0 
ATOM   2353  H   MOL H   0      44.165   4.493  13.635  1.00  0.00           H0 
ATOM   2354  H   MOL H   0      16.284 -19.422  32.968  1.00  0.00           H0 
ATOM   2355  H   MOL H   0      37.949  -2.016  52.468  1.00  0.00           H0 
ATOM   2356  H   MOL H   0      12.109   2.008  14.435  1.00  0.00           H0 
ATOM   2357  H   MOL H   0       6.924  -4.239  27.804  1.00  0.00           H0 
ATOM   2358  H   MOL H   0      38.933  -4.144  14.844  1.00  0.00           H0 
ATOM   2359  H   MOL H   0      41.169  -7.633  44.416  1.00  0.00           H0 
ATOM   2360  H   MOL H   0      19.980  -3.021  28.377  1.00  0.00           H0 
ATOM   2361  H   MOL H   0      34.317  -7.503  53.670  1.00  0.00           H0 
ATOM   2362  H   MOL H   0      42.863  -0.858  19.148  1.00  0.00           H0 
ATOM   2363  H   MOL H   0      20.836  -1.163  36.935  1.00  0.00           H0 
ATOM   2364  H   MOL H   0      30.418  -0.020  13.502  1.00  0.00           H0 
ATOM   2365  H   MOL H   0      11.858  -1.189  10.991  1.00  0.00           H0 
ATOM   2366  H   MOL H   0      18.175 -19.274  50.149  1.00  0.00           H0 
ATOM   2367  H   MOL H   0      30.013 -25.040  61.327  1.00  0.00           H0 
ATOM   2368  H   MOL H   0       9.847   5.789  42.256  1.00  0.00           H0 
ATOM   2369  H   MOL H   0      42.622 -20.941  18.522  1.00  0.00           H0 
ATOM   2370  H   MOL H   0      18.619 -28.636  55.465  1.00  0.00           H0 
ATOM   2371  H   MOL H   0       6.791  -3.508  34.070  1.00  0.00           H0 
ATOM   2372  H   MOL H   0      24.236 -31.061  47.699  1.00  0.00           H0 
ATOM   2373  H   MOL H   0      20.359  -7.311  40.172  1.00  0.00           H0 
ATOM   2374  H   MOL H   0      27.065   3.821  26.633  1.00  0.00           H0 
ATOM   2375  H   MOL H   0      10.241   0.925  30.558  1.00  0.00           H0 
ATOM   2376  H   MOL H   0      38.713   1.734  18.294  1.00  0.00           H0 
ATOM   2377  H   MOL H   0       9.980  -0.355  28.758  1.00  0.00           H0 
ATOM   2378  H   MOL H   0      22.673 -18.912  38.953  1.00  0.00           H0 
ATOM   2379  H   MOL H   0      28.608   0.293  24.054  1.00  0.00           H0 
ATOM   2380  H   MOL H   0      16.541 -27.523  21.404  1.00  0.00           H0 
ATOM   2381  H   MOL H   0      40.259  -3.384  46.987  1.00  0.00           H0 
ATOM   2382  H   MOL H   0      17.173  -4.368  54.490  1.00  0.00           H0 
ATOM   2383  H   MOL H   0      17.179 -23.969  39.475  1.00  0.00           H0 
ATOM   2384  H   MOL H   0      13.132 -27.240  21.086  1.00  0.00           H0 
ATOM   2385  H   MOL H   0      34.666  -4.848  38.986  1.00  0.00           H0 
ATOM   2386  H   MOL H   0      18.111  -2.338  54.680  1.00  0.00           H0 
ATOM   2387  H   MOL H   0       8.398   2.118  36.477  1.00  0.00           H0 
ATOM   2388  H   MOL H   0      39.914 -20.121  27.434  1.00  0.00           H0 
ATOM   2389  H   MOL H   0      17.178 -28.124  32.789  1.00  0.00           H0 
ATOM   2390  H   MOL H   0      27.881 -25.912  28.703  1.00  0.00           H0 
ATOM   2391  H   MOL H   0      37.740  -2.362  30.149  1.00  0.00           H0 
ATOM   2392  H   MOL H   0      42.565 -20.719  48.865  1.00  0.00           H0 
ATOM   2393  H   MOL H   0      22.652  -6.050  35.837  1.00  0.00           H0 
ATOM   2394  H   MOL H   0      25.554 -23.188  48.900  1.00  0.00           H0 
ATOM   2395  H   MOL H   0      31.766 -25.353  45.149  1.00  0.00           H0 
ATOM   2396  H   MOL H   0      32.246 -19.443  41.289  1.00  0.00           H0 
ATOM   2397  H   MOL H   0      20.864 -30.217  33.811  1.00  0.00           H0 
ATOM   2398  H   MOL H   0      18.781   1.391  39.195  1.00  0.00           H0 
ATOM   2399  H   MOL H   0      11.105 -23.011  22.603  1.00  0.00           H0 
ATOM   2400  H   MOL H   0      30.617  -5.369  17.392  1.00  0.00           H0 
ATOM   2401  H   MOL H   0       7.720 -21.155  35.403  1.00  0.00           H0 
ATOM   2402  H   MOL H   0      10.130   3.077  44.433  1.00  0.00           H0 
ATOM   2403  H   MOL H   0      26.455 -25.208  33.972  1.00  0.00           H0 
ATOM   2404  H   MOL H   0      11.094  -6.339  24.810  1.00  0.00           H0 
ATOM   2405  H   MOL H   0      30.254  -0.520  25.167  1.00  0.00           H0 
ATOM   2406  H   MOL H   0      14.938 -26.171  40.148  1.00  0.00           H0 
ATOM   2407  H   MOL H   0      23.964 -23.400  50.603  1.00  0.00           H0 
ATOM   2408  H   MOL H   0      10.221 -19.808  49.170  1.00  0.00           H0 
ATOM   2409  H   MOL H   0      13.899 -24.718  37.771  1.00  0.00           H0 
ATOM   2410  H   MOL H   0      19.235  -7.257  12.284  1.00  0.00           H0 
ATOM   2411  H   MOL H   0      15.639 -25.424  50.194  1.00  0.00           H0 
ATOM   2412  H   MOL H   0      30.666 -23.653  27.329  1.00  0.00           H0 
ATOM   2413  H   MOL H   0      21.447 -19.959  52.860  1.00  0.00           H0 
ATOM   2414  H   MOL H   0      18.990  -5.651  44.297  1.00  0.00           H0 
ATOM   2415  H   MOL H   0      25.389  -5.916  32.620  1.00  0.00           H0 
ATOM   2416  H   MOL H   0      23.626 -27.430  53.546  1.00  0.00           H0 
ATOM   2417  H   MOL H   0      12.274 -23.616  34.165  1.00  0.00           H0 
ATOM   2418  H   MOL H   0      15.330  -7.253  26.386  1.00  0.00           H0 
ATOM   2419  H   MOL H   0      13.188  -0.962  58.242  1.00  0.00           H0 
ATOM   2420  H   MOL H   0      29.536  -3.435  24.506  1.00  0.00           H0 
ATOM   2421  H   MOL H   0      11.712  -9.127  27.055  1.00  0.00           H0 
ATOM   2422  H   MOL H   0      27.046 -23.677  24.244  1.00  0.00           H0 
ATOM   2423  H   MOL H   0      28.072  -1.599  22.270  1.00  0.00           H0 
ATOM   2424  H   MOL H   0      37.266  -6.939  41.931  1.00  0.00           H0 
ATOM   2425  H   MOL H   0      40.804  -4.040  44.361  1.00  0.00           H0 
ATOM   2426  H   MOL H   0      14.501 -32.248  32.480  1.00  0.00           H0 
ATOM   2427  H   MOL H   0      14.655  -6.153  46.154  1.00  0.00           H0 
ATOM   2428  H   MOL H   0      37.273  -5.785  18.341  1.00  0.00           H0 
ATOM   2429  H   MOL H   0      19.733 -24.472  48.147  1.00  0.00           H0 
ATOM   2430  H   MOL H   0      42.615 -29.863  59.046  1.00  0.00           H0 
ATOM   2431  H   MOL H   0      13.936 -22.340  51.006  1.00  0.00           H0 
ATOM   2432  H   MOL H   0      36.468  -3.510  18.795  1.00  0.00           H0 
ATOM   2433  H   MOL H   0      21.622  -6.527  50.118  1.00  0.00           H0 
ATOM   2434  H   MOL H   0       8.599   3.398  31.740  1.00  0.00           H0 
ATOM   2435  H   MOL H   0       7.319  -7.805  44.140  1.00  0.00           H0 
ATOM   2436  H   MOL H   0      23.062 -24.929  34.532  1.00  0.00           H0 
ATOM   2437  H   MOL H   0       9.650   4.406  34.776  1.00  0.00           H0 
ATOM   2438  H   MOL H   0       8.268  -0.566  12.167  1.00  0.00           H0 
ATOM   2439  H   MOL H   0      36.636 -25.044  32.761  1.00  0.00           H0 
ATOM   2440  H   MOL H   0      13.527   1.874  27.859  1.00  0.00           H0 
ATOM   2441  H   MOL H   0      33.501  -6.458   9.906  1.00  0.00           H0 
ATOM   2442  H   MOL H   0      27.159  -6.510  30.523  1.00  0.00           H0 
ATOM   2443  H   MOL H   0      13.256 -25.029  45.617  1.00  0.00           H0 
ATOM   2444  H   MOL H   0       8.543 -25.808  56.898  1.00  0.00           H0 
ATOM   2445  H   MOL H   0      37.926 -23.514  42.037  1.00  0.00           H0 
ATOM   2446  H   MOL H   0      26.094   2.691  20.602  1.00  0.00           H0 
ATOM   2447  H   MOL H   0      36.842 -20.490  52.271  1.00  0.00           H0 
ATOM   2448  H   MOL H   0      30.897  -6.461  28.552  1.00  0.00           H0 
ATOM   2449  H   MOL H   0      43.185  -0.849  31.467  1.00  0.00           H0 
ATOM   2450  H   MOL H   0      10.053  -6.359  49.315  1.00  0.00           H0 
ATOM   2451  H   MOL H   0      14.083  -6.349  36.015  1.00  0.00           H0 
ATOM   2452  H   MOL H   0      32.640 -20.503  51.110  1.00  0.00           H0 
ATOM   2453  H   MOL H   0      10.576   4.801  24.765  1.00  0.00           H0 
ATOM   2454  H   MOL H   0      30.900   2.611  20.625  1.00  0.00           H0 
ATOM   2455  H   MOL H   0      15.727   0.954  23.742  1.00  0.00           H0 
ATOM   2456  H   MOL H   0      37.634 -22.439  48.839  1.00  0.00           H0 
ATOM   2457  H   MOL H   0      26.209  -2.352  29.783  1.00  0.00           H0 
ATOM   2458  H   MOL H   0      42.259  -3.306  25.060  1.00  0.00           H0 
ATOM   2459  H   MOL H   0      17.842   4.169  35.304  1.00  0.00           H0 
ATOM   2460  H   MOL H   0       7.760  -3.398  40.040  1.00  0.00           H0 
ATOM   2461  H   MOL H   0      14.500   4.132  37.920  1.00  0.00           H0 
ATOM   2462  H   MOL H   0      17.447  -2.067  50.815  1.00  0.00           H0 
ATOM   2463  H   MOL H   0      29.289  -7.971  52.123  1.00  0.00           H0 
ATOM   2464  H   MOL H   0       8.344 -21.901  39.029  1.00  0.00           H0 
ATOM   2465  H   MOL H   0      10.806 -27.829  57.288  1.00  0.00           H0 
ATOM   2466  H   MOL H   0      13.442  -5.152  33.814  1.00  0.00           H0 
ATOM   2467  H   MOL H   0      35.312  -4.559  52.520  1.00  0.00           H0 
ATOM   2468  H   MOL H   0       9.159  -4.647  38.433  1.00  0.00           H0 
ATOM   2469  H   MOL H   0      29.055  -4.157  51.919  1.00  0.00           H0 
ATOM   2470  H   MOL H   0      11.440  -5.734  16.633  1.00  0.00           H0 
ATOM   2471  H   MOL H   0      23.209 -32.238  45.331  1.00  0.00           H0 
ATOM   2472  H   MOL H   0      21.933 -28.563  46.761  1.00  0.00           H0 
ATOM   2473  H   MOL H   0      33.331 -27.535  26.660  1.00  0.00           H0 
ATOM   2474  H   MOL H   0      13.029  -3.238  50.162  1.00  0.00           H0 
ATOM   2475  H   MOL H   0      30.289 -27.688  57.198  1.00  0.00           H0 
ATOM   2476  H   MOL H   0      18.023  -1.435  12.928  1.00  0.00           H0 
ATOM   2477  H   MOL H   0      37.294  -0.504  27.587  1.00  0.00           H0 
ATOM   2478  H   MOL H   0      16.575  -8.440  28.960  1.00  0.00           H0 
ATOM   2479  H   MOL H   0      17.326  -4.926  47.353  1.00  0.00           H0 
ATOM   2480  H   MOL H   0      41.117  -0.916  20.145  1.00  0.00           H0 
ATOM   2481  H   MOL H   0      37.085  -6.146  28.859  1.00  0.00           H0 
ATOM   2482  H   MOL H   0      31.210  -5.905  24.734  1.00  0.00           H0 
ATOM   2483  H   MOL H   0      31.667   5.819  15.509  1.00  0.00           H0 
ATOM   2484  H   MOL H   0      22.179 -21.613  58.990  1.00  0.00           H0 
ATOM   2485  H   MOL H   0      32.519 -21.230  48.179  1.00  0.00           H0 
ATOM   2486  H   MOL H   0      16.449  -0.263  17.660  1.00  0.00           H0 
ATOM   2487  H   MOL H   0      36.260 -26.984  50.408  1.00  0.00           H0 
ATOM   2488  H   MOL H   0      23.699  -5.127  43.727  1.00  0.00           H0 
ATOM   2489  H   MOL H   0      29.134 -19.156  18.086  1.00  0.00           H0 
ATOM   2490  H   MOL H   0      15.855  -4.464  49.969  1.00  0.00           H0 
ATOM   2491  H   MOL H   0       7.237 -22.542  45.091  1.00  0.00           H0 
ATOM   2492  H   MOL H   0      44.395 -21.015  26.459  1.00  0.00           H0 
ATOM   2493  H   MOL H   0      22.068 -22.933  38.026  1.00  0.00           H0 
ATOM   2494  H   MOL H   0      15.895   1.215  33.535  1.00  0.00           H0 
ATOM   2495  H   MOL H   0      23.552 -29.970  61.139  1.00  0.00           H0 
ATOM   2496  H   MOL H   0      40.285 -28.349  33.780  1.00  0.00           H0 
ATOM   2497  H   MOL H   0       8.995  -7.919  53.807  1.00  0.00           H0 
ATOM   2498  H   MOL H   0      31.914  -3.220  25.214  1.00  0.00           H0 
ATOM   2499  H   MOL H   0      12.148  -0.998  34.453  1.00  0.00           H0 
ATOM   2500  H   MOL H   0       7.356 -29.238  47.404  1.00  0.00           H0 
ATOM   2501  H   MOL H   0      40.621 -23.205  26.163  1.00  0.00           H0 
ATOM   2502  H   MOL H   0      22.240  -2.270  36.380  1.00  0.00           H0 
ATOM   2503  H   MOL H   0      24.662 -21.381  39.612  1.00  0.00           H0 
ATOM   2504  H   MOL H   0      28.043 -28.310  50.803  1.00  0.00           H0 
ATOM   2505  H   MOL H   0      20.927 -20.526  55.657  1.00  0.00           H0 
ATOM   2506  H   MOL H   0      29.157 -22.942  25.277  1.00  0.00           H0 
ATOM   2507  H   MOL H   0      17.697  -6.170  36.532  1.00  0.00           H0 
ATOM   2508  H   MOL H   0      18.782 -18.282  21.094  1.00  0.00           H0 
ATOM   2509  H   MOL H   0       9.407 -21.463  59.902  1.00  0.00           H0 
ATOM   2510  H   MOL H   0      14.106   0.666  20.349  1.00  0.00           H0 
ATOM   2511  H   MOL H   0      36.356  -2.838  35.661  1.00  0.00           H0 
ATOM   2512  H   MOL H   0      21.730 -18.567  23.649  1.00  0.00           H0 
ATOM   2513  H   MOL H   0      24.247   0.709  21.883  1.00  0.00           H0 
ATOM   2514  H   MOL H   0      32.573 -25.362  26.149  1.00  0.00           H0 
ATOM   2515  H   MOL H   0      34.017  -2.941  42.891  1.00  0.00           H0 
ATOM   2516  H   MOL H   0      19.264 -20.166  52.029  1.00  0.00           H0 
ATOM   2517  H   MOL H   0      38.698  -3.284  37.324  1.00  0.00           H0 
ATOM   2518  H   MOL H   0      16.321  -4.831  20.223  1.00  0.00           H0 
ATOM   2519  H   MOL H   0      41.841   0.776  12.177  1.00  0.00           H0 
ATOM   2520  H   MOL H   0      11.892 -20.781  57.295  1.00  0.00           H0 
ATOM   2521  H   MOL H   0      23.803 -29.768  55.634  1.00  0.00           H0 
ATOM   2522  H   MOL H   0      24.358  -0.872  46.729  1.00  0.00           H0 
ATOM   2523  H   MOL H   0      39.110  -0.152  26.190  1.00  0.00           H0 
ATOM   2524  H   MOL H   0      19.282   1.899  36.836  1.00  0.00           H0 
ATOM   2525  H   MOL H   0      25.607  -5.309   9.794  1.00  0.00           H0 
ATOM   2526  H   MOL H   0      41.497  -5.736  27.581  1.00  0.00           H0 
ATOM   2527  H   MOL H   0      13.112 -23.440  28.313  1.00  0.00           H0 
ATOM   2528  H   MOL H   0       6.224  -2.581  25.008  1.00  0.00           H0 
ATOM   2529  H   MOL H   0       7.331  -6.435  56.308  1.00  0.00           H0 
ATOM   2530  H   MOL H   0      10.886 -22.336  44.658  1.00  0.00           H0 
ATOM   2531  H   MOL H   0      12.831   0.966  18.553  1.00  0.00           H0 
ATOM   2532  H   MOL H   0      11.300  -8.078  16.145  1.00  0.00           H0 
ATOM   2533  H   MOL H   0      23.095  -2.783  44.369  1.00  0.00           H0 
ATOM   2534  H   MOL H   0       8.904 -23.421  58.484  1.00  0.00           H0 
ATOM   2535  H   MOL H   0      39.550 -22.008  42.567  1.00  0.00           H0 
ATOM   2536  H   MOL H   0      15.599 -27.219  52.873  1.00  0.00           H0 
ATOM   2537  H   MOL H   0      26.560 -20.510  28.445  1.00  0.00           H0 
ATOM   2538  H   MOL H   0      37.504   3.212  15.038  1.00  0.00           H0 
ATOM   2539  H   MOL H   0      32.577  -7.016  47.857  1.00  0.00           H0 
ATOM   2540  H   MOL H   0      20.254 -26.838  47.200  1.00  0.00           H0 
ATOM   2541  H   MOL H   0      17.179  -2.721  27.454  1.00  0.00           H0 
ATOM   2542  H   MOL H   0      44.023  -8.791  21.242  1.00  0.00           H0 
ATOM   2543  H   MOL H   0      10.757 -19.866  23.517  1.00  0.00           H0 
ATOM   2544  H   MOL H   0      29.260 -20.020  32.843  1.00  0.00           H0 
ATOM   2545  H   MOL H   0      14.410  -5.599  38.794  1.00  0.00           H0 
ATOM   2546  H   MOL H   0      41.114 -20.765  61.371  1.00  0.00           H0 
ATOM   2547  H   MOL H   0      13.391  -6.082  27.295  1.00  0.00           H0 
ATOM   2548  H   MOL H   0       9.802 -27.333  48.152  1.00  0.00           H0 
ATOM   2549  H   MOL H   0      13.371 -21.485  24.384  1.00  0.00           H0 
ATOM   2550  H   MOL H   0      10.152 -25.221  47.229  1.00  0.00           H0 
ATOM   2551  H   MOL H   0      30.848  -7.396  12.764  1.00  0.00           H0 
ATOM   2552  H   MOL H   0       9.311  -6.129  28.189  1.00  0.00           H0 
ATOM   2553  H   MOL H   0      29.647  -7.659  21.887  1.00  0.00           H0 
ATOM   2554  H   MOL H   0      31.683 -26.399  50.550  1.00  0.00           H0 
ATOM   2555  H   MOL H   0      25.422   4.135  18.240  1.00  0.00           H0 
ATOM   2556  H   MOL H   0       6.911   0.965  55.517  1.00  0.00           H0 
ATOM   2557  H   MOL H   0      36.642 -27.871  56.808  1.00  0.00           H0 
ATOM   2558  H   MOL H   0      14.357   4.364  45.526  1.00  0.00           H0 
ATOM   2559  H   MOL H   0      27.467 -22.613  21.259  1.00  0.00           H0 
ATOM   2560  H   MOL H   0      17.889   5.773  36.951  1.00  0.00           H0 
ATOM   2561  H   MOL H   0      13.895  -1.922  52.211  1.00  0.00           H0 
ATOM   2562  H   MOL H   0      29.861 -22.211  40.576  1.00  0.00           H0 
ATOM   2563  H   MOL H   0      15.896 -27.573  38.145  1.00  0.00           H0 
ATOM   2564  H   MOL H   0      28.135  -5.107  13.448  1.00  0.00           H0 
ATOM   2565  H   MOL H   0      13.216  -6.978  22.936  1.00  0.00           H0 
ATOM   2566  H   MOL H   0      19.581   3.162  38.812  1.00  0.00           H0 
ATOM   2567  H   MOL H   0      32.831  -5.511  19.050  1.00  0.00           H0 
ATOM   2568  H   MOL H   0       9.379  -5.886  11.600  1.00  0.00           H0 
ATOM   2569  H   MOL H   0      22.630   0.150  37.972  1.00  0.00           H0 
ATOM   2570  H   MOL H   0      26.377 -26.013  17.152  1.00  0.00           H0 
ATOM   2571  H   MOL H   0       6.281   1.908  19.781  1.00  0.00           H0 
ATOM   2572  H   MOL H   0      11.601 -24.872  57.625  1.00  0.00           H0 
ATOM   2573  H   MOL H   0      40.244  -5.700  49.880  1.00  0.00           H0 
ATOM   2574  H   MOL H   0      15.921  -7.350  19.400  1.00  0.00           H0 
ATOM   2575  H   MOL H   0      12.644 -22.317  21.844  1.00  0.00           H0 
ATOM   2576  H   MOL H   0      38.571  -2.994  35.104  1.00  0.00           H0 
ATOM   2577  H   MOL H   0      17.280 -25.151  37.717  1.00  0.00           H0 
ATOM   2578  H   MOL H   0      38.419   1.312  16.397  1.00  0.00           H0 
ATOM   2579  H   MOL H   0      22.247 -24.787  29.753  1.00  0.00           H0 
ATOM   2580  H   MOL H   0      26.653  -4.167  27.787  1.00  0.00           H0 
ATOM   2581  H   MOL H   0      18.047 -25.268  47.785  1.00  0.00           H0 
ATOM   2582  H   MOL H   0      29.173  -4.967  32.583  1.00  0.00           H0 
ATOM   2583  H   MOL H   0      26.003 -26.583  33.527  1.00  0.00           H0 
ATOM   2584  H   MOL H   0      23.418 -23.426  54.952  1.00  0.00           H0 
ATOM   2585  H   MOL H   0      27.144  -7.752  46.867  1.00  0.00           H0 
ATOM   2586  H   MOL H   0      31.278 -21.766  28.879  1.00  0.00           H0 
ATOM   2587  H   MOL H   0      27.200  -6.863  14.706  1.00  0.00           H0 
ATOM   2588  H   MOL H   0      32.711   2.040  25.300  1.00  0.00           H0 
ATOM   2589  H   MOL H   0      32.595  -4.987  22.489  1.00  0.00           H0 
ATOM   2590  H   MOL H   0      30.754  -3.458  10.923  1.00  0.00           H0 
ATOM   2591  H   MOL H   0      15.125 -23.112  41.876  1.00  0.00           H0 
ATOM   2592  H   MOL H   0      18.618  -2.221  14.077  1.00  0.00           H0 
ATOM   2593  H   MOL H   0      14.818 -22.818  48.697  1.00  0.00           H0 
ATOM   2594  H   MOL H   0      19.997 -30.058  31.497  1.00  0.00           H0 
ATOM   2595  H   MOL H   0      15.877  -3.826  43.298  1.00  0.00           H0 
ATOM   2596  H   MOL H   0      29.999  -5.009  21.564  1.00  0.00           H0 
ATOM   2597  H   MOL H   0      11.915 -19.680  26.037  1.00  0.00           H0 
ATOM   2598  H   MOL H   0      37.277  -7.199  30.747  1.00  0.00           H0 
ATOM   2599  H   MOL H   0      31.179   0.232  21.679  1.00  0.00           H0 
ATOM   2600  H   MOL H   0      11.112 -32.243  59.876  1.00  0.00           H0 
ATOM   2601  H   MOL H   0      41.861 -26.592  50.179  1.00  0.00           H0 
ATOM   2602  H   MOL H   0      27.657 -20.245  37.111  1.00  0.00           H0 
ATOM   2603  H   MOL H   0      22.623   6.168  30.454  1.00  0.00           H0 
ATOM   2604  H   MOL H   0      17.744 -20.961  44.227  1.00  0.00           H0 
ATOM   2605  H   MOL H   0      36.202 -21.079  59.771  1.00  0.00           H0 
ATOM   2606  H   MOL H   0       8.153  -7.066  20.324  1.00  0.00           H0 
ATOM   2607  H   MOL H   0      21.815 -19.571  29.212  1.00  0.00           H0 
ATOM   2608  H   MOL H   0       9.815 -20.036  36.034  1.00  0.00           H0 
ATOM   2609  H   MOL H   0      42.188 -23.538  54.209  1.00  0.00           H0 
ATOM   2610  H   MOL H   0      33.600  -8.638  29.401  1.00  0.00           H0 
ATOM   2611  H   MOL H   0      22.815 -24.409  35.932  1.00  0.00           H0 
ATOM   2612  H   MOL H   0      16.346  -0.823  56.715  1.00  0.00           H0 
ATOM   2613  H   MOL H   0      16.938  -0.079  44.991  1.00  0.00           H0 
ATOM   2614  H   MOL H   0      11.656  -3.290  16.109  1.00  0.00           H0 
ATOM   2615  H   MOL H   0       7.590 -24.460  44.583  1.00  0.00           H0 
ATOM   2616  H   MOL H   0      39.078  -8.124  32.162  1.00  0.00           H0 
ATOM   2617  H   MOL H   0      35.882  -8.818  38.895  1.00  0.00           H0 
ATOM   2618  H   MOL H   0      33.138  -8.261  14.939  1.00  0.00           H0 
ATOM   2619  H   MOL H   0      19.905   4.946  41.148  1.00  0.00           H0 
ATOM   2620  H   MOL H   0      43.568 -24.970  60.149  1.00  0.00           H0 
ATOM   2621  H   MOL H   0      15.822  -6.347  29.814  1.00  0.00           H0 
ATOM   2622  H   MOL H   0       9.460   2.778  27.974  1.00  0.00           H0 
ATOM   2623  H   MOL H   0      19.212 -21.056  36.422  1.00  0.00           H0 
ATOM   2624  H   MOL H   0      19.849  -0.918  57.075  1.00  0.00           H0 
ATOM   2625  H   MOL H   0      16.930 -21.160  28.656  1.00  0.00           H0 
ATOM   2626  H   MOL H   0      38.688  -8.758  29.690  1.00  0.00           H0 
ATOM   2627  H   MOL H   0      39.254 -30.912  31.189  1.00  0.00           H0 
ATOM   2628  H   MOL H   0      16.077  -3.823  29.690  1.00  0.00           H0 
ATOM   2629  H   MOL H   0      24.911 -28.878  50.537  1.00  0.00           H0 
ATOM   2630  H   MOL H   0      16.471  -2.207  14.125  1.00  0.00           H0 
ATOM   2631  H   MOL H   0      27.488   1.344  49.433  1.00  0.00           H0 
ATOM   2632  H   MOL H   0      14.346 -26.236  38.757  1.00  0.00           H0 
ATOM   2633  H   MOL H   0      23.137 -28.260  45.893  1.00  0.00           H0 
ATOM   2634  H   MOL H   0      42.374  -2.480  16.886  1.00  0.00           H0 
ATOM   2635  H   MOL H   0      14.621  -1.719  18.194  1.00  0.00           H0 
ATOM   2636  H   MOL H   0      14.228  -0.393  27.281  1.00  0.00           H0 
ATOM   2637  H   MOL H   0       9.440   3.960  54.984  1.00  0.00           H0 
ATOM   2638  H   MOL H   0      36.944  -4.776  30.715  1.00  0.00           H0 
ATOM   2639  H   MOL H   0      31.022 -26.500  51.908  1.00  0.00           H0 
ATOM   2640  H   MOL H   0      43.849 -29.181  62.141  1.00  0.00           H0 
ATOM   2641  H   MOL H   0      25.292  -4.546  40.000  1.00  0.00           H0 
ATOM   2642  H   MOL H   0      23.650 -30.876  45.824  1.00  0.00           H0 
ATOM   2643  H   MOL H   0      35.961  -2.459  19.760  1.00  0.00           H0 
ATOM   2644  H   MOL H   0      29.948 -20.045  38.151  1.00  0.00           H0 
ATOM   2645  H   MOL H   0      13.205 -19.191  17.274  1.00  0.00           H0 
ATOM   2646  H   MOL H   0      26.375  -3.479  22.305  1.00  0.00           H0 
ATOM   2647  H   MOL H   0       7.324  -3.208  17.329  1.00  0.00           H0 
ATOM   2648  H   MOL H   0       7.478  -8.673  30.370  1.00  0.00           H0 
ATOM   2649  H   MOL H   0      10.099  -2.640  43.179  1.00  0.00           H0 
ATOM   2650  H   MOL H   0      25.603  -6.521  46.046  1.00  0.00           H0 
ATOM   2651  H   MOL H   0      21.093  -2.749  54.296  1.00  0.00           H0 
ATOM   2652  H   MOL H   0      30.474  -4.631  49.311  1.00  0.00           H0 
ATOM   2653  H   MOL H   0       6.389   3.371  19.408  1.00  0.00           H0 
ATOM   2654  H   MOL H   0      34.767   0.543  28.095  1.00  0.00           H0 
ATOM   2655  H   MOL H   0      32.258  -8.497  21.860  1.00  0.00           H0 
ATOM   2656  H   MOL H   0      11.678  -4.295  41.556  1.00  0.00           H0 
ATOM   2657  H   MOL H   0      32.500  -9.213  25.961  1.00  0.00           H0 
ATOM   2658  H   MOL H   0       8.574 -24.111  32.624  1.00  0.00           H0 
ATOM   2659  H   MOL H   0      16.380 -23.067  29.054  1.00  0.00           H0 
ATOM   2660  H   MOL H   0       8.518  -4.309  45.936  1.00  0.00           H0 
ATOM   2661  H   MOL H   0       9.019 -24.305  55.726  1.00  0.00           H0 
ATOM   2662  H   MOL H   0      31.192 -20.912  56.547  1.00  0.00           H0 
ATOM   2663  H   MOL H   0       7.912  -7.743  17.721  1.00  0.00           H0 
ATOM   2664  H   MOL H   0      38.218 -19.795  57.835  1.00  0.00           H0 
ATOM   2665  H   MOL H   0      13.890   0.033  33.332  1.00  0.00           H0 
ATOM   2666  H   MOL H   0      40.764 -20.225  18.174  1.00  0.00           H0 
ATOM   2667  H   MOL H   0      32.966  -5.726  53.180  1.00  0.00           H0 
ATOM   2668  H   MOL H   0      21.103 -22.563  30.722  1.00  0.00           H0 
ATOM   2669  H   MOL H   0      14.288  -8.002  25.581  1.00  0.00           H0 
ATOM   2670  H   MOL H   0      27.806 -23.212  58.867  1.00  0.00           H0 
ATOM   2671  H   MOL H   0       8.089 -22.628  25.634  1.00  0.00           H0 
ATOM   2672  H   MOL H   0      16.874 -25.401  34.239  1.00  0.00           H0 
ATOM   2673  H   MOL H   0      23.124  -8.672  20.999  1.00  0.00           H0 
ATOM   2674  H   MOL H   0      25.881 -27.479  48.847  1.00  0.00           H0 
ATOM   2675  H   MOL H   0      13.033  -8.512  30.086  1.00  0.00           H0 
ATOM   2676  H   MOL H   0      29.628 -21.438  45.831  1.00  0.00           H0 
ATOM   2677  H   MOL H   0      29.907  -6.116  41.663  1.00  0.00           H0 
ATOM   2678  H   MOL H   0      19.086 -21.885  49.982  1.00  0.00           H0 
ATOM   2679  H   MOL H   0      15.644 -31.260  32.583  1.00  0.00           H0 
ATOM   2680  H   MOL H   0       9.372 -25.744  58.163  1.00  0.00           H0 
ATOM   2681  H   MOL H   0      41.513  -1.926  14.179  1.00  0.00           H0 
ATOM   2682  H   MOL H   0      41.481 -25.789  61.001  1.00  0.00           H0 
ATOM   2683  H   MOL H   0      17.453 -29.225  54.700  1.00  0.00           H0 
ATOM   2684  H   MOL H   0      39.331  -3.987  44.709  1.00  0.00           H0 
ATOM   2685  H   MOL H   0      17.591  -1.959  26.211  1.00  0.00           H0 
ATOM   2686  H   MOL H   0      11.475  -7.856  26.267  1.00  0.00           H0 
ATOM   2687  H   MOL H   0      30.445  -3.663  23.319  1.00  0.00           H0 
ATOM   2688  H   MOL H   0       8.904 -23.660  52.961  1.00  0.00           H0 
ATOM   2689  H   MOL H   0       8.702   2.468  30.549  1.00  0.00           H0 
ATOM   2690  H   MOL H   0      23.146  -4.043  47.310  1.00  0.00           H0 
ATOM   2691  H   MOL H   0      30.032  -6.735  13.855  1.00  0.00           H0 
ATOM   2692  H   MOL H   0      39.878  -5.055  15.600  1.00  0.00           H0 
ATOM   2693  H   MOL H   0      15.866 -21.238  18.266  1.00  0.00           H0 
ATOM   2694  H   MOL H   0      34.223  -5.132   9.797  1.00  0.00           H0 
ATOM   2695  H   MOL H   0      19.522   1.250  40.508  1.00  0.00           H0 
ATOM   2696  H   MOL H   0      12.416  -5.872  24.237  1.00  0.00           H0 
ATOM   2697  H   MOL H   0      40.815  -6.186  44.689  1.00  0.00           H0 
ATOM   2698  H   MOL H   0      21.815  -6.826  45.175  1.00  0.00           H0 
ATOM   2699  H   MOL H   0      11.452   1.342  29.750  1.00  0.00           H0 
ATOM   2700  H   MOL H   0      18.117   0.843  23.406  1.00  0.00           H0 
ATOM   2701  H   MOL H   0      43.333 -23.350  57.678  1.00  0.00           H0 
ATOM   2702  H   MOL H   0      36.296  -8.546  10.312  1.00  0.00           H0 
ATOM   2703  H   MOL H   0       9.414 -27.488  55.777  1.00  0.00           H0 
ATOM   2704  H   MOL H   0      38.400  -5.504  24.127  1.00  0.00           H0 
ATOM   2705  H   MOL H   0      13.918  -3.399  44.371  1.00  0.00           H0 
ATOM   2706  H   MOL H   0       8.371 -20.324  43.236  1.00  0.00           H0 
ATOM   2707  H   MOL H   0      23.157 -21.284  39.479  1.00  0.00           H0 
ATOM   2708  H   MOL H   0      42.162  -8.656  23.643  1.00  0.00           H0 
ATOM   2709  H   MOL H   0      23.437 -20.622  55.413  1.00  0.00           H0 
ATOM   2710  H   MOL H   0       8.845  -4.672  42.818  1.00  0.00           H0 
ATOM   2711  H   MOL H   0      23.790  -2.896  12.117  1.00  0.00           H0 
ATOM   2712  H   MOL H   0      19.027  -1.139  23.249  1.00  0.00           H0 
ATOM   2713  H   MOL H   0      15.975 -25.231  54.173  1.00  0.00           H0 
ATOM   2714  H   MOL H   0      13.748  -7.345  21.567  1.00  0.00           H0 
ATOM   2715  H   MOL H   0      16.908 -27.336  57.722  1.00  0.00           H0 
ATOM   2716  H   MOL H   0      25.759  -6.856  51.767  1.00  0.00           H0 
ATOM   2717  H   MOL H   0       8.889   2.593  43.712  1.00  0.00           H0 
ATOM   2718  H   MOL H   0      31.480  -8.974  31.889  1.00  0.00           H0 
ATOM   2719  H   MOL H   0      37.128 -23.666  33.153  1.00  0.00           H0 
ATOM   2720  H   MOL H   0      21.921  -0.775  44.268  1.00  0.00           H0 
ATOM   2721  H   MOL H   0      27.273 -26.960  16.383  1.00  0.00           H0 
ATOM   2722  H   MOL H   0      32.536  -0.029  33.514  1.00  0.00           H0 
ATOM   2723  H   MOL H   0      35.410  -5.542  41.427  1.00  0.00           H0 
ATOM   2724  H   MOL H   0      19.687 -28.226  46.987  1.00  0.00           H0 
ATOM   2725  H   MOL H   0      24.807 -29.510  56.738  1.00  0.00           H0 
ATOM   2726  H   MOL H   0      31.434  -1.940  16.619  1.00  0.00           H0 
ATOM   2727  H   MOL H   0      12.038  -4.330  51.600  1.00  0.00           H0 
ATOM   2728  H   MOL H   0      26.746 -19.501  46.653  1.00  0.00           H0 
ATOM   2729  H   MOL H   0      27.760   3.062  22.147  1.00  0.00           H0 
ATOM   2730  H   MOL H   0      11.466 -18.894  42.553  1.00  0.00           H0 
ATOM   2731  H   MOL H   0      10.580   1.789  23.405  1.00  0.00           H0 
ATOM   2732  H   MOL H   0      19.252  -4.789  17.775  1.00  0.00           H0 
ATOM   2733  H   MOL H   0      37.854 -21.517  52.733  1.00  0.00           H0 
ATOM   2734  H   MOL H   0      28.955 -20.318  26.472  1.00  0.00           H0 
ATOM   2735  H   MOL H   0      14.713 -27.122  23.113  1.00  0.00           H0 
ATOM   2736  H   MOL H   0      21.416  -7.499  37.503  1.00  0.00           H0 
ATOM   2737  H   MOL H   0      17.871  -7.895  12.439  1.00  0.00           H0 
ATOM   2738  H   MOL H   0      39.283 -25.357  31.287  1.00  0.00           H0 
ATOM   2739  H   MOL H   0      23.788  -4.286  16.489  1.00  0.00           H0 
ATOM   2740  H   MOL H   0      26.239  -6.047  18.016  1.00  0.00           H0 
ATOM   2741  H   MOL H   0      17.763 -20.238  52.208  1.00  0.00           H0 
ATOM   2742  H   MOL H   0      11.379 -19.391  56.988  1.00  0.00           H0 
ATOM   2743  H   MOL H   0      28.346 -21.964  20.210  1.00  0.00           H0 
ATOM   2744  H   MOL H   0       9.420  -3.906  29.939  1.00  0.00           H0 
ATOM   2745  H   MOL H   0      39.700  -2.422  19.120  1.00  0.00           H0 
ATOM   2746  H   MOL H   0      41.889  -2.520  10.583  1.00  0.00           H0 
ATOM   2747  H   MOL H   0      22.401 -20.708  47.685  1.00  0.00           H0 
ATOM   2748  H   MOL H   0      23.772 -25.142  61.696  1.00  0.00           H0 
ATOM   2749  H   MOL H   0      30.049  -4.717  37.860  1.00  0.00           H0 
ATOM   2750  H   MOL H   0      41.034 -23.556  24.749  1.00  0.00           H0 
ATOM   2751  H   MOL H   0      21.582  -9.065  17.205  1.00  0.00           H0 
ATOM   2752  H   MOL H   0      38.251  -7.887  15.379  1.00  0.00           H0 
ATOM   2753  H   MOL H   0      13.992   1.724  46.164  1.00  0.00           H0 
ATOM   2754  H   MOL H   0      43.255  -6.806  36.068  1.00  0.00           H0 
ATOM   2755  H   MOL H   0      27.799  -6.097  48.677  1.00  0.00           H0 
ATOM   2756  H   MOL H   0      28.700 -21.587  61.532  1.00  0.00           H0 
ATOM   2757  H   MOL H   0      16.807  -3.745  46.561  1.00  0.00           H0 
ATOM   2758  H   MOL H   0       9.752  -4.654  23.186  1.00  0.00           H0 
ATOM   2759  H   MOL H   0      17.056   2.965  49.658  1.00  0.00           H0 
ATOM   2760  H   MOL H   0      39.981 -21.077  58.350  1.00  0.00           H0 
ATOM   2761  H   MOL H   0      19.160 -23.841  29.400  1.00  0.00           H0 
ATOM   2762  H   MOL H   0      21.657  -1.976  11.583  1.00  0.00           H0 
ATOM   2763  H   MOL H   0      17.965 -22.293  31.376  1.00  0.00           H0 
ATOM   2764  H   MOL H   0      35.906 -25.977  60.016  1.00  0.00           H0 
ATOM   2765  H   MOL H   0      36.972 -26.222  51.505  1.00  0.00           H0 
ATOM   2766  H   MOL H   0      10.513 -21.783  60.886  1.00  0.00           H0 
ATOM   2767  H   MOL H   0      15.706 -31.776  34.917  1.00  0.00           H0 
ATOM   2768  H   MOL H   0      37.997  -4.394  35.113  1.00  0.00           H0 
ATOM   2769  H   MOL H   0      21.159 -24.534  36.319  1.00  0.00           H0 
ATOM   2770  H   MOL H   0      29.373 -21.978  50.079  1.00  0.00           H0 
ATOM   2771  H   MOL H   0      13.008  -4.598  49.496  1.00  0.00           H0 
ATOM   2772  H   MOL H   0      11.478 -28.778  56.319  1.00  0.00           H0 
ATOM   2773  H   MOL H   0      10.499 -23.863  37.269  1.00  0.00           H0 
ATOM   2774  H   MOL H   0      25.265 -22.750  30.154  1.00  0.00           H0 
ATOM   2775  H   MOL H   0      38.070  -3.821  17.652  1.00  0.00           H0 
ATOM   2776  H   MOL H   0      22.730 -23.718  49.787  1.00  0.00           H0 
ATOM   2777  H   MOL H   0      23.200 -27.134  32.907  1.00  0.00           H0 
ATOM   2778  H   MOL H   0      39.141  -4.668  49.775  1.00  0.00           H0 
ATOM   2779  H   MOL H   0      13.239   4.312  37.102  1.00  0.00           H0 
ATOM   2780  H   MOL H   0       9.423 -24.168  46.421  1.00  0.00           H0 
ATOM   2781  H   MOL H   0      26.841 -25.294  48.827  1.00  0.00           H0 
ATOM   2782  H   MOL H   0      41.169  -3.849  25.959  1.00  0.00           H0 
ATOM   2783  H   MOL H   0      16.944 -28.663  38.204  1.00  0.00           H0 
ATOM   2784  H   MOL H   0      12.604 -22.683  50.374  1.00  0.00           H0 
ATOM   2785  H   MOL H   0      31.698   3.799  17.513  1.00  0.00           H0 
ATOM   2786  H   MOL H   0      26.528   4.201  51.472  1.00  0.00           H0 
ATOM   2787  H   MOL H   0      41.149  -7.171  11.069  1.00  0.00           H0 
ATOM   2788  H   MOL H   0       9.856   1.848  36.170  1.00  0.00           H0 
ATOM   2789  H   MOL H   0      30.935  -0.784  23.841  1.00  0.00           H0 
ATOM   2790  H   MOL H   0      12.954  -5.626  19.782  1.00  0.00           H0 
ATOM   2791  H   MOL H   0      29.756 -23.567  44.858  1.00  0.00           H0 
ATOM   2792  H   MOL H   0      23.160   1.263  39.863  1.00  0.00           H0 
ATOM   2793  H   MOL H   0      39.723  -5.886  35.102  1.00  0.00           H0 
ATOM   2794  H   MOL H   0       9.300 -26.831  24.244  1.00  0.00           H0 
ATOM   2795  H   MOL H   0      36.444   3.477  13.991  1.00  0.00           H0 
ATOM   2796  H   MOL H   0      13.859 -29.924  55.965  1.00  0.00           H0 
ATOM   2797  H   MOL H   0      16.865 -28.514  49.574  1.00  0.00           H0 
ATOM   2798  H   MOL H   0      19.985 -28.984  33.776  1.00  0.00           H0 
ATOM   2799  H   MOL H   0      18.115 -23.239  38.537  1.00  0.00           H0 
ATOM   2800  H   MOL H   0      12.634   3.307  28.946  1.00  0.00           H0 
ATOM   2801  H   MOL H   0       7.894  -9.006  32.608  1.00  0.00           H0 
ATOM   2802  H   MOL H   0      24.228   0.334  44.996  1.00  0.00           H0 
ATOM   2803  H   MOL H   0      37.664   1.186  19.237  1.00  0.00           H0 
ATOM   2804  H   MOL H   0      12.091  -8.390  20.190  1.00  0.00           H0 
ATOM   2805  H   MOL H   0      29.147  -0.400  22.820  1.00  0.00           H0 
ATOM   2806  H   MOL H   0      31.750 -19.819  50.094  1.00  0.00           H0 
ATOM   2807  H   MOL H   0      34.527  -2.195  39.201  1.00  0.00           H0 
ATOM   2808  H   MOL H   0      17.570  -2.139  44.875  1.00  0.00           H0 
ATOM   2809  H   MOL H   0      34.475 -25.836  62.353  1.00  0.00           H0 
ATOM   2810  H   MOL H   0      20.098 -20.351  43.525  1.00  0.00           H0 
ATOM   2811  H   MOL H   0      28.462  -2.878  52.473  1.00  0.00           H0 
ATOM   2812  H   MOL H   0      11.380 -24.979  28.027  1.00  0.00           H0 
ATOM   2813  H   MOL H   0      39.133  -1.087  17.438  1.00  0.00           H0 
ATOM   2814  H   MOL H   0      11.888 -23.891  56.509  1.00  0.00           H0 
ATOM   2815  H   MOL H   0      25.438   1.521  22.346  1.00  0.00           H0 
ATOM   2816  H   MOL H   0      24.518  -3.301  44.382  1.00  0.00           H0 
ATOM   2817  H   MOL H   0      14.004  -5.535  15.144  1.00  0.00           H0 
ATOM   2818  H   MOL H   0      16.846  -5.841  54.384  1.00  0.00           H0 
ATOM   2819  H   MOL H   0      33.568   1.281  29.770  1.00  0.00           H0 
ATOM   2820  H   MOL H   0      42.667   4.279  13.573  1.00  0.00           H0 
ATOM   2821  H   MOL H   0      37.116  -3.263  52.677  1.00  0.00           H0 
ATOM   2822  H   MOL H   0       6.324 -28.282  47.962  1.00  0.00           H0 
ATOM   2823  H   MOL H   0      19.900 -19.993  56.632  1.00  0.00           H0 
ATOM   2824  H   MOL H   0      36.700  -7.182  18.448  1.00  0.00           H0 
ATOM   2825  H   MOL H   0      44.290  -0.223  30.643  1.00  0.00           H0 
ATOM   2826  H   MOL H   0      11.085  -0.841  12.245  1.00  0.00           H0 
ATOM   2827  H   MOL H   0      33.456  -3.740  32.559  1.00  0.00           H0 
ATOM   2828  H   MOL H   0      20.338  -0.348  33.757  1.00  0.00           H0 
ATOM   2829  H   MOL H   0      34.567  -5.871  27.022  1.00  0.00           H0 
ATOM   2830  H   MOL H   0      10.329 -23.008  58.182  1.00  0.00           H0 
ATOM   2831  H   MOL H   0      30.806 -22.866  59.539  1.00  0.00           H0 
ATOM   2832  H   MOL H   0      14.695   2.020  23.443  1.00  0.00           H0 
ATOM   2833  H   MOL H   0      27.265 -26.243  26.726  1.00  0.00           H0 
ATOM   2834  H   MOL H   0      21.660  -6.931  39.496  1.00  0.00           H0 
ATOM   2835  H   MOL H   0      15.076  -7.508  47.651  1.00  0.00           H0 
ATOM   2836  H   MOL H   0       7.216  -4.681  39.450  1.00  0.00           H0 
ATOM   2837  H   MOL H   0      18.964 -24.719  56.659  1.00  0.00           H0 
ATOM   2838  H   MOL H   0      13.164  -6.627  34.014  1.00  0.00           H0 
ATOM   2839  H   MOL H   0      29.403 -22.875  47.858  1.00  0.00           H0 
ATOM   2840  H   MOL H   0       8.294 -25.498  23.065  1.00  0.00           H0 
ATOM   2841  H   MOL H   0      43.119 -25.178  23.635  1.00  0.00           H0 
ATOM   2842  H   MOL H   0      38.931  -6.610  37.609  1.00  0.00           H0 
ATOM   2843  H   MOL H   0      12.238  -4.866  17.584  1.00  0.00           H0 
ATOM   2844  H   MOL H   0      20.557 -19.325  33.952  1.00  0.00           H0 
ATOM   2845  H   MOL H   0      29.516 -21.132  31.327  1.00  0.00           H0 
ATOM   2846  H   MOL H   0      25.698  -3.602  38.010  1.00  0.00           H0 
ATOM   2847  H   MOL H   0      39.337 -27.727  44.375  1.00  0.00           H0 
ATOM   2848  H   MOL H   0      34.324 -22.996  59.147  1.00  0.00           H0 
ATOM   2849  H   MOL H   0      29.507  -0.663  14.526  1.00  0.00           H0 
ATOM   2850  H   MOL H   0      20.024 -19.147  21.054  1.00  0.00           H0 
ATOM   2851  H   MOL H   0      29.202 -25.407  28.162  1.00  0.00           H0 
ATOM   2852  H   MOL H   0      16.851  -1.205  47.266  1.00  0.00           H0 
ATOM   2853  H   MOL H   0      15.260 -19.715  30.849  1.00  0.00           H0 
ATOM   2854  H   MOL H   0      18.147  -7.263  40.266  1.00  0.00           H0 
ATOM   2855  H   MOL H   0      23.536   0.349  19.880  1.00  0.00           H0 
ATOM   2856  H   MOL H   0      23.855 -20.150  41.503  1.00  0.00           H0 
ATOM   2857  H   MOL H   0      41.121 -24.047  40.684  1.00  0.00           H0 
ATOM   2858  H   MOL H   0       9.382  -4.057  19.647  1.00  0.00           H0 
ATOM   2859  H   MOL H   0       9.041 -22.084  32.968  1.00  0.00           H0 
ATOM   2860  H   MOL H   0      32.285   2.244  15.627  1.00  0.00           H0 
ATOM   2861  H   MOL H   0      28.406  -8.705  32.088  1.00  0.00           H0 
ATOM   2862  H   MOL H   0      26.633  -5.274  32.044  1.00  0.00           H0 
ATOM   2863  H   MOL H   0      10.792   5.731  23.590  1.00  0.00           H0 
ATOM   2864  H   MOL H   0      21.751  -2.548  34.974  1.00  0.00           H0 
ATOM   2865  H   MOL H   0      17.185  -1.820  33.699  1.00  0.00           H0 
ATOM   2866  H   MOL H   0      32.682  -3.119  20.282  1.00  0.00           H0 
ATOM   2867  H   MOL H   0      16.278   0.996  26.349  1.00  0.00           H0 
ATOM   2868  H   MOL H   0       8.236 -21.149  55.959  1.00  0.00           H0 
ATOM   2869  H   MOL H   0      33.778  -3.831  30.080  1.00  0.00           H0 
ATOM   2870  H   MOL H   0      18.582   5.379  38.238  1.00  0.00           H0 
ATOM   2871  H   MOL H   0      38.815 -26.980  51.081  1.00  0.00           H0 
ATOM   2872  H   MOL H   0      25.207  -5.510  16.017  1.00  0.00           H0 
ATOM   2873  H   MOL H   0      21.422  -2.885  27.938  1.00  0.00           H0 
ATOM   2874  H   MOL H   0      12.721 -20.244  44.782  1.00  0.00           H0 
ATOM   2875  H   MOL H   0      31.625   0.953  11.895  1.00  0.00           H0 
ATOM   2876  H   MOL H   0       8.757  -2.653  50.773  1.00  0.00           H0 
ATOM   2877  H   MOL H   0       8.084 -30.046  42.651  1.00  0.00           H0 
ATOM   2878  H   MOL H   0      38.746 -19.732  54.064  1.00  0.00           H0 
ATOM   2879  H   MOL H   0      35.431  -8.527  53.655  1.00  0.00           H0 
ATOM   2880  H   MOL H   0      23.218  -4.406  19.474  1.00  0.00           H0 
ATOM   2881  H   MOL H   0      25.130 -23.270  56.198  1.00  0.00           H0 
ATOM   2882  H   MOL H   0      37.103 -20.636  30.415  1.00  0.00           H0 
ATOM   2883  H   MOL H   0      34.999  -2.915  34.992  1.00  0.00           H0 
ATOM   2884  H   MOL H   0      28.554 -18.952  33.653  1.00  0.00           H0 
ATOM   2885  H   MOL H   0      28.622  -4.275  36.176  1.00  0.00           H0 
ATOM   2886  H   MOL H   0      18.774  -7.128  22.462  1.00  0.00           H0 
ATOM   2887  H   MOL H   0      20.428 -24.764  46.834  1.00  0.00           H0 
ATOM   2888  H   MOL H   0      17.162  -3.589  38.533  1.00  0.00           H0 
ATOM   2889  H   MOL H   0      20.432 -19.509  53.890  1.00  0.00           H0 
ATOM   2890  H   MOL H   0      29.943  -7.343  29.330  1.00  0.00           H0 
ATOM   2891  H   MOL H   0      22.751  -2.072  32.259  1.00  0.00           H0 
ATOM   2892  H   MOL H   0      13.104 -26.764  19.649  1.00  0.00           H0 
ATOM   2893  H   MOL H   0      15.657 -22.649  45.121  1.00  0.00           H0 
ATOM   2894  H   MOL H   0       6.486  -2.240  53.801  1.00  0.00           H0 
ATOM   2895  H   MOL H   0      43.012  -8.340  17.141  1.00  0.00           H0 
ATOM   2896  H   MOL H   0      28.674  -2.882  21.737  1.00  0.00           H0 
ATOM   2897  H   MOL H   0      11.511  -2.887  32.765  1.00  0.00           H0 
ATOM   2898  H   MOL H   0       7.684 -24.643  48.124  1.00  0.00           H0 
ATOM   2899  H   MOL H   0      37.038   1.281  17.018  1.00  0.00           H0 
ATOM   2900  H   MOL H   0      14.290  -1.452  41.708  1.00  0.00           H0 
ATOM   2901  H   MOL H   0      24.402  -4.562  26.125  1.00  0.00           H0 
ATOM   2902  H   MOL H   0      40.683  -7.432  16.033  1.00  0.00           H0 
ATOM   2903  H   MOL H   0      39.449 -26.285  22.182  1.00  0.00           H0 
ATOM   2904  H   MOL H   0      23.268  -8.552  15.775  1.00  0.00           H0 
ATOM   2905  H   MOL H   0      23.715 -18.970  62.324  1.00  0.00           H0 
ATOM   2906  H   MOL H   0       8.930  -6.061  10.164  1.00  0.00           H0 
ATOM   2907  H   MOL H   0      39.359  -4.709  26.795  1.00  0.00           H0 
ATOM   2908  H   MOL H   0      17.615 -19.759  48.828  1.00  0.00           H0 
ATOM   2909  H   MOL H   0      25.027   2.557  19.535  1.00  0.00           H0 
ATOM   2910  H   MOL H   0      17.195  -3.093  11.183  1.00  0.00           H0 
ATOM   2911  H   MOL H   0      26.007 -24.062  21.878  1.00  0.00           H0 
ATOM   2912  H   MOL H   0      23.897  -6.843  39.477  1.00  0.00           H0 
ATOM   2913  H   MOL H   0      28.043  -4.018  25.932  1.00  0.00           H0 
ATOM   2914  H   MOL H   0      25.613 -21.188  47.810  1.00  0.00           H0 
ATOM   2915  H   MOL H   0      20.021 -23.070  58.645  1.00  0.00           H0 
ATOM   2916  H   MOL H   0       7.284  -2.622  20.728  1.00  0.00           H0 
ATOM   2917  H   MOL H   0      25.917 -21.237  50.235  1.00  0.00           H0 
ATOM   2918  H   MOL H   0      25.222 -29.957  48.021  1.00  0.00           H0 
ATOM   2919  H   MOL H   0       6.974  -4.966  34.432  1.00  0.00           H0 
ATOM   2920  H   MOL H   0      28.159   4.598  18.532  1.00  0.00           H0 
ATOM   2921  H   MOL H   0      32.899  -7.710  40.548  1.00  0.00           H0 
ATOM   2922  H   MOL H   0       7.640 -22.482  46.549  1.00  0.00           H0 
ATOM   2923  H   MOL H   0      27.778  -8.062  52.133  1.00  0.00           H0 
ATOM   2924  H   MOL H   0      28.465  -3.037  18.939  1.00  0.00           H0 
ATOM   2925  H   MOL H   0      16.684   0.468  37.813  1.00  0.00           H0 
ATOM   2926  H   MOL H   0      28.366 -25.367  46.832  1.00  0.00           H0 
ATOM   2927  H   MOL H   0      14.936 -24.596  36.673  1.00  0.00           H0 
ATOM   2928  H   MOL H   0      12.056 -22.642  62.570  1.00  0.00           H0 
ATOM   2929  H   MOL H   0      19.681  -1.311  26.960  1.00  0.00           H0 
ATOM   2930  H   MOL H   0      29.362 -21.227  41.611  1.00  0.00           H0 
ATOM   2931  H   MOL H   0      15.602   4.385  44.664  1.00  0.00           H0 
ATOM   2932  H   MOL H   0      33.553 -25.561  41.308  1.00  0.00           H0 
ATOM   2933  H   MOL H   0      17.185   2.615  45.553  1.00  0.00           H0 
ATOM   2934  H   MOL H   0      41.549 -21.479  48.039  1.00  0.00           H0 
ATOM   2935  H   MOL H   0      14.626  -8.000  43.841  1.00  0.00           H0 
ATOM   2936  H   MOL H   0      20.478  -4.554  45.355  1.00  0.00           H0 
ATOM   2937  H   MOL H   0      15.207  -1.977  51.458  1.00  0.00           H0 
ATOM   2938  H   MOL H   0      11.642 -20.323  49.258  1.00  0.00           H0 
ATOM   2939  H   MOL H   0      40.980  -2.560  34.322  1.00  0.00           H0 
ATOM   2940  H   MOL H   0      19.389  -1.420  19.990  1.00  0.00           H0 
ATOM   2941  H   MOL H   0      24.860 -24.529  48.796  1.00  0.00           H0 
ATOM   2942  H   MOL H   0      41.162 -20.232  62.788  1.00  0.00           H0 
ATOM   2943  H   MOL H   0      34.338  -7.210  33.753  1.00  0.00           H0 
ATOM   2944  H   MOL H   0      16.043   5.861  42.123  1.00  0.00           H0 
ATOM   2945  H   MOL H   0      27.180 -24.262  43.180  1.00  0.00           H0 
ATOM   2946  H   MOL H   0      35.724  -8.003  51.679  1.00  0.00           H0 
ATOM   2947  H   MOL H   0      35.053  -0.633  30.251  1.00  0.00           H0 
ATOM   2948  H   MOL H   0      34.454  -5.591  24.362  1.00  0.00           H0 
ATOM   2949  H   MOL H   0      22.365 -25.382  38.356  1.00  0.00           H0 
ATOM   2950  H   MOL H   0      41.698 -26.701  21.216  1.00  0.00           H0 
ATOM   2951  H   MOL H   0      11.118  -6.584  47.423  1.00  0.00           H0 
ATOM   2952  H   MOL H   0       7.901  -5.823  16.842  1.00  0.00           H0 
ATOM   2953  H   MOL H   0       9.832   0.595  53.205  1.00  0.00           H0 
ATOM   2954  H   MOL H   0       7.474  -5.241  28.796  1.00  0.00           H0 
ATOM   2955  H   MOL H   0      34.714 -24.938  51.194  1.00  0.00           H0 
ATOM   2956  H   MOL H   0      14.264   4.790  22.678  1.00  0.00           H0 
ATOM   2957  H   MOL H   0      16.933 -23.105  26.516  1.00  0.00           H0 
ATOM   2958  H   MOL H   0      31.730 -19.407  32.317  1.00  0.00           H0 
ATOM   2959  H   MOL H   0      17.648 -26.384  36.920  1.00  0.00           H0 
ATOM   2960  H   MOL H   0      40.009  -6.875  40.341  1.00  0.00           H0 
ATOM   2961  H   MOL H   0      19.579 -23.727  42.359  1.00  0.00           H0 
ATOM   2962  H   MOL H   0      26.194  -1.199  34.809  1.00  0.00           H0 
ATOM   2963  H   MOL H   0      10.666 -22.603  46.784  1.00  0.00           H0 
ATOM   2964  H   MOL H   0       8.002  -0.894  40.095  1.00  0.00           H0 
ATOM   2965  H   MOL H   0      19.239  -5.411  24.355  1.00  0.00           H0 
ATOM   2966  H   MOL H   0       9.848 -24.586  50.106  1.00  0.00           H0 
ATOM   2967  H   MOL H   0      21.674 -19.306  45.262  1.00  0.00           H0 
ATOM   2968  H   MOL H   0      30.790  -7.328  50.941  1.00  0.00           H0 
ATOM   2969  H   MOL H   0       8.862   5.534  21.340  1.00  0.00           H0 
ATOM   2970  H   MOL H   0      39.621  -6.357  12.280  1.00  0.00           H0 
ATOM   2971  H   MOL H   0      23.480 -21.134  20.907  1.00  0.00           H0 
ATOM   2972  H   MOL H   0      36.100  -3.800  14.147  1.00  0.00           H0 
ATOM   2973  H   MOL H   0      13.206  -1.660  20.812  1.00  0.00           H0 
ATOM   2974  H   MOL H   0      37.909  -0.128  39.592  1.00  0.00           H0 
ATOM   2975  H   MOL H   0       6.703 -23.158  36.207  1.00  0.00           H0 
ATOM   2976  H   MOL H   0      24.881  -0.910  12.331  1.00  0.00           H0 
ATOM   2977  H   MOL H   0      35.486 -22.363  43.460  1.00  0.00           H0 
ATOM   2978  H   MOL H   0      43.818 -28.126  59.243  1.00  0.00           H0 
ATOM   2979  H   MOL H   0      22.733  -5.285  53.819  1.00  0.00           H0 
ATOM   2980  H   MOL H   0      12.074   2.471  35.592  1.00  0.00           H0 
ATOM   2981  H   MOL H   0      19.136 -19.904  31.697  1.00  0.00           H0 
ATOM   2982  H   MOL H   0      17.703 -28.890  35.120  1.00  0.00           H0 
ATOM   2983  H   MOL H   0       9.727  -8.472  39.083  1.00  0.00           H0 
ATOM   2984  H   MOL H   0       8.310   0.100  37.067  1.00  0.00           H0 
ATOM   2985  H   MOL H   0      14.706  -2.696  37.107  1.00  0.00           H0 
ATOM   2986  H   MOL H   0      28.893   2.037  13.809  1.00  0.00           H0 
ATOM   2987  H   MOL H   0      20.976 -21.966  38.431  1.00  0.00           H0 
ATOM   2988  H   MOL H   0      11.938 -20.811  54.892  1.00  0.00           H0 
ATOM   2989  H   MOL H   0      10.578   4.908  19.215  1.00  0.00           H0 
ATOM   2990  H   MOL H   0      16.443  -6.994  36.328  1.00  0.00           H0 
ATOM   2991  H   MOL H   0      29.015 -21.473  43.846  1.00  0.00           H0 
ATOM   2992  H   MOL H   0      23.425  -0.811  37.113  1.00  0.00           H0 
ATOM   2993  H   MOL H   0      30.536 -19.891  17.290  1.00  0.00           H0 
ATOM   2994  H   MOL H   0      16.748 -21.925  40.185  1.00  0.00           H0 
ATOM   2995  H   MOL H   0       8.206 -26.590  49.823  1.00  0.00           H0 
ATOM   2996  H   MOL H   0      15.669  -4.791  48.503  1.00  0.00           H0 
ATOM   2997  H   MOL H   0      12.139 -21.324  34.593  1.00  0.00           H0 
ATOM   2998  H   MOL H   0      13.130 -33.113  53.234  1.00  0.00           H0 
ATOM   2999  H   MOL H   0      38.267 -24.504  24.530  1.00  0.00           H0 
ATOM   3000  H   MOL H   0      12.983   4.742  42.829  1.00  0.00           H0 
ATOM   3001  H   MOL H   0      29.153   2.678  18.433  1.00  0.00           H0 
ATOM   3002  H   MOL H   0       8.904   4.894  43.031  1.00  0.00           H0 
ATOM   3003  H   MOL H   0      18.837   0.078  18.200  1.00  0.00           H0 
ATOM   3004  H   MOL H   0      11.484  -7.705  17.600  1.00  0.00           H0 
ATOM   3005  H   MOL H   0      30.612  -1.448  12.292  1.00  0.00           H0 
ATOM   3006  H   MOL H   0      14.524 -18.706  49.915  1.00  0.00           H0 
ATOM   3007  H   MOL H   0      26.555  -4.542  29.250  1.00  0.00           H0 
ATOM   3008  H   MOL H   0      25.200  -0.526  38.820  1.00  0.00           H0 
ATOM   3009  H   MOL H   0      12.792 -25.589  24.406  1.00  0.00           H0 
ATOM   3010  H   MOL H   0      26.745   2.615  40.114  1.00  0.00           H0 
ATOM   3011  H   MOL H   0      42.997  -1.188  20.619  1.00  0.00           H0 
ATOM   3012  H   MOL H   0      41.468  -1.813  54.169  1.00  0.00           H0 
ATOM   3013  H   MOL H   0       8.669 -27.452  47.155  1.00  0.00           H0 
ATOM   3014  H   MOL H   0      31.172 -24.677  42.862  1.00  0.00           H0 
ATOM   3015  H   MOL H   0      13.715  -2.902  39.354  1.00  0.00           H0 
ATOM   3016  H   MOL H   0      12.619   0.610  14.160  1.00  0.00           H0 
ATOM   3017  H   MOL H   0      35.101  -8.507  26.112  1.00  0.00           H0 
ATOM   3018  H   MOL H   0      14.788  -3.944  17.296  1.00  0.00           H0 
ATOM   3019  H   MOL H   0      12.794  -6.110  54.877  1.00  0.00           H0 
ATOM   3020  H   MOL H   0      17.576  -6.458  26.282  1.00  0.00           H0 
ATOM   3021  H   MOL H   0      34.974 -19.734  30.005  1.00  0.00           H0 
ATOM   3022  H   MOL H   0      28.168  -2.733  37.407  1.00  0.00           H0 
ATOM   3023  H   MOL H   0       9.113   6.206  26.242  1.00  0.00           H0 
ATOM   3024  H   MOL H   0      10.126  -8.317  54.731  1.00  0.00           H0 
ATOM   3025  H   MOL H   0      10.383  -2.114  26.034  1.00  0.00           H0 
ATOM   3026  H   MOL H   0      37.930 -20.412  33.736  1.00  0.00           H0 
ATOM   3027  H   MOL H   0      26.605  -4.965  10.878  1.00  0.00           H0 
ATOM   3028  H   MOL H   0      20.327  -2.797  31.535  1.00  0.00           H0 
ATOM   3029  H   MOL H   0      28.159  -0.771  16.676  1.00  0.00           H0 
ATOM   3030  H   MOL H   0       6.413 -22.209  50.236  1.00  0.00           H0 
ATOM   3031  H   MOL H   0      30.768  -7.347  24.853  1.00  0.00           H0 
ATOM   3032  H   MOL H   0      21.814 -27.681  48.858  1.00  0.00           H0 
ATOM   3033  H   MOL H   0      19.645 -29.855  58.161  1.00  0.00           H0 
ATOM   3034  H   MOL H   0      12.194 -24.403  46.496  1.00  0.00           H0 
ATOM   3035  H   MOL H   0      32.981   1.958  20.735  1.00  0.00           H0 
ATOM   3036  H   MOL H   0      15.499  -8.261  27.911  1.00  0.00           H0 
ATOM   3037  H   MOL H   0      25.710 -24.390  60.122  1.00  0.00           H0 
ATOM   3038  H   MOL H   0      31.492  -5.685  35.096  1.00  0.00           H0 
ATOM   3039  H   MOL H   0      42.782  -0.551  15.298  1.00  0.00           H0 
ATOM   3040  H   MOL H   0       7.220 -23.170  19.433  1.00  0.00           H0 
ATOM   3041  H   MOL H   0      37.997 -24.013  51.976  1.00  0.00           H0 
ATOM   3042  H   MOL H   0      29.265   4.386  24.720  1.00  0.00           H0 
ATOM   3043  H   MOL H   0      37.227   0.231  30.018  1.00  0.00           H0 
ATOM   3044  H   MOL H   0       7.675 -26.263  25.560  1.00  0.00           H0 
ATOM   3045  H   MOL H   0      28.566 -23.587  39.554  1.00  0.00           H0 
ATOM   3046  H   MOL H   0      23.434 -18.442  37.731  1.00  0.00           H0 
ATOM   3047  H   MOL H   0      10.062  -2.184  53.015  1.00  0.00           H0 
ATOM   3048  H   MOL H   0      40.245  -3.048  41.170  1.00  0.00           H0 
ATOM   3049  H   MOL H   0      11.929  -4.641  45.556  1.00  0.00           H0 
ATOM   3050  H   MOL H   0      16.923 -20.095  20.098  1.00  0.00           H0 
ATOM   3051  H   MOL H   0      36.278 -22.768  25.336  1.00  0.00           H0 
ATOM   3052  H   MOL H   0      38.458 -23.753  43.434  1.00  0.00           H0 
ATOM   3053  H   MOL H   0      22.967  -4.569  35.810  1.00  0.00           H0 
ATOM   3054  H   MOL H   0      29.146  -5.191  17.702  1.00  0.00           H0 
ATOM   3055  H   MOL H   0      24.369 -18.840  47.681  1.00  0.00           H0 
ATOM   3056  H   MOL H   0      42.779  -7.824  37.589  1.00  0.00           H0 
ATOM   3057  H   MOL H   0       7.626   5.389  32.122  1.00  0.00           H0 
ATOM   3058  H   MOL H   0      20.361 -30.237  44.306  1.00  0.00           H0 
ATOM   3059  H   MOL H   0      16.355  -1.559  49.899  1.00  0.00           H0 
ATOM   3060  H   MOL H   0      32.732 -24.201  57.677  1.00  0.00           H0 
ATOM   3061  H   MOL H   0      18.975  -7.021  47.641  1.00  0.00           H0 
ATOM   3062  H   MOL H   0      32.147  -7.549  46.507  1.00  0.00           H0 
ATOM   3063  H   MOL H   0      28.037  -7.467  28.311  1.00  0.00           H0 
ATOM   3064  H   MOL H   0      15.244 -20.727  25.181  1.00  0.00           H0 
ATOM   3065  H   MOL H   0       9.245  -7.443  35.890  1.00  0.00           H0 
ATOM   3066  H   MOL H   0      14.966  -3.804  55.372  1.00  0.00           H0 
ATOM   3067  H   MOL H   0      38.471  -4.347  11.918  1.00  0.00           H0 
ATOM   3068  H   MOL H   0      33.409 -20.753  54.439  1.00  0.00           H0 
ATOM   3069  H   MOL H   0      27.811 -20.295  41.479  1.00  0.00           H0 
ATOM   3070  H   MOL H   0      15.144 -24.058  50.622  1.00  0.00           H0 
ATOM   3071  H   MOL H   0       9.477 -19.876  40.961  1.00  0.00           H0 
ATOM   3072  H   MOL H   0      40.942   1.421  35.097  1.00  0.00           H0 
ATOM   3073  H   MOL H   0      25.154 -21.043  28.615  1.00  0.00           H0 
ATOM   3074  H   MOL H   0       7.786 -25.795  19.540  1.00  0.00           H0 
ATOM   3075  H   MOL H   0      33.604 -27.727  59.394  1.00  0.00           H0 
ATOM   3076  H   MOL H   0      11.691  -4.777  27.475  1.00  0.00           H0 
ATOM   3077  H   MOL H   0      32.411 -19.612  34.307  1.00  0.00           H0 
ATOM   3078  H   MOL H   0      17.177   2.211  35.340  1.00  0.00           H0 
ATOM   3079  H   MOL H   0      25.885   4.637  27.118  1.00  0.00           H0 
ATOM   3080  H   MOL H   0      17.542   3.504  43.557  1.00  0.00           H0 
ATOM   3081  H   MOL H   0      17.586 -20.972  55.296  1.00  0.00           H0 
ATOM   3082  H   MOL H   0      29.058 -21.555  57.396  1.00  0.00           H0 
ATOM   3083  H   MOL H   0      29.787   3.636  20.600  1.00  0.00           H0 
ATOM   3084  H   MOL H   0      16.921  -5.486  43.086  1.00  0.00           H0 
ATOM   3085  H   MOL H   0      27.410 -19.727  54.350  1.00  0.00           H0 
ATOM   3086  H   MOL H   0      23.275  -3.919  29.095  1.00  0.00           H0 
ATOM   3087  H   MOL H   0      39.764 -24.824  48.260  1.00  0.00           H0 
ATOM   3088  H   MOL H   0      19.441 -19.596  27.829  1.00  0.00           H0 
ATOM   3089  H   MOL H   0      27.719   0.064  41.320  1.00  0.00           H0 
ATOM   3090  H   MOL H   0      31.562 -25.528  27.261  1.00  0.00           H0 
ATOM   3091  H   MOL H   0      18.094  -4.438  26.455  1.00  0.00           H0 
ATOM   3092  H   MOL H   0      13.375  -2.424  33.832  1.00  0.00           H0 
ATOM   3093  H   MOL H   0      15.192 -28.825  58.320  1.00  0.00           H0 
ATOM   3094  H   MOL H   0      19.335   3.246  12.295  1.00  0.00           H0 
ATOM   3095  H   MOL H   0      31.630   0.419  15.949  1.00  0.00           H0 
ATOM   3096  H   MOL H   0      35.032 -23.088  48.251  1.00  0.00           H0 
ATOM   3097  H   MOL H   0      36.957   0.699  26.731  1.00  0.00           H0 
ATOM   3098  H   MOL H   0      20.895 -21.453  59.776  1.00  0.00           H0 
ATOM   3099  H   MOL H   0      34.701  -2.573  15.773  1.00  0.00           H0 
ATOM   3100  H   MOL H   0      17.016 -29.745  56.929  1.00  0.00           H0 
ATOM   3101  H   MOL H   0      39.190   0.311  24.752  1.00  0.00           H0 
ATOM   3102  H   MOL H   0      16.864 -21.745  47.505  1.00  0.00           H0 
ATOM   3103  H   MOL H   0      21.809   1.160  10.964  1.00  0.00           H0 
ATOM   3104  H   MOL H   0      24.749  -2.020  30.004  1.00  0.00           H0 
ATOM   3105  H   MOL H   0       7.304  -4.168  36.548  1.00  0.00           H0 
ATOM   3106  H   MOL H   0      25.508 -21.320  55.084  1.00  0.00           H0 
ATOM   3107  H   MOL H   0       8.838  -5.669  49.900  1.00  0.00           H0 
ATOM   3108  H   MOL H   0      24.269  -0.077  41.216  1.00  0.00           H0 
ATOM   3109  H   MOL H   0      16.377 -29.978  61.641  1.00  0.00           H0 
ATOM   3110  H   MOL H   0      25.273   0.588  36.416  1.00  0.00           H0 
ATOM   3111  H   MOL H   0      37.623  -0.527  54.857  1.00  0.00           H0 
ATOM   3112  H   MOL H   0      14.433 -21.245  35.527  1.00  0.00           H0 
ATOM   3113  H   MOL H   0      23.807 -24.812  16.562  1.00  0.00           H0 
ATOM   3114  H   MOL H   0      11.249   0.218  34.394  1.00  0.00           H0 
ATOM   3115  H   MOL H   0      27.054 -19.961  31.945  1.00  0.00           H0 
ATOM   3116  H   MOL H   0      24.374  -6.872  28.434  1.00  0.00           H0 
ATOM   3117  H   MOL H   0      15.985  -8.199  14.524  1.00  0.00           H0 
ATOM   3118  H   MOL H   0       8.144   3.034  20.802  1.00  0.00           H0 
ATOM   3119  H   MOL H   0      17.373 -19.751  34.845  1.00  0.00           H0 
ATOM   3120  H   MOL H   0      12.715  -1.438  30.932  1.00  0.00           H0 
ATOM   3121  H   MOL H   0      36.696  -2.667  43.534  1.00  0.00           H0 
ATOM   3122  H   MOL H   0       7.269  -0.422  24.497  1.00  0.00           H0 
ATOM   3123  H   MOL H   0      13.990 -20.332  23.622  1.00  0.00           H0 
ATOM   3124  H   MOL H   0      41.248 -23.037  51.347  1.00  0.00           H0 
ATOM   3125  H   MOL H   0      12.298 -22.427  58.118  1.00  0.00           H0 
ATOM   3126  H   MOL H   0      41.386  -7.113  19.361  1.00  0.00           H0 
ATOM   3127  H   MOL H   0      30.960  -6.975  21.570  1.00  0.00           H0 
ATOM   3128  H   MOL H   0       7.186  -0.130  35.545  1.00  0.00           H0 
ATOM   3129  H   MOL H   0      25.001 -26.974  53.985  1.00  0.00           H0 
ATOM   3130  H   MOL H   0       9.506   4.137  33.293  1.00  0.00           H0 
ATOM   3131  H   MOL H   0      18.939 -26.857  34.230  1.00  0.00           H0 
ATOM   3132  H   MOL H   0      33.841 -22.749  61.540  1.00  0.00           H0 
ATOM   3133  H   MOL H   0      38.121  -4.138  22.017  1.00  0.00           H0 
ATOM   3134  H   MOL H   0      19.908   3.604  37.402  1.00  0.00           H0 
ATOM   3135  H   MOL H   0      20.524 -25.424  40.298  1.00  0.00           H0 
ATOM   3136  H   MOL H   0      20.554  -6.363  31.503  1.00  0.00           H0 
ATOM   3137  H   MOL H   0      39.570 -27.483  32.766  1.00  0.00           H0 
ATOM   3138  H   MOL H   0      17.253   0.546  33.524  1.00  0.00           H0 
ATOM   3139  H   MOL H   0      32.191 -19.231  38.197  1.00  0.00           H0 
ATOM   3140  H   MOL H   0      10.995   4.993  13.758  1.00  0.00           H0 
ATOM   3141  H   MOL H   0      25.025  -4.071  13.897  1.00  0.00           H0 
ATOM   3142  H   MOL H   0      16.721  -7.877  51.437  1.00  0.00           H0 
ATOM   3143  H   MOL H   0      36.374  -1.626  33.726  1.00  0.00           H0 
ATOM   3144  H   MOL H   0      18.532   2.600  14.609  1.00  0.00           H0 
ATOM   3145  H   MOL H   0      19.460  -0.532  36.892  1.00  0.00           H0 
ATOM   3146  H   MOL H   0      34.822 -20.603  24.499  1.00  0.00           H0 
ATOM   3147  H   MOL H   0      12.085  -8.299  13.844  1.00  0.00           H0 
ATOM   3148  H   MOL H   0      40.984  -4.629  10.952  1.00  0.00           H0 
ATOM   3149  H   MOL H   0      14.418   1.088  42.719  1.00  0.00           H0 
ATOM   3150  H   MOL H   0      12.610  -3.730  12.461  1.00  0.00           H0 
ATOM   3151  H   MOL H   0      40.168   0.075  19.506  1.00  0.00           H0 
ATOM   3152  H   MOL H   0      16.515   0.304  51.565  1.00  0.00           H0 
ATOM   3153  H   MOL H   0      29.258 -23.182  18.651  1.00  0.00           H0 
ATOM   3154  H   MOL H   0      25.015   4.948  17.029  1.00  0.00           H0 
ATOM   3155  H   MOL H   0      21.330   3.189  26.578  1.00  0.00           H0 
ATOM   3156  H   MOL H   0      21.051 -23.218  34.126  1.00  0.00           H0 
ATOM   3157  H   MOL H   0      38.627 -20.688  48.036  1.00  0.00           H0 
ATOM   3158  H   MOL H   0      24.218  -5.896  42.531  1.00  0.00           H0 
ATOM   3159  H   MOL H   0      18.863 -24.265  34.219  1.00  0.00           H0 
ATOM   3160  H   MOL H   0      10.304  -5.329  39.150  1.00  0.00           H0 
ATOM   3161  H   MOL H   0       8.630  -6.680  23.369  1.00  0.00           H0 
ATOM   3162  H   MOL H   0       7.363 -25.516  27.895  1.00  0.00           H0 
ATOM   3163  H   MOL H   0      22.352  -6.876  24.661  1.00  0.00           H0 
ATOM   3164  H   MOL H   0      17.287 -19.608  42.451  1.00  0.00           H0 
ATOM   3165  H   MOL H   0      39.478 -22.038  46.201  1.00  0.00           H0 
ATOM   3166  H   MOL H   0      19.790  -7.765  29.155  1.00  0.00           H0 
ATOM   3167  H   MOL H   0      10.867  -6.927  11.838  1.00  0.00           H0 
ATOM   3168  H   MOL H   0      11.967 -22.412  43.601  1.00  0.00           H0 
ATOM   3169  H   MOL H   0      33.610 -21.225  40.099  1.00  0.00           H0 
ATOM   3170  H   MOL H   0      19.334 -18.637  58.389  1.00  0.00           H0 
ATOM   3171  H   MOL H   0      42.593  -6.605  27.000  1.00  0.00           H0 
ATOM   3172  H   MOL H   0      18.215   0.348  16.072  1.00  0.00           H0 
ATOM   3173  H   MOL H   0      34.037  -6.225  38.994  1.00  0.00           H0 
ATOM   3174  H   MOL H   0      14.958  -4.630  31.916  1.00  0.00           H0 
ATOM   3175  H   MOL H   0      32.203 -21.729  53.066  1.00  0.00           H0 
ATOM   3176  H   MOL H   0      18.095  -6.647  45.003  1.00  0.00           H0 
ATOM   3177  H   MOL H   0       7.120  -7.845  26.417  1.00  0.00           H0 
ATOM   3178  H   MOL H   0      35.128  -0.567  35.739  1.00  0.00           H0 
ATOM   3179  H   MOL H   0       8.528 -22.276  36.019  1.00  0.00           H0 
ATOM   3180  H   MOL H   0       6.969 -21.472  39.493  1.00  0.00           H0 
ATOM   3181  H   MOL H   0       6.747  -4.166  48.474  1.00  0.00           H0 
ATOM   3182  H   MOL H   0      28.314 -21.469  29.907  1.00  0.00           H0 
ATOM   3183  H   MOL H   0      17.344  -1.504  40.412  1.00  0.00           H0 
ATOM   3184  H   MOL H   0      10.913 -23.003  33.911  1.00  0.00           H0 
ATOM   3185  H   MOL H   0      35.419 -22.661  32.907  1.00  0.00           H0 
ATOM   3186  H   MOL H   0      14.032   2.618  18.544  1.00  0.00           H0 
ATOM   3187  H   MOL H   0       7.746  -6.956  42.961  1.00  0.00           H0 
ATOM   3188  H   MOL H   0      17.722 -32.211  32.331  1.00  0.00           H0 
ATOM   3189  H   MOL H   0      32.048  -1.355  18.832  1.00  0.00           H0 
ATOM   3190  H   MOL H   0      23.817 -18.632  21.774  1.00  0.00           H0 
ATOM   3191  H   MOL H   0      17.009  -6.329  19.144  1.00  0.00           H0 
ATOM   3192  H   MOL H   0      15.404   0.832  17.714  1.00  0.00           H0 
ATOM   3193  H   MOL H   0      31.645   4.305  15.519  1.00  0.00           H0 
ATOM   3194  H   MOL H   0      43.085 -21.865  40.689  1.00  0.00           H0 
ATOM   3195  H   MOL H   0       7.334 -27.863  44.109  1.00  0.00           H0 
ATOM   3196  H   MOL H   0      14.408  -7.511  50.630  1.00  0.00           H0 
ATOM   3197  H   MOL H   0      28.270  -1.730  25.303  1.00  0.00           H0 
ATOM   3198  H   MOL H   0      24.820  -6.089  22.591  1.00  0.00           H0 
ATOM   3199  H   MOL H   0      27.070  -3.238  46.349  1.00  0.00           H0 
ATOM   3200  H   MOL H   0      32.320  -1.782  25.459  1.00  0.00           H0 
ATOM   3201  H   MOL H   0      19.206 -23.041  44.804  1.00  0.00           H0 
ATOM   3202  H   MOL H   0      26.390  -5.229  35.828  1.00  0.00           H0 
ATOM   3203  H   MOL H   0       9.272  -0.657  21.220  1.00  0.00           H0 
ATOM   3204  H   MOL H   0      20.248   1.268  35.855  1.00  0.00           H0 
ATOM   3205  H   MOL H   0       8.683  -7.074  56.068  1.00  0.00           H0 
ATOM   3206  H   MOL H   0      19.292  -2.438  35.308  1.00  0.00           H0 
ATOM   3207  H   MOL H   0      14.168 -18.471  62.415  1.00  0.00           H0 
ATOM   3208  H   MOL H   0      15.571   1.905  38.721  1.00  0.00           H0 
ATOM   3209  H   MOL H   0      20.684  -7.193  27.569  1.00  0.00           H0 
ATOM   3210  H   MOL H   0      19.530   0.141  21.344  1.00  0.00           H0 
ATOM   3211  H   MOL H   0      13.708 -20.996  53.047  1.00  0.00           H0 
ATOM   3212  H   MOL H   0      23.063 -25.225  31.684  1.00  0.00           H0 
ATOM   3213  H   MOL H   0      43.022   0.064  12.803  1.00  0.00           H0 
ATOM   3214  H   MOL H   0      28.744  -6.574  23.659  1.00  0.00           H0 
ATOM   3215  H   MOL H   0      25.385  -6.610  24.979  1.00  0.00           H0 
ATOM   3216  H   MOL H   0      14.695 -32.239  54.547  1.00  0.00           H0 
ATOM   3217  H   MOL H   0      36.891  -7.109  27.706  1.00  0.00           H0 
ATOM   3218  H   MOL H   0       9.707  -2.461  46.373  1.00  0.00           H0 
ATOM   3219  H   MOL H   0      13.351  -1.086  56.743  1.00  0.00           H0 
ATOM   3220  H   MOL H   0      42.644  -9.255  26.029  1.00  0.00           H0 
ATOM   3221  H   MOL H   0      18.735  -5.627  49.657  1.00  0.00           H0 
ATOM   3222  H   MOL H   0      28.525  -7.449  38.510  1.00  0.00           H0 
ATOM   3223  H   MOL H   0      41.043 -19.317  28.041  1.00  0.00           H0 
ATOM   3224  H   MOL H   0       7.333 -27.055  52.759  1.00  0.00           H0 
ATOM   3225  H   MOL H   0      29.470  -7.111  34.525  1.00  0.00           H0 
ATOM   3226  H   MOL H   0      32.968  -3.032  27.370  1.00  0.00           H0 
ATOM   3227  H   MOL H   0      37.136 -22.437  50.269  1.00  0.00           H0 
ATOM   3228  H   MOL H   0      33.716  -6.971  35.843  1.00  0.00           H0 
ATOM   3229  H   MOL H   0      16.154  -4.686  21.720  1.00  0.00           H0 
ATOM   3230  H   MOL H   0      30.984  -2.951  50.820  1.00  0.00           H0 
ATOM   3231  H   MOL H   0      13.098 -23.593  21.165  1.00  0.00           H0 
ATOM   3232  H   MOL H   0      15.578   5.588  39.555  1.00  0.00           H0 
ATOM   3233  H   MOL H   0      39.685  -0.770  34.275  1.00  0.00           H0 
ATOM   3234  H   MOL H   0      14.685  -4.727  11.676  1.00  0.00           H0 
ATOM   3235  H   MOL H   0      19.726 -25.885  30.587  1.00  0.00           H0 
ATOM   3236  H   MOL H   0      32.950 -28.414  25.488  1.00  0.00           H0 
ATOM   3237  H   MOL H   0      13.112 -21.734  38.829  1.00  0.00           H0 
ATOM   3238  H   MOL H   0      28.861  -3.779  13.515  1.00  0.00           H0 
ATOM   3239  H   MOL H   0      25.137  -1.489  22.157  1.00  0.00           H0 
ATOM   3240  H   MOL H   0      38.402  -2.444  38.548  1.00  0.00           H0 
ATOM   3241  H   MOL H   0      33.367   3.199  23.529  1.00  0.00           H0 
ATOM   3242  H   MOL H   0      12.300  -6.817  28.045  1.00  0.00           H0 
ATOM   3243  H   MOL H   0      15.561 -28.539  20.854  1.00  0.00           H0 
ATOM   3244  H   MOL H   0      15.207  -6.448  16.153  1.00  0.00           H0 
ATOM   3245  H   MOL H   0      27.398 -25.184  18.908  1.00  0.00           H0 
ATOM   3246  H   MOL H   0      42.936  -5.874  50.533  1.00  0.00           H0 
ATOM   3247  H   MOL H   0      37.327 -22.765  31.501  1.00  0.00           H0 
ATOM   3248  H   MOL H   0       9.462   3.449  26.029  1.00  0.00           H0 
ATOM   3249  H   MOL H   0      20.469 -25.215  43.764  1.00  0.00           H0 
ATOM   3250  H   MOL H   0      11.392  -5.548  30.857  1.00  0.00           H0 
ATOM   3251  H   MOL H   0      15.016   2.136  27.806  1.00  0.00           H0 
ATOM   3252  H   MOL H   0      12.864  -1.324  15.197  1.00  0.00           H0 
ATOM   3253  H   MOL H   0      27.490  -6.766  42.712  1.00  0.00           H0 
ATOM   3254  H   MOL H   0      38.272  -7.547  35.139  1.00  0.00           H0 
ATOM   3255  H   MOL H   0      34.534 -20.354  35.799  1.00  0.00           H0 
ATOM   3256  H   MOL H   0      23.324   4.411  28.087  1.00  0.00           H0 
ATOM   3257  H   MOL H   0      28.737  -3.233  16.526  1.00  0.00           H0 
ATOM   3258  H   MOL H   0      36.665  -5.635  39.986  1.00  0.00           H0 
ATOM   3259  H   MOL H   0      34.421 -19.588  27.099  1.00  0.00           H0 
ATOM   3260  H   MOL H   0      14.079  -8.796  34.061  1.00  0.00           H0 
ATOM   3261  H   MOL H   0      10.588  -2.819  12.552  1.00  0.00           H0 
ATOM   3262  H   MOL H   0      21.111 -24.341  28.858  1.00  0.00           H0 
ATOM   3263  H   MOL H   0      22.230  -6.052  13.576  1.00  0.00           H0 
ATOM   3264  H   MOL H   0      40.925  -4.709  19.227  1.00  0.00           H0 
ATOM   3265  H   MOL H   0      33.329  -2.548  36.164  1.00  0.00           H0 
ATOM   3266  H   MOL H   0      43.350  -8.346  19.961  1.00  0.00           H0 
ATOM   3267  H   MOL H   0      26.522  -8.271  35.227  1.00  0.00           H0 
ATOM   3268  H   MOL H   0      39.010  -3.437  47.840  1.00  0.00           H0 
ATOM   3269  H   MOL H   0       8.052 -25.136  35.740  1.00  0.00           H0 
ATOM   3270  H   MOL H   0      21.910 -32.123  44.123  1.00  0.00           H0 
ATOM   3271  H   MOL H   0      15.315  -6.043  22.699  1.00  0.00           H0 
ATOM   3272  H   MOL H   0      16.989 -26.275  48.183  1.00  0.00           H0 
ATOM   3273  H   MOL H   0      31.246 -24.564  40.328  1.00  0.00           H0 
ATOM   3274  H   MOL H   0      11.869  -6.259  52.749  1.00  0.00           H0 
ATOM   3275  H   MOL H   0      13.230  -1.054  38.380  1.00  0.00           H0 
ATOM   3276  H   MOL H   0      30.575 -27.723  25.315  1.00  0.00           H0 
ATOM   3277  H   MOL H   0      11.523 -20.125  16.242  1.00  0.00           H0 
ATOM   3278  H   MOL H   0      12.614   2.384  23.173  1.00  0.00           H0 
ATOM   3279  H   MOL H   0      18.750  -6.852  19.986  1.00  0.00           H0 
ATOM   3280  H   MOL H   0      42.146  -4.644  51.563  1.00  0.00           H0 
ATOM   3281  H   MOL H   0      16.922  -8.634  31.222  1.00  0.00           H0 
ATOM   3282  H   MOL H   0      12.418   3.166  45.923  1.00  0.00           H0 
ATOM   3283  H   MOL H   0      24.522 -31.574  49.776  1.00  0.00           H0 
ATOM   3284  H   MOL H   0      24.728  -2.452  33.678  1.00  0.00           H0 
ATOM   3285  H   MOL H   0      27.276 -27.796  25.109  1.00  0.00           H0 
ATOM   3286  H   MOL H   0      15.362  -0.304  54.395  1.00  0.00           H0 
ATOM   3287  H   MOL H   0      34.247  -3.628  18.183  1.00  0.00           H0 
ATOM   3288  H   MOL H   0       8.961   0.158  43.913  1.00  0.00           H0 
ATOM   3289  H   MOL H   0      16.067 -27.838  54.173  1.00  0.00           H0 
ATOM   3290  H   MOL H   0      11.178 -21.007  32.233  1.00  0.00           H0 
ATOM   3291  H   MOL H   0      23.279  -7.495  50.708  1.00  0.00           H0 
ATOM   3292  H   MOL H   0      19.502  -5.307  53.027  1.00  0.00           H0 
ATOM   3293  H   MOL H   0      24.738 -21.372  59.385  1.00  0.00           H0 
ATOM   3294  H   MOL H   0      21.017  -5.184  23.950  1.00  0.00           H0 
ATOM   3295  H   MOL H   0      34.705  -4.271  43.111  1.00  0.00           H0 
ATOM   3296  H   MOL H   0      28.273 -23.795  26.161  1.00  0.00           H0 
ATOM   3297  H   MOL H   0      42.888 -21.400  17.104  1.00  0.00           H0 
ATOM   3298  H   MOL H   0      37.574  -2.577  49.807  1.00  0.00           H0 
ATOM   3299  H   MOL H   0      29.465  -8.660  15.930  1.00  0.00           H0 
ATOM   3300  H   MOL H   0      26.543 -25.099  24.116  1.00  0.00           H0 
ATOM   3301  H   MOL H   0      34.420  -5.463  12.407  1.00  0.00           H0 
ATOM   3302  H   MOL H   0       6.281 -22.161  60.699  1.00  0.00           H0 
ATOM   3303  H   MOL H   0      18.896   4.501  34.269  1.00  0.00           H0 
ATOM   3304  H   MOL H   0      14.637  -3.647  47.210  1.00  0.00           H0 
ATOM   3305  H   MOL H   0      15.639  -8.609  39.953  1.00  0.00           H0 
ATOM   3306  H   MOL H   0      28.581  -0.230  50.751  1.00  0.00           H0 
ATOM   3307  H   MOL H   0       9.071  -6.623  31.557  1.00  0.00           H0 
ATOM   3308  H   MOL H   0      32.074  -7.798  38.334  1.00  0.00           H0 
ATOM   3309  H   MOL H   0      13.090 -23.842  39.137  1.00  0.00           H0 
ATOM   3310  H   MOL H   0      13.246  -5.925  46.661  1.00  0.00           H0 
ATOM   3311  H   MOL H   0      32.367  -5.587  17.611  1.00  0.00           H0 
ATOM   3312  H   MOL H   0      42.912 -20.928  26.751  1.00  0.00           H0 
ATOM   3313  H   MOL H   0      11.527  -5.759  43.678  1.00  0.00           H0 
ATOM   3314  H   MOL H   0      41.086   2.056  13.474  1.00  0.00           H0 
ATOM   3315  H   MOL H   0      21.239  -4.876  19.917  1.00  0.00           H0 
ATOM   3316  H   MOL H   0      41.163   0.357  16.607  1.00  0.00           H0 
ATOM   3317  H   MOL H   0      16.259 -26.948  33.042  1.00  0.00           H0 
ATOM   3318  H   MOL H   0      23.845  -5.795  49.395  1.00  0.00           H0 
ATOM   3319  H   MOL H   0      26.478  -7.074  39.486  1.00  0.00           H0 
ATOM   3320  H   MOL H   0      27.680  -9.246  21.933  1.00  0.00           H0 
ATOM   3321  H   MOL H   0      37.289 -21.709  26.880  1.00  0.00           H0 
ATOM   3322  H   MOL H   0      27.859  -6.848  19.086  1.00  0.00           H0 
ATOM   3323  H   MOL H   0      34.400 -22.970  53.303  1.00  0.00           H0 
ATOM   3324  H   MOL H   0       8.707  -1.025  28.286  1.00  0.00           H0 
ATOM   3325  H   MOL H   0      27.577  -3.456  11.577  1.00  0.00           H0 
ATOM   3326  H   MOL H   0      16.741 -26.454  30.831  1.00  0.00           H0 
ATOM   3327  H   MOL H   0      10.730 -24.917  25.647  1.00  0.00           H0 
ATOM   3328  H   MOL H   0      21.014 -24.086  61.424  1.00  0.00           H0 
ATOM   3329  H   MOL H   0      17.642 -31.392  58.558  1.00  0.00           H0 
ATOM   3330  H   MOL H   0      26.014   1.815  34.286  1.00  0.00           H0 
ATOM   3331  H   MOL H   0      40.697 -21.086  42.923  1.00  0.00           H0 
ATOM   3332  H   MOL H   0      10.096 -31.561  46.540  1.00  0.00           H0 
ATOM   3333  H   MOL H   0      18.482  -5.014  29.360  1.00  0.00           H0 
ATOM   3334  H   MOL H   0      20.564   5.054  28.131  1.00  0.00           H0 
ATOM   3335  H   MOL H   0      33.816   4.279  14.698  1.00  0.00           H0 
ATOM   3336  H   MOL H   0      26.916 -21.631  57.092  1.00  0.00           H0 
ATOM   3337  H   MOL H   0      13.089 -24.640  49.277  1.00  0.00           H0 
ATOM   3338  H   MOL H   0       7.873  -0.322  13.607  1.00  0.00           H0 
ATOM   3339  H   MOL H   0      28.596 -24.826  60.838  1.00  0.00           H0 
ATOM   3340  H   MOL H   0      25.523  -0.228  31.147  1.00  0.00           H0 
ATOM   3341  H   MOL H   0      29.162 -27.436  50.278  1.00  0.00           H0 
ATOM   3342  H   MOL H   0      19.198  -3.139  55.363  1.00  0.00           H0 
ATOM   3343  H   MOL H   0      31.944 -26.039  60.724  1.00  0.00           H0 
ATOM   3344  H   MOL H   0      12.676  -3.909  22.814  1.00  0.00           H0 
ATOM   3345  H   MOL H   0       6.561  -4.106  31.955  1.00  0.00           H0 
ATOM   3346  H   MOL H   0      14.416 -24.054  54.870  1.00  0.00           H0 
ATOM   3347  H   MOL H   0      12.817  -0.143  44.909  1.00  0.00           H0 
ATOM   3348  H   MOL H   0       9.036 -22.180  18.367  1.00  0.00           H0 
ATOM   3349  H   MOL H   0      41.863  -2.784  45.341  1.00  0.00           H0 
ATOM   3350  H   MOL H   0      30.843 -25.148  46.331  1.00  0.00           H0 
ATOM   3351  H   MOL H   0      30.905 -23.925  28.799  1.00  0.00           H0 
ATOM   3352  H   MOL H   0      10.531 -24.920  19.454  1.00  0.00           H0 
ATOM   3353  H   MOL H   0      36.873  -8.351  42.305  1.00  0.00           H0 
ATOM   3354  H   MOL H   0      22.628  -6.567  18.867  1.00  0.00           H0 
ATOM   3355  H   MOL H   0      15.796  -2.283  23.933  1.00  0.00           H0 
ATOM   3356  H   MOL H   0      35.206 -20.003  50.908  1.00  0.00           H0 
ATOM   3357  H   MOL H   0      29.226  -7.051  48.420  1.00  0.00           H0 
ATOM   3358  H   MOL H   0      43.715 -25.630  51.542  1.00  0.00           H0 
ATOM   3359  H   MOL H   0      29.105 -26.824  57.575  1.00  0.00           H0 
ATOM   3360  H   MOL H   0      42.419  -4.172  53.794  1.00  0.00           H0 
ATOM   3361  H   MOL H   0      39.019  -7.638  21.045  1.00  0.00           H0 
ATOM   3362  H   MOL H   0      14.344  -5.321  40.281  1.00  0.00           H0 
ATOM   3363  H   MOL H   0      22.362 -30.939  57.857  1.00  0.00           H0 
ATOM   3364  H   MOL H   0      23.380  -7.616  33.731  1.00  0.00           H0 
ATOM   3365  H   MOL H   0      12.886   0.767  17.054  1.00  0.00           H0 
ATOM   3366  H   MOL H   0      20.598  -5.604  50.743  1.00  0.00           H0 
ATOM   3367  H   MOL H   0      16.933 -20.579  32.237  1.00  0.00           H0 
ATOM   3368  H   MOL H   0      31.826  -7.203  44.019  1.00  0.00           H0 
ATOM   3369  H   MOL H   0      15.276 -26.263  28.098  1.00  0.00           H0 
ATOM   3370  H   MOL H   0      10.222  -7.330  28.322  1.00  0.00           H0 
ATOM   3371  H   MOL H   0       9.810  -4.039  49.583  1.00  0.00           H0 
ATOM   3372  H   MOL H   0      38.998 -19.075  50.243  1.00  0.00           H0 
ATOM   3373  H   MOL H   0      27.198 -19.334  19.714  1.00  0.00           H0 
ATOM   3374  H   MOL H   0      31.111 -20.041  42.093  1.00  0.00           H0 
ATOM   3375  H   MOL H   0      33.026  -7.975  17.705  1.00  0.00           H0 
ATOM   3376  H   MOL H   0       8.523  -8.273  45.816  1.00  0.00           H0 
ATOM   3377  H   MOL H   0      10.074 -19.046  22.443  1.00  0.00           H0 
ATOM   3378  H   MOL H   0      29.391   4.815  22.362  1.00  0.00           H0 
ATOM   3379  H   MOL H   0      41.101 -21.445  55.614  1.00  0.00           H0 
ATOM   3380  H   MOL H   0      38.272  -6.142  33.200  1.00  0.00           H0 
ATOM   3381  H   MOL H   0       9.061  -4.900  13.518  1.00  0.00           H0 
ATOM   3382  H   MOL H   0      24.696 -23.486  18.302  1.00  0.00           H0 
ATOM   3383  H   MOL H   0      20.532  -3.901  14.061  1.00  0.00           H0 
ATOM   3384  H   MOL H   0       7.645  -2.866  25.444  1.00  0.00           H0 
ATOM   3385  H   MOL H   0      16.601   2.185  41.369  1.00  0.00           H0 
ATOM   3386  H   MOL H   0      35.838  -9.098  18.072  1.00  0.00           H0 
ATOM   3387  H   MOL H   0      13.531 -20.456  19.391  1.00  0.00           H0 
ATOM   3388  H   MOL H   0      23.284 -21.325  52.772  1.00  0.00           H0 
ATOM   3389  H   MOL H   0      41.456  -6.710  24.122  1.00  0.00           H0 
ATOM   3390  H   MOL H   0      13.507 -25.317  30.205  1.00  0.00           H0 
ATOM   3391  H   MOL H   0      41.460 -24.843  53.000  1.00  0.00           H0 
ATOM   3392  H   MOL H   0      26.911  -1.268  20.087  1.00  0.00           H0 
ATOM   3393  H   MOL H   0      31.795 -18.122  63.365  1.00  0.00           H0 
ATOM   3394  H   MOL H   0      32.663 -21.568  45.492  1.00  0.00           H0 
ATOM   3395  H   MOL H   0      11.092  -4.980  36.736  1.00  0.00           H0 
ATOM   3396  H   MOL H   0      21.681 -19.795  22.764  1.00  0.00           H0 
ATOM   3397  H   MOL H   0      25.590  -7.285  37.704  1.00  0.00           H0 
ATOM   3398  H   MOL H   0      13.646 -22.172  28.943  1.00  0.00           H0 
ATOM   3399  H   MOL H   0      32.382 -22.621  47.599  1.00  0.00           H0 
ATOM   3400  H   MOL H   0      20.363  -8.452  42.453  1.00  0.00           H0 
ATOM   3401  H   MOL H   0      15.561 -25.065  45.087  1.00  0.00           H0 
ATOM   3402  H   MOL H   0      22.790  -5.783  30.350  1.00  0.00           H0 
ATOM   3403  H   MOL H   0      14.301  -7.569  36.884  1.00  0.00           H0 
ATOM   3404  H   MOL H   0       6.542   5.658  27.252  1.00  0.00           H0 
ATOM   3405  H   MOL H   0      31.840  -4.078  41.488  1.00  0.00           H0 
ATOM   3406  H   MOL H   0      35.968 -22.944  39.903  1.00  0.00           H0 
ATOM   3407  H   MOL H   0      10.338  -1.769  39.398  1.00  0.00           H0 
ATOM   3408  H   MOL H   0      19.884 -20.242  24.549  1.00  0.00           H0 
ATOM   3409  H   MOL H   0      17.637  -4.394  14.376  1.00  0.00           H0 
ATOM   3410  H   MOL H   0      22.446  -1.853  22.305  1.00  0.00           H0 
ATOM   3411  H   MOL H   0      36.280  -2.676  30.399  1.00  0.00           H0 
ATOM   3412  H   MOL H   0      12.069  -5.652  40.091  1.00  0.00           H0 
ATOM   3413  H   MOL H   0      10.519 -21.196  50.548  1.00  0.00           H0 
ATOM   3414  H   MOL H   0       9.656 -23.439  22.524  1.00  0.00           H0 
ATOM   3415  H   MOL H   0      15.958  -4.010  33.851  1.00  0.00           H0 
ATOM   3416  H   MOL H   0      27.740 -18.903  17.554  1.00  0.00           H0 
ATOM   3417  H   MOL H   0      11.185 -22.522  40.092  1.00  0.00           H0 
ATOM   3418  H   MOL H   0      32.854 -24.328  49.233  1.00  0.00           H0 
ATOM   3419  H   MOL H   0      14.171   0.231  21.797  1.00  0.00           H0 
ATOM   3420  H   MOL H   0      12.400   1.165  25.744  1.00  0.00           H0 
ATOM   3421  H   MOL H   0      30.823 -23.878  56.941  1.00  0.00           H0 
ATOM   3422  H   MOL H   0      26.315 -21.157  61.398  1.00  0.00           H0 
ATOM   3423  H   MOL H   0      28.314  -3.210  40.736  1.00  0.00           H0 
ATOM   3424  H   MOL H   0       9.140  -3.873  33.943  1.00  0.00           H0 
ATOM   3425  H   MOL H   0      26.758 -22.020  45.888  1.00  0.00           H0 
ATOM   3426  H   MOL H   0      13.847 -22.992  31.159  1.00  0.00           H0 
ATOM   3427  H   MOL H   0      23.913 -27.594  40.682  1.00  0.00           H0 
ATOM   3428  H   MOL H   0      31.601  -2.999  13.431  1.00  0.00           H0 
ATOM   3429  H   MOL H   0       8.867  -2.134  31.947  1.00  0.00           H0 
ATOM   3430  H   MOL H   0      24.776 -19.652  18.846  1.00  0.00           H0 
ATOM   3431  H   MOL H   0      42.388  -4.586  14.417  1.00  0.00           H0 
ATOM   3432  H   MOL H   0      39.481 -26.071  45.602  1.00  0.00           H0 
ATOM   3433  H   MOL H   0      35.186  -5.961  14.890  1.00  0.00           H0 
ATOM   3434  H   MOL H   0      15.618  -1.260  21.003  1.00  0.00           H0 
ATOM   3435  H   MOL H   0      23.408  -1.897  46.148  1.00  0.00           H0 
ATOM   3436  H   MOL H   0      11.119 -19.561  20.176  1.00  0.00           H0 
ATOM   3437  H   MOL H   0      34.200  -0.164  39.085  1.00  0.00           H0 
ATOM   3438  H   MOL H   0      25.891  -2.157  18.052  1.00  0.00           H0 
ATOM   3439  H   MOL H   0       9.970  -2.612  21.308  1.00  0.00           H0 
ATOM   3440  H   MOL H   0      39.272  -2.240  26.644  1.00  0.00           H0 
ATOM   3441  H   MOL H   0       7.084  -8.243  22.543  1.00  0.00           H0 
ATOM   3442  H   MOL H   0      14.389 -24.339  33.883  1.00  0.00           H0 
ATOM   3443  H   MOL H   0      10.538 -26.751  20.159  1.00  0.00           H0 
ATOM   3444  H   MOL H   0       7.946   2.035  55.790  1.00  0.00           H0 
ATOM   3445  H   MOL H   0      38.266   5.500  18.403  1.00  0.00           H0 
ATOM   3446  H   MOL H   0      41.778 -28.616  58.859  1.00  0.00           H0 
ATOM   3447  H   MOL H   0      41.931 -21.847  52.944  1.00  0.00           H0 
ATOM   3448  H   MOL H   0      10.672  -1.373  35.933  1.00  0.00           H0 
ATOM   3449  H   MOL H   0      24.941  -9.139  32.698  1.00  0.00           H0 
ATOM   3450  H   MOL H   0      11.300 -22.063  24.256  1.00  0.00           H0 
ATOM   3451  H   MOL H   0      35.710 -27.843  58.002  1.00  0.00           H0 
ATOM   3452  H   MOL H   0      40.936 -20.893  24.606  1.00  0.00           H0 
ATOM   3453  H   MOL H   0      22.445 -29.854  60.114  1.00  0.00           H0 
ATOM   3454  H   MOL H   0      32.960  -4.974  15.176  1.00  0.00           H0 
ATOM   3455  H   MOL H   0      13.239 -18.730  21.981  1.00  0.00           H0 
ATOM   3456  H   MOL H   0      22.229  -5.606  28.614  1.00  0.00           H0 
ATOM   3457  H   MOL H   0      35.200  -4.259  54.000  1.00  0.00           H0 
ATOM   3458  H   MOL H   0      28.322  -5.877  29.791  1.00  0.00           H0 
ATOM   3459  H   MOL H   0      37.005  -1.131  45.691  1.00  0.00           H0 
ATOM   3460  H   MOL H   0      26.016   3.992  37.033  1.00  0.00           H0 
ATOM   3461  H   MOL H   0      35.200   0.102  59.073  1.00  0.00           H0 
ATOM   3462  H   MOL H   0      17.654   2.436  56.078  1.00  0.00           H0 
ATOM   3463  H   MOL H   0      42.331 -28.452  22.983  1.00  0.00           H0 
ATOM   3464  H   MOL H   0      10.760   4.880  51.409  1.00  0.00           H0 
ATOM   3465  H   MOL H   0      25.234   1.855  54.545  1.00  0.00           H0 
ATOM   3466  H   MOL H   0      27.573 -30.751  50.477  1.00  0.00           H0 
ATOM   3467  H   MOL H   0      28.052   3.080  47.754  1.00  0.00           H0 
ATOM   3468  H   MOL H   0      42.548 -28.491  51.509  1.00  0.00           H0 
ATOM   3469  H   MOL H   0      11.817  11.220  15.941  1.00  0.00           H0 
ATOM   3470  H   MOL H   0      25.837   8.387  51.638  1.00  0.00           H0 
ATOM   3471  H   MOL H   0      39.379   2.890  27.475  1.00  0.00           H0 
ATOM   3472  H   MOL H   0      16.726 -34.586  52.907  1.00  0.00           H0 
ATOM   3473  H   MOL H   0      38.673 -29.054  53.664  1.00  0.00           H0 
ATOM   3474  H   MOL H   0      38.255   2.220  41.263  1.00  0.00           H0 
ATOM   3475  H   MOL H   0      21.340   3.910  11.860  1.00  0.00           H0 
ATOM   3476  H   MOL H   0      25.380 -26.973  23.391  1.00  0.00           H0 
ATOM   3477  H   MOL H   0      18.627 -33.799  35.045  1.00  0.00           H0 
ATOM   3478  H   MOL H   0      25.464 -31.048  31.413  1.00  0.00           H0 
ATOM   3479  H   MOL H   0      17.176 -28.929  29.036  1.00  0.00           H0 
ATOM   3480  H   MOL H   0      22.800   7.528  28.562  1.00  0.00           H0 
ATOM   3481  H   MOL H   0      30.938 -30.706  29.482  1.00  0.00           H0 
ATOM   3482  H   MOL H   0      35.722 -29.347  14.933  1.00  0.00           H0 
ATOM   3483  H   MOL H   0      17.054   4.346  52.744  1.00  0.00           H0 
ATOM   3484  H   MOL H   0      29.716 -27.773  46.108  1.00  0.00           H0 
ATOM   3485  H   MOL H   0      15.082 -31.032  37.740  1.00  0.00           H0 
ATOM   3486  H   MOL H   0      18.319  12.984  27.967  1.00  0.00           H0 
ATOM   3487  H   MOL H   0      24.142   4.948  41.445  1.00  0.00           H0 
ATOM   3488  H   MOL H   0      36.286   0.502  53.089  1.00  0.00           H0 
ATOM   3489  H   MOL H   0      33.390 -29.373  40.125  1.00  0.00           H0 
ATOM   3490  H   MOL H   0      39.022 -30.084  35.370  1.00  0.00           H0 
ATOM   3491  H   MOL H   0      25.409   4.743  31.909  1.00  0.00           H0 
ATOM   3492  H   MOL H   0      18.145   5.842  13.641  1.00  0.00           H0 
ATOM   3493  H   MOL H   0      41.897 -30.630  45.728  1.00  0.00           H0 
ATOM   3494  H   MOL H   0      33.570   3.959  31.640  1.00  0.00           H0 
ATOM   3495  H   MOL H   0      34.432   6.920  16.575  1.00  0.00           H0 
ATOM   3496  H   MOL H   0      25.202 -28.841  35.398  1.00  0.00           H0 
ATOM   3497  H   MOL H   0      42.914 -25.608  14.546  1.00  0.00           H0 
ATOM   3498  H   MOL H   0      36.522   3.170  31.663  1.00  0.00           H0 
ATOM   3499  H   MOL H   0      29.427 -28.988  44.736  1.00  0.00           H0 
ATOM   3500  H   MOL H   0      18.456   3.209  54.705  1.00  0.00           H0 
ATOM   3501  H   MOL H   0      22.172   9.297  28.006  1.00  0.00           H0 
ATOM   3502  H   MOL H   0      37.895 -29.751  36.842  1.00  0.00           H0 
ATOM   3503  H   MOL H   0      13.442 -30.368  37.855  1.00  0.00           H0 
ATOM   3504  H   MOL H   0      19.931 -34.719  35.735  1.00  0.00           H0 
ATOM   3505  H   MOL H   0      17.533 -30.236  27.805  1.00  0.00           H0 
ATOM   3506  H   MOL H   0      32.005 -30.299  28.161  1.00  0.00           H0 
ATOM   3507  H   MOL H   0      12.480   4.955  51.431  1.00  0.00           H0 
ATOM   3508  H   MOL H   0      35.043 -28.787  39.791  1.00  0.00           H0 
ATOM   3509  H   MOL H   0      35.200   7.605  17.998  1.00  0.00           H0 
ATOM   3510  H   MOL H   0      37.439 -29.018  52.348  1.00  0.00           H0 
ATOM   3511  H   MOL H   0      38.067   2.355  43.106  1.00  0.00           H0 
ATOM   3512  H   MOL H   0      19.338   7.096  13.626  1.00  0.00           H0 
ATOM   3513  H   MOL H   0      34.581   0.765  53.426  1.00  0.00           H0 
ATOM   3514  H   MOL H   0      24.665   3.254  41.648  1.00  0.00           H0 
ATOM   3515  H   MOL H   0      26.949   3.764  46.451  1.00  0.00           H0 
ATOM   3516  H   MOL H   0      16.804 -33.550  54.378  1.00  0.00           H0 
ATOM   3517  H   MOL H   0      35.476 -28.061  13.775  1.00  0.00           H0 
ATOM   3518  H   MOL H   0      23.480 -28.688  36.160  1.00  0.00           H0 
ATOM   3519  H   MOL H   0      40.914 -29.061  51.926  1.00  0.00           H0 
ATOM   3520  H   MOL H   0      24.091   8.258  51.520  1.00  0.00           H0 
ATOM   3521  H   MOL H   0      43.335 -30.687  44.692  1.00  0.00           H0 
ATOM   3522  H   MOL H   0      26.830 -31.962  51.631  1.00  0.00           H0 
ATOM   3523  H   MOL H   0      32.021   4.960  31.415  1.00  0.00           H0 
ATOM   3524  H   MOL H   0      41.391 -26.245  13.971  1.00  0.00           H0 
ATOM   3525  H   MOL H   0      38.160   2.824  26.236  1.00  0.00           H0 
ATOM   3526  H   MOL H   0      24.277   3.688  37.633  1.00  0.00           H0 
ATOM   3527  H   MOL H   0      15.436   4.332  52.239  1.00  0.00           H0 
ATOM   3528  H   MOL H   0      40.566 -28.266  23.164  1.00  0.00           H0 
ATOM   3529  H   MOL H   0      18.875  13.221  29.663  1.00  0.00           H0 
ATOM   3530  H   MOL H   0      24.569 -30.178  30.073  1.00  0.00           H0 
ATOM   3531  H   MOL H   0      26.790   2.343  53.830  1.00  0.00           H0 
ATOM   3532  H   MOL H   0      22.681   3.943  10.682  1.00  0.00           H0 
ATOM   3533  H   MOL H   0      36.894   0.613  45.235  1.00  0.00           H0 
ATOM   3534  H   MOL H   0      34.157   1.186  58.241  1.00  0.00           H0 
ATOM   3535  H   MOL H   0      25.254 -26.609  21.722  1.00  0.00           H0 
ATOM   3536  H   MOL H   0      12.352  11.508  14.281  1.00  0.00           H0 
ATOM   3537  H   MOL H   0      37.432   4.466  30.802  1.00  0.00           H0 
ATOM   3538  H   MOL H   0      25.631   3.277  30.974  1.00  0.00           H0 
ATOM   3539  H   MOL H   0      19.339 -29.518  21.771  1.00  0.00           H0 
ATOM   3540  H   MOL H   0      25.576 -33.298  54.825  1.00  0.00           H0 
ATOM   3541  H   MOL H   0      31.761 -29.949  58.700  1.00  0.00           H0 
ATOM   3542  H   MOL H   0      27.840   5.757  35.575  1.00  0.00           H0 
ATOM   3543  H   MOL H   0      31.727   2.521  46.981  1.00  0.00           H0 
ATOM   3544  H   MOL H   0      43.941 -33.217  56.676  1.00  0.00           H0 
ATOM   3545  H   MOL H   0      24.815   9.176  43.673  1.00  0.00           H0 
ATOM   3546  H   MOL H   0      13.638  11.194  46.346  1.00  0.00           H0 
ATOM   3547  H   MOL H   0      25.170   7.639  15.071  1.00  0.00           H0 
ATOM   3548  H   MOL H   0      19.493   8.469  19.272  1.00  0.00           H0 
ATOM   3549  H   MOL H   0      25.597 -33.602  57.221  1.00  0.00           H0 
ATOM   3550  H   MOL H   0      16.222  11.987  35.325  1.00  0.00           H0 
ATOM   3551  H   MOL H   0       7.333   9.724  11.685  1.00  0.00           H0 
ATOM   3552  H   MOL H   0      32.527   3.713  41.934  1.00  0.00           H0 
ATOM   3553  H   MOL H   0      18.729   6.341  45.390  1.00  0.00           H0 
ATOM   3554  H   MOL H   0      30.916   0.234  52.268  1.00  0.00           H0 
ATOM   3555  H   MOL H   0      29.997 -28.309  13.913  1.00  0.00           H0 
ATOM   3556  H   MOL H   0      34.692   6.326  44.066  1.00  0.00           H0 
ATOM   3557  H   MOL H   0      21.059 -28.597  17.064  1.00  0.00           H0 
ATOM   3558  H   MOL H   0      36.869 -27.514  41.205  1.00  0.00           H0 
ATOM   3559  H   MOL H   0      12.269   6.760  58.817  1.00  0.00           H0 
ATOM   3560  H   MOL H   0      35.184   6.374  23.133  1.00  0.00           H0 
ATOM   3561  H   MOL H   0      30.834 -29.170  36.464  1.00  0.00           H0 
ATOM   3562  H   MOL H   0      42.120   7.380  29.883  1.00  0.00           H0 
ATOM   3563  H   MOL H   0      31.838  -0.665  58.357  1.00  0.00           H0 
ATOM   3564  H   MOL H   0      35.992 -29.567  27.525  1.00  0.00           H0 
ATOM   3565  H   MOL H   0      35.692 -22.647  16.278  1.00  0.00           H0 
ATOM   3566  H   MOL H   0      21.570 -27.546  27.973  1.00  0.00           H0 
ATOM   3567  H   MOL H   0      19.038 -31.745  42.238  1.00  0.00           H0 
ATOM   3568  H   MOL H   0      24.453 -32.226  42.332  1.00  0.00           H0 
ATOM   3569  H   MOL H   0      36.445 -29.363  32.609  1.00  0.00           H0 
ATOM   3570  H   MOL H   0      20.907   9.442  34.027  1.00  0.00           H0 
ATOM   3571  H   MOL H   0      12.472 -33.683  45.035  1.00  0.00           H0 
ATOM   3572  H   MOL H   0      24.270  10.349  24.420  1.00  0.00           H0 
ATOM   3573  H   MOL H   0      30.054   7.688  28.394  1.00  0.00           H0 
ATOM   3574  H   MOL H   0      41.247 -32.654  38.502  1.00  0.00           H0 
ATOM   3575  H   MOL H   0      30.888 -27.180  40.635  1.00  0.00           H0 
ATOM   3576  H   MOL H   0      39.503   7.822  20.838  1.00  0.00           H0 
ATOM   3577  H   MOL H   0      22.582   3.023  51.111  1.00  0.00           H0 
ATOM   3578  H   MOL H   0      41.110   4.212  47.364  1.00  0.00           H0 
ATOM   3579  H   MOL H   0      31.511   4.936  42.492  1.00  0.00           H0 
ATOM   3580  H   MOL H   0      35.226   5.619  45.697  1.00  0.00           H0 
ATOM   3581  H   MOL H   0      34.767 -28.878  31.958  1.00  0.00           H0 
ATOM   3582  H   MOL H   0      24.911 -32.106  57.916  1.00  0.00           H0 
ATOM   3583  H   MOL H   0      12.134 -34.386  43.451  1.00  0.00           H0 
ATOM   3584  H   MOL H   0      22.590   8.940  33.953  1.00  0.00           H0 
ATOM   3585  H   MOL H   0      36.070 -29.419  29.352  1.00  0.00           H0 
ATOM   3586  H   MOL H   0      43.749 -32.506  55.058  1.00  0.00           H0 
ATOM   3587  H   MOL H   0      19.859   9.638  18.005  1.00  0.00           H0 
ATOM   3588  H   MOL H   0      19.595 -33.497  42.763  1.00  0.00           H0 
ATOM   3589  H   MOL H   0      28.521   6.911  28.009  1.00  0.00           H0 
ATOM   3590  H   MOL H   0      26.267 -31.841  42.499  1.00  0.00           H0 
ATOM   3591  H   MOL H   0      25.216 -33.476  53.073  1.00  0.00           H0 
ATOM   3592  H   MOL H   0      22.298 -28.676  29.280  1.00  0.00           H0 
ATOM   3593  H   MOL H   0      26.764   8.359  14.426  1.00  0.00           H0 
ATOM   3594  H   MOL H   0      32.536   0.940  52.579  1.00  0.00           H0 
ATOM   3595  H   MOL H   0      22.185 -27.245  17.387  1.00  0.00           H0 
ATOM   3596  H   MOL H   0      14.989  10.044  46.124  1.00  0.00           H0 
ATOM   3597  H   MOL H   0      30.554  -1.087  59.655  1.00  0.00           H0 
ATOM   3598  H   MOL H   0      17.499 -29.486  21.735  1.00  0.00           H0 
ATOM   3599  H   MOL H   0      23.613  11.597  23.354  1.00  0.00           H0 
ATOM   3600  H   MOL H   0      38.603 -27.099  41.548  1.00  0.00           H0 
ATOM   3601  H   MOL H   0      28.473 -27.443  13.955  1.00  0.00           H0 
ATOM   3602  H   MOL H   0      33.568   2.741  47.137  1.00  0.00           H0 
ATOM   3603  H   MOL H   0      32.210 -29.208  35.428  1.00  0.00           H0 
ATOM   3604  H   MOL H   0      36.562   5.661  23.913  1.00  0.00           H0 
ATOM   3605  H   MOL H   0      15.045  11.407  34.054  1.00  0.00           H0 
ATOM   3606  H   MOL H   0      29.395   6.589  35.377  1.00  0.00           H0 
ATOM   3607  H   MOL H   0      24.130   3.533  51.774  1.00  0.00           H0 
ATOM   3608  H   MOL H   0      36.552 -24.151  15.759  1.00  0.00           H0 
ATOM   3609  H   MOL H   0       7.955  11.424  11.998  1.00  0.00           H0 
ATOM   3610  H   MOL H   0      40.960   7.312  21.866  1.00  0.00           H0 
ATOM   3611  H   MOL H   0      39.963   5.091  46.234  1.00  0.00           H0 
ATOM   3612  H   MOL H   0      11.589   7.122  57.279  1.00  0.00           H0 
ATOM   3613  H   MOL H   0      20.272   7.122  45.193  1.00  0.00           H0 
ATOM   3614  H   MOL H   0      30.359 -28.635  39.878  1.00  0.00           H0 
ATOM   3615  H   MOL H   0      42.464 -33.567  39.589  1.00  0.00           H0 
ATOM   3616  H   MOL H   0      43.561   6.953  30.752  1.00  0.00           H0 
ATOM   3617  H   MOL H   0      26.340   8.483  44.495  1.00  0.00           H0 
ATOM   3618  H   MOL H   0      33.590 -29.731  58.559  1.00  0.00           H0 
ATOM   3619  H   MOL H   0      25.091 -29.148  21.731  1.00  0.00           H0 
ATOM   3620  H   MOL H   0      33.060 -28.582  13.696  1.00  0.00           H0 
ATOM   3621  H   MOL H   0      21.956   6.172  10.935  1.00  0.00           H0 
ATOM   3622  H   MOL H   0      15.962   5.131  54.576  1.00  0.00           H0 
ATOM   3623  H   MOL H   0      24.150 -30.283  37.865  1.00  0.00           H0 
ATOM   3624  H   MOL H   0      30.223 -28.174  27.867  1.00  0.00           H0 
ATOM   3625  H   MOL H   0      27.845   2.965  55.964  1.00  0.00           H0 
ATOM   3626  H   MOL H   0      24.360  10.049  27.848  1.00  0.00           H0 
ATOM   3627  H   MOL H   0      28.814   4.903  45.327  1.00  0.00           H0 
ATOM   3628  H   MOL H   0      43.681 -28.058  15.168  1.00  0.00           H0 
ATOM   3629  H   MOL H   0      16.750  14.727  30.207  1.00  0.00           H0 
ATOM   3630  H   MOL H   0      15.110 -30.260  27.174  1.00  0.00           H0 
ATOM   3631  H   MOL H   0      25.687   6.453  37.743  1.00  0.00           H0 
ATOM   3632  H   MOL H   0      37.745   4.963  26.979  1.00  0.00           H0 
ATOM   3633  H   MOL H   0      36.977   4.711  33.848  1.00  0.00           H0 
ATOM   3634  H   MOL H   0      41.319 -31.298  51.772  1.00  0.00           H0 
ATOM   3635  H   MOL H   0      40.378 -30.748  24.076  1.00  0.00           H0 
ATOM   3636  H   MOL H   0      10.518   7.084  52.444  1.00  0.00           H0 
ATOM   3637  H   MOL H   0      37.380  -0.425  48.073  1.00  0.00           H0 
ATOM   3638  H   MOL H   0      26.170   5.043  29.562  1.00  0.00           H0 
ATOM   3639  H   MOL H   0      16.617   7.159  14.876  1.00  0.00           H0 
ATOM   3640  H   MOL H   0      21.439 -34.167  33.666  1.00  0.00           H0 
ATOM   3641  H   MOL H   0      12.333 -32.382  38.777  1.00  0.00           H0 
ATOM   3642  H   MOL H   0      29.230 -30.795  46.396  1.00  0.00           H0 
ATOM   3643  H   MOL H   0      36.087 -30.782  53.719  1.00  0.00           H0 
ATOM   3644  H   MOL H   0      24.422   3.598  44.261  1.00  0.00           H0 
ATOM   3645  H   MOL H   0      36.193   2.617  57.473  1.00  0.00           H0 
ATOM   3646  H   MOL H   0      40.990 -32.801  44.905  1.00  0.00           H0 
ATOM   3647  H   MOL H   0      22.644 -30.014  31.598  1.00  0.00           H0 
ATOM   3648  H   MOL H   0      34.513 -31.310  39.541  1.00  0.00           H0 
ATOM   3649  H   MOL H   0      34.412   2.860  52.542  1.00  0.00           H0 
ATOM   3650  H   MOL H   0      24.193   9.263  49.200  1.00  0.00           H0 
ATOM   3651  H   MOL H   0      38.306   4.694  41.065  1.00  0.00           H0 
ATOM   3652  H   MOL H   0      20.088   4.230  55.888  1.00  0.00           H0 
ATOM   3653  H   MOL H   0      33.614   6.576  30.037  1.00  0.00           H0 
ATOM   3654  H   MOL H   0      17.837 -35.273  55.667  1.00  0.00           H0 
ATOM   3655  H   MOL H   0      32.973   8.686  18.628  1.00  0.00           H0 
ATOM   3656  H   MOL H   0      14.585  11.554  14.888  1.00  0.00           H0 
ATOM   3657  H   MOL H   0      29.375 -32.921  51.884  1.00  0.00           H0 
ATOM   3658  H   MOL H   0      39.416 -31.110  38.319  1.00  0.00           H0 
ATOM   3659  H   MOL H   0      37.234   1.358  58.381  1.00  0.00           H0 
ATOM   3660  H   MOL H   0      29.734 -29.761  47.705  1.00  0.00           H0 
ATOM   3661  H   MOL H   0      23.641   5.993  11.443  1.00  0.00           H0 
ATOM   3662  H   MOL H   0      37.532 -31.116  54.669  1.00  0.00           H0 
ATOM   3663  H   MOL H   0      39.461   3.980  42.181  1.00  0.00           H0 
ATOM   3664  H   MOL H   0      43.133 -31.120  51.749  1.00  0.00           H0 
ATOM   3665  H   MOL H   0      40.374 -31.478  36.835  1.00  0.00           H0 
ATOM   3666  H   MOL H   0      42.082 -30.936  23.681  1.00  0.00           H0 
ATOM   3667  H   MOL H   0      27.704   4.216  29.821  1.00  0.00           H0 
ATOM   3668  H   MOL H   0      43.364 -27.862  13.485  1.00  0.00           H0 
ATOM   3669  H   MOL H   0      25.881 -30.482  37.486  1.00  0.00           H0 
ATOM   3670  H   MOL H   0      26.753   2.124  56.895  1.00  0.00           H0 
ATOM   3671  H   MOL H   0      14.668   6.009  53.601  1.00  0.00           H0 
ATOM   3672  H   MOL H   0      23.452 -31.053  32.779  1.00  0.00           H0 
ATOM   3673  H   MOL H   0      35.840   0.101  47.232  1.00  0.00           H0 
ATOM   3674  H   MOL H   0      13.804 -33.314  38.462  1.00  0.00           H0 
ATOM   3675  H   MOL H   0      16.278  14.520  28.476  1.00  0.00           H0 
ATOM   3676  H   MOL H   0      18.015 -36.419  54.287  1.00  0.00           H0 
ATOM   3677  H   MOL H   0      32.181   7.939  17.297  1.00  0.00           H0 
ATOM   3678  H   MOL H   0      35.507 -30.563  38.222  1.00  0.00           H0 
ATOM   3679  H   MOL H   0      19.990 -33.238  33.187  1.00  0.00           H0 
ATOM   3680  H   MOL H   0      29.276 -28.970  29.017  1.00  0.00           H0 
ATOM   3681  H   MOL H   0      14.296  10.507  16.392  1.00  0.00           H0 
ATOM   3682  H   MOL H   0      14.753 -29.089  28.429  1.00  0.00           H0 
ATOM   3683  H   MOL H   0      29.727 -31.803  50.608  1.00  0.00           H0 
ATOM   3684  H   MOL H   0      33.148 -29.857  15.037  1.00  0.00           H0 
ATOM   3685  H   MOL H   0      25.100   8.416  27.909  1.00  0.00           H0 
ATOM   3686  H   MOL H   0      34.850   5.763  30.932  1.00  0.00           H0 
ATOM   3687  H   MOL H   0      29.949   4.265  46.600  1.00  0.00           H0 
ATOM   3688  H   MOL H   0      17.030   8.168  13.426  1.00  0.00           H0 
ATOM   3689  H   MOL H   0      11.269   7.242  50.825  1.00  0.00           H0 
ATOM   3690  H   MOL H   0      25.485   5.367  39.233  1.00  0.00           H0 
ATOM   3691  H   MOL H   0      23.992   5.259  43.832  1.00  0.00           H0 
ATOM   3692  H   MOL H   0      19.825   3.310  57.370  1.00  0.00           H0 
ATOM   3693  H   MOL H   0      42.663 -32.946  45.309  1.00  0.00           H0 
ATOM   3694  H   MOL H   0      23.414 -28.732  21.609  1.00  0.00           H0 
ATOM   3695  H   MOL H   0      36.121   2.799  51.697  1.00  0.00           H0 
ATOM   3696  H   MOL H   0      38.789   5.309  25.626  1.00  0.00           H0 
ATOM   3697  H   MOL H   0      35.748   5.111  32.692  1.00  0.00           H0 
ATOM   3698  H   MOL H   0      25.995   9.451  49.355  1.00  0.00           H0 
ATOM   3699  H   MOL H   0      34.890   4.297  25.483  1.00  0.00           H0 
ATOM   3700  H   MOL H   0      34.321 -31.286  28.876  1.00  0.00           H0 
ATOM   3701  H   MOL H   0      42.396   6.797  32.851  1.00  0.00           H0 
ATOM   3702  H   MOL H   0      39.305   6.912  23.728  1.00  0.00           H0 
ATOM   3703  H   MOL H   0      18.148 -34.516  41.215  1.00  0.00           H0 
ATOM   3704  H   MOL H   0      21.579  10.753  19.450  1.00  0.00           H0 
ATOM   3705  H   MOL H   0      28.704   8.111  25.656  1.00  0.00           H0 
ATOM   3706  H   MOL H   0      25.718   9.969  46.563  1.00  0.00           H0 
ATOM   3707  H   MOL H   0      32.892 -32.147  59.095  1.00  0.00           H0 
ATOM   3708  H   MOL H   0      41.823   6.936  45.834  1.00  0.00           H0 
ATOM   3709  H   MOL H   0      36.999 -21.294  14.653  1.00  0.00           H0 
ATOM   3710  H   MOL H   0      33.841 -30.109  34.089  1.00  0.00           H0 
ATOM   3711  H   MOL H   0      31.037   5.853  40.220  1.00  0.00           H0 
ATOM   3712  H   MOL H   0      28.074 -29.943  14.379  1.00  0.00           H0 
ATOM   3713  H   MOL H   0      25.559 -35.882  53.124  1.00  0.00           H0 
ATOM   3714  H   MOL H   0      20.744 -26.375  15.830  1.00  0.00           H0 
ATOM   3715  H   MOL H   0      19.229 -30.851  23.738  1.00  0.00           H0 
ATOM   3716  H   MOL H   0      16.301  10.874  48.011  1.00  0.00           H0 
ATOM   3717  H   MOL H   0      29.985   6.194  37.729  1.00  0.00           H0 
ATOM   3718  H   MOL H   0      23.464 -30.021  27.670  1.00  0.00           H0 
ATOM   3719  H   MOL H   0      25.682 -32.860  60.207  1.00  0.00           H0 
ATOM   3720  H   MOL H   0      24.582  10.568  21.268  1.00  0.00           H0 
ATOM   3721  H   MOL H   0      16.004  13.010  32.452  1.00  0.00           H0 
ATOM   3722  H   MOL H   0      23.195   5.422  51.387  1.00  0.00           H0 
ATOM   3723  H   MOL H   0      44.000 -33.234  37.421  1.00  0.00           H0 
ATOM   3724  H   MOL H   0      27.705   8.650  16.632  1.00  0.00           H0 
ATOM   3725  H   MOL H   0      26.271 -31.543  40.085  1.00  0.00           H0 
ATOM   3726  H   MOL H   0      29.320   0.823  59.035  1.00  0.00           H0 
ATOM   3727  H   MOL H   0      30.613 -28.051  42.807  1.00  0.00           H0 
ATOM   3728  H   MOL H   0      42.847 -34.854  55.212  1.00  0.00           H0 
ATOM   3729  H   MOL H   0      33.066   6.617  46.610  1.00  0.00           H0 
ATOM   3730  H   MOL H   0       7.097   9.191  13.965  1.00  0.00           H0 
ATOM   3731  H   MOL H   0      31.228 -31.443  35.812  1.00  0.00           H0 
ATOM   3732  H   MOL H   0      20.298   6.645  48.071  1.00  0.00           H0 
ATOM   3733  H   MOL H   0      13.364   8.658  56.662  1.00  0.00           H0 
ATOM   3734  H   MOL H   0      33.300   3.013  49.678  1.00  0.00           H0 
ATOM   3735  H   MOL H   0      39.357 -28.971  39.898  1.00  0.00           H0 
ATOM   3736  H   MOL H   0      32.253   1.619  54.631  1.00  0.00           H0 
ATOM   3737  H   MOL H   0       9.648 -34.489  44.389  1.00  0.00           H0 
ATOM   3738  H   MOL H   0      22.638   8.313  36.356  1.00  0.00           H0 
ATOM   3739  H   MOL H   0      25.336   9.338  22.305  1.00  0.00           H0 
ATOM   3740  H   MOL H   0      20.927   9.746  20.939  1.00  0.00           H0 
ATOM   3741  H   MOL H   0      31.538   2.953  49.339  1.00  0.00           H0 
ATOM   3742  H   MOL H   0      35.748 -31.907  29.638  1.00  0.00           H0 
ATOM   3743  H   MOL H   0      33.691 -32.111  57.463  1.00  0.00           H0 
ATOM   3744  H   MOL H   0      26.543   7.420  17.292  1.00  0.00           H0 
ATOM   3745  H   MOL H   0      31.906   4.492  39.424  1.00  0.00           H0 
ATOM   3746  H   MOL H   0      30.082   9.047  26.466  1.00  0.00           H0 
ATOM   3747  H   MOL H   0      20.942   8.139  36.412  1.00  0.00           H0 
ATOM   3748  H   MOL H   0      33.587   5.231  24.744  1.00  0.00           H0 
ATOM   3749  H   MOL H   0      17.190  13.561  33.766  1.00  0.00           H0 
ATOM   3750  H   MOL H   0      41.674 -33.851  54.521  1.00  0.00           H0 
ATOM   3751  H   MOL H   0      10.249 -33.886  45.930  1.00  0.00           H0 
ATOM   3752  H   MOL H   0      42.486 -32.829  36.573  1.00  0.00           H0 
ATOM   3753  H   MOL H   0      31.609 -29.283  42.034  1.00  0.00           H0 
ATOM   3754  H   MOL H   0      15.123  12.201  48.288  1.00  0.00           H0 
ATOM   3755  H   MOL H   0      18.591   6.378  47.750  1.00  0.00           H0 
ATOM   3756  H   MOL H   0      24.363  10.456  45.604  1.00  0.00           H0 
ATOM   3757  H   MOL H   0      37.953   7.577  22.608  1.00  0.00           H0 
ATOM   3758  H   MOL H   0      35.964 -22.527  13.912  1.00  0.00           H0 
ATOM   3759  H   MOL H   0      42.866   5.966  46.943  1.00  0.00           H0 
ATOM   3760  H   MOL H   0      30.424   1.247  57.646  1.00  0.00           H0 
ATOM   3761  H   MOL H   0      28.356   5.373  37.896  1.00  0.00           H0 
ATOM   3762  H   MOL H   0      17.783 -32.970  40.345  1.00  0.00           H0 
ATOM   3763  H   MOL H   0      26.097 -35.870  54.836  1.00  0.00           H0 
ATOM   3764  H   MOL H   0      27.892 -29.135  16.003  1.00  0.00           H0 
ATOM   3765  H   MOL H   0      26.794 -34.102  59.596  1.00  0.00           H0 
ATOM   3766  H   MOL H   0      20.502 -25.500  17.353  1.00  0.00           H0 
ATOM   3767  H   MOL H   0      35.442 -30.342  34.696  1.00  0.00           H0 
ATOM   3768  H   MOL H   0      22.768   5.395  53.079  1.00  0.00           H0 
ATOM   3769  H   MOL H   0      31.283 -30.997  33.987  1.00  0.00           H0 
ATOM   3770  H   MOL H   0      14.345   8.089  58.140  1.00  0.00           H0 
ATOM   3771  H   MOL H   0      32.725   7.422  44.919  1.00  0.00           H0 
ATOM   3772  H   MOL H   0      37.679 -29.308  39.514  1.00  0.00           H0 
ATOM   3773  H   MOL H   0      30.419   1.216  54.598  1.00  0.00           H0 
ATOM   3774  H   MOL H   0      40.818   6.423  32.105  1.00  0.00           H0 
ATOM   3775  H   MOL H   0      18.250 -31.662  22.509  1.00  0.00           H0 
ATOM   3776  H   MOL H   0       6.303  10.698  13.658  1.00  0.00           H0 
ATOM   3777  H   MOL H   0      22.527 -29.324  26.297  1.00  0.00           H0 
ATOM   3778  H   MOL H   0      24.538 -32.035  39.907  1.00  0.00           H0 
ATOM   3779  H   MOL H   0      28.396   6.378  29.983  1.00  0.00           H0 
ATOM   3780  H   MOL H   0      33.708   8.834  15.649  1.00  0.00           H0 
ATOM   3781  H   MOL H   0      13.164  12.789  17.304  1.00  0.00           H0 
ATOM   3782  H   MOL H   0      19.747 -35.236  31.973  1.00  0.00           H0 
ATOM   3783  H   MOL H   0      43.175 -33.231  42.889  1.00  0.00           H0 
ATOM   3784  H   MOL H   0      29.214 -31.228  27.809  1.00  0.00           H0 
ATOM   3785  H   MOL H   0      40.805   5.411  27.201  1.00  0.00           H0 
ATOM   3786  H   MOL H   0      43.008 -29.804  49.590  1.00  0.00           H0 
ATOM   3787  H   MOL H   0      38.489   1.619  47.953  1.00  0.00           H0 
ATOM   3788  H   MOL H   0      25.862  10.791  51.286  1.00  0.00           H0 
ATOM   3789  H   MOL H   0      39.095 -31.596  53.105  1.00  0.00           H0 
ATOM   3790  H   MOL H   0      25.418   9.790  29.923  1.00  0.00           H0 
ATOM   3791  H   MOL H   0      40.975 -28.849  14.023  1.00  0.00           H0 
ATOM   3792  H   MOL H   0      37.385 -32.255  37.284  1.00  0.00           H0 
ATOM   3793  H   MOL H   0      16.294   7.818  53.096  1.00  0.00           H0 
ATOM   3794  H   MOL H   0      41.735 -30.501  21.305  1.00  0.00           H0 
ATOM   3795  H   MOL H   0      15.115 -30.294  30.263  1.00  0.00           H0 
ATOM   3796  H   MOL H   0      18.101   8.654  16.232  1.00  0.00           H0 
ATOM   3797  H   MOL H   0      34.223   7.745  32.191  1.00  0.00           H0 
ATOM   3798  H   MOL H   0      22.755 -31.660  29.898  1.00  0.00           H0 
ATOM   3799  H   MOL H   0      36.994   2.642  53.981  1.00  0.00           H0 
ATOM   3800  H   MOL H   0      23.425 -28.798  24.388  1.00  0.00           H0 
ATOM   3801  H   MOL H   0      26.587   4.684  56.648  1.00  0.00           H0 
ATOM   3802  H   MOL H   0      25.579 -31.215  35.274  1.00  0.00           H0 
ATOM   3803  H   MOL H   0      22.564   6.049  13.951  1.00  0.00           H0 
ATOM   3804  H   MOL H   0      27.880 -34.191  50.227  1.00  0.00           H0 
ATOM   3805  H   MOL H   0      13.749 -32.983  36.170  1.00  0.00           H0 
ATOM   3806  H   MOL H   0      13.533   7.307  51.903  1.00  0.00           H0 
ATOM   3807  H   MOL H   0      36.087   1.905  60.464  1.00  0.00           H0 
ATOM   3808  H   MOL H   0      17.558   4.656  57.514  1.00  0.00           H0 
ATOM   3809  H   MOL H   0      15.461 -36.260  54.065  1.00  0.00           H0 
ATOM   3810  H   MOL H   0      33.625 -30.828  36.653  1.00  0.00           H0 
ATOM   3811  H   MOL H   0      31.678 -29.103  46.376  1.00  0.00           H0 
ATOM   3812  H   MOL H   0      38.061   4.604  44.121  1.00  0.00           H0 
ATOM   3813  H   MOL H   0      34.551 -31.209  13.720  1.00  0.00           H0 
ATOM   3814  H   MOL H   0      23.243   5.250  39.062  1.00  0.00           H0 
ATOM   3815  H   MOL H   0      18.393  15.809  27.776  1.00  0.00           H0 
ATOM   3816  H   MOL H   0      26.699   3.861  43.356  1.00  0.00           H0 
ATOM   3817  H   MOL H   0      36.940   6.868  31.688  1.00  0.00           H0 
ATOM   3818  H   MOL H   0      28.670   5.428  48.326  1.00  0.00           H0 
ATOM   3819  H   MOL H   0      32.490 -31.230  38.031  1.00  0.00           H0 
ATOM   3820  H   MOL H   0      27.614   6.029  46.952  1.00  0.00           H0 
ATOM   3821  H   MOL H   0      12.561 -31.741  36.162  1.00  0.00           H0 
ATOM   3822  H   MOL H   0      37.830 -31.397  51.697  1.00  0.00           H0 
ATOM   3823  H   MOL H   0      29.604 -33.802  49.707  1.00  0.00           H0 
ATOM   3824  H   MOL H   0      17.894   5.419  56.029  1.00  0.00           H0 
ATOM   3825  H   MOL H   0      24.053  10.675  51.268  1.00  0.00           H0 
ATOM   3826  H   MOL H   0      41.247 -30.094  49.477  1.00  0.00           H0 
ATOM   3827  H   MOL H   0      41.633 -32.384  42.449  1.00  0.00           H0 
ATOM   3828  H   MOL H   0      31.256 -30.374  45.094  1.00  0.00           H0 
ATOM   3829  H   MOL H   0      16.296 -31.415  29.459  1.00  0.00           H0 
ATOM   3830  H   MOL H   0      38.768 -33.338  37.632  1.00  0.00           H0 
ATOM   3831  H   MOL H   0      29.427 -30.161  26.369  1.00  0.00           H0 
ATOM   3832  H   MOL H   0      21.185   6.510  13.049  1.00  0.00           H0 
ATOM   3833  H   MOL H   0      24.694 -30.004  23.967  1.00  0.00           H0 
ATOM   3834  H   MOL H   0      18.812  15.722  29.543  1.00  0.00           H0 
ATOM   3835  H   MOL H   0      36.987   1.659  48.881  1.00  0.00           H0 
ATOM   3836  H   MOL H   0      41.703 -29.343  15.578  1.00  0.00           H0 
ATOM   3837  H   MOL H   0      34.686   9.701  16.778  1.00  0.00           H0 
ATOM   3838  H   MOL H   0      34.578 -30.049  12.398  1.00  0.00           H0 
ATOM   3839  H   MOL H   0      13.920  13.522  15.900  1.00  0.00           H0 
ATOM   3840  H   MOL H   0      24.488   8.187  30.212  1.00  0.00           H0 
ATOM   3841  H   MOL H   0      16.746   9.589  15.517  1.00  0.00           H0 
ATOM   3842  H   MOL H   0      34.771   2.758  59.714  1.00  0.00           H0 
ATOM   3843  H   MOL H   0      25.038   4.124  56.138  1.00  0.00           H0 
ATOM   3844  H   MOL H   0      18.528 -35.285  33.305  1.00  0.00           H0 
ATOM   3845  H   MOL H   0      40.043 -30.098  21.659  1.00  0.00           H0 
ATOM   3846  H   MOL H   0      12.817   7.277  53.535  1.00  0.00           H0 
ATOM   3847  H   MOL H   0      35.208   2.897  54.631  1.00  0.00           H0 
ATOM   3848  H   MOL H   0      33.489   6.557  33.301  1.00  0.00           H0 
ATOM   3849  H   MOL H   0      21.718 -32.008  31.283  1.00  0.00           H0 
ATOM   3850  H   MOL H   0      15.525 -35.421  55.705  1.00  0.00           H0 
ATOM   3851  H   MOL H   0      17.607   7.043  54.124  1.00  0.00           H0 
ATOM   3852  H   MOL H   0      26.333   4.941  44.660  1.00  0.00           H0 
ATOM   3853  H   MOL H   0      39.708   5.142  28.524  1.00  0.00           H0 
ATOM   3854  H   MOL H   0      28.528   5.698  31.569  1.00  0.00           H0 
ATOM   3855  H   MOL H   0      36.855   5.345  43.136  1.00  0.00           H0 
ATOM   3856  H   MOL H   0      23.173   6.406  37.616  1.00  0.00           H0 
ATOM   3857  H   MOL H   0      38.489   6.396  32.479  1.00  0.00           H0 
ATOM   3858  H   MOL H   0      23.756 -31.273  35.424  1.00  0.00           H0 
ATOM   3859  H   MOL H   0      43.311 -35.462  37.988  1.00  0.00           H0 
ATOM   3860  H   MOL H   0      27.069  10.855  21.831  1.00  0.00           H0 
ATOM   3861  H   MOL H   0      18.319 -25.867  16.257  1.00  0.00           H0 
ATOM   3862  H   MOL H   0      33.380   6.473  39.445  1.00  0.00           H0 
ATOM   3863  H   MOL H   0      21.634  10.443  37.338  1.00  0.00           H0 
ATOM   3864  H   MOL H   0      39.086 -22.449  14.242  1.00  0.00           H0 
ATOM   3865  H   MOL H   0      27.889 -34.031  53.820  1.00  0.00           H0 
ATOM   3866  H   MOL H   0      26.332 -33.785  41.498  1.00  0.00           H0 
ATOM   3867  H   MOL H   0      26.241  11.384  43.895  1.00  0.00           H0 
ATOM   3868  H   MOL H   0      24.725 -35.487  58.976  1.00  0.00           H0 
ATOM   3869  H   MOL H   0      35.977   6.496  26.244  1.00  0.00           H0 
ATOM   3870  H   MOL H   0      28.992 -30.530  34.004  1.00  0.00           H0 
ATOM   3871  H   MOL H   0      27.453   9.043  27.912  1.00  0.00           H0 
ATOM   3872  H   MOL H   0      10.035 -36.455  45.999  1.00  0.00           H0 
ATOM   3873  H   MOL H   0      32.264   1.469  59.416  1.00  0.00           H0 
ATOM   3874  H   MOL H   0      40.585 -33.795  56.939  1.00  0.00           H0 
ATOM   3875  H   MOL H   0      25.992   9.731  18.085  1.00  0.00           H0 
ATOM   3876  H   MOL H   0      40.937   8.907  31.244  1.00  0.00           H0 
ATOM   3877  H   MOL H   0      20.444 -29.968  26.943  1.00  0.00           H0 
ATOM   3878  H   MOL H   0      39.211   9.630  22.571  1.00  0.00           H0 
ATOM   3879  H   MOL H   0      28.767 -29.590  42.841  1.00  0.00           H0 
ATOM   3880  H   MOL H   0      35.309 -33.301  27.829  1.00  0.00           H0 
ATOM   3881  H   MOL H   0      27.419   7.548  36.869  1.00  0.00           H0 
ATOM   3882  H   MOL H   0       9.023  10.396  15.183  1.00  0.00           H0 
ATOM   3883  H   MOL H   0      30.371   3.160  52.656  1.00  0.00           H0 
ATOM   3884  H   MOL H   0      16.861 -29.911  24.441  1.00  0.00           H0 
ATOM   3885  H   MOL H   0      41.025   6.340  48.805  1.00  0.00           H0 
ATOM   3886  H   MOL H   0      30.240 -29.902  16.693  1.00  0.00           H0 
ATOM   3887  H   MOL H   0      33.597   5.161  48.528  1.00  0.00           H0 
ATOM   3888  H   MOL H   0      37.048 -30.151  41.679  1.00  0.00           H0 
ATOM   3889  H   MOL H   0      31.438 -32.130  56.312  1.00  0.00           H0 
ATOM   3890  H   MOL H   0      16.754  11.537  45.839  1.00  0.00           H0 
ATOM   3891  H   MOL H   0      15.565  14.570  35.211  1.00  0.00           H0 
ATOM   3892  H   MOL H   0      35.033 -32.512  33.847  1.00  0.00           H0 
ATOM   3893  H   MOL H   0      18.823  10.942  20.627  1.00  0.00           H0 
ATOM   3894  H   MOL H   0      16.759 -32.113  42.346  1.00  0.00           H0 
ATOM   3895  H   MOL H   0      35.019   8.490  45.229  1.00  0.00           H0 
ATOM   3896  H   MOL H   0      18.923   8.618  48.537  1.00  0.00           H0 
ATOM   3897  H   MOL H   0      13.669  10.206  58.645  1.00  0.00           H0 
ATOM   3898  H   MOL H   0      20.397   5.174  52.755  1.00  0.00           H0 
ATOM   3899  H   MOL H   0      30.648 -32.005  57.915  1.00  0.00           H0 
ATOM   3900  H   MOL H   0      18.453 -26.604  17.874  1.00  0.00           H0 
ATOM   3901  H   MOL H   0      36.697 -32.270  27.190  1.00  0.00           H0 
ATOM   3902  H   MOL H   0      17.355 -31.564  25.069  1.00  0.00           H0 
ATOM   3903  H   MOL H   0      34.004   5.496  40.753  1.00  0.00           H0 
ATOM   3904  H   MOL H   0      31.805   5.094  47.988  1.00  0.00           H0 
ATOM   3905  H   MOL H   0      16.848 -33.714  43.111  1.00  0.00           H0 
ATOM   3906  H   MOL H   0      19.400  11.804  19.229  1.00  0.00           H0 
ATOM   3907  H   MOL H   0       7.291  10.657  15.791  1.00  0.00           H0 
ATOM   3908  H   MOL H   0      18.335   8.546  46.703  1.00  0.00           H0 
ATOM   3909  H   MOL H   0      20.596   4.586  51.046  1.00  0.00           H0 
ATOM   3910  H   MOL H   0      11.629 -35.795  46.297  1.00  0.00           H0 
ATOM   3911  H   MOL H   0      17.078  12.890  46.883  1.00  0.00           H0 
ATOM   3912  H   MOL H   0      14.220  13.931  34.394  1.00  0.00           H0 
ATOM   3913  H   MOL H   0      38.191 -22.281  12.735  1.00  0.00           H0 
ATOM   3914  H   MOL H   0      30.922   1.564  60.588  1.00  0.00           H0 
ATOM   3915  H   MOL H   0      42.974 -35.075  36.228  1.00  0.00           H0 
ATOM   3916  H   MOL H   0      40.295   7.431  47.672  1.00  0.00           H0 
ATOM   3917  H   MOL H   0      35.000   7.738  46.888  1.00  0.00           H0 
ATOM   3918  H   MOL H   0      26.590  11.145  23.522  1.00  0.00           H0 
ATOM   3919  H   MOL H   0      40.265   9.167  23.952  1.00  0.00           H0 
ATOM   3920  H   MOL H   0      41.918 -34.849  57.518  1.00  0.00           H0 
ATOM   3921  H   MOL H   0      20.683  10.621  35.880  1.00  0.00           H0 
ATOM   3922  H   MOL H   0      27.270  11.128  45.360  1.00  0.00           H0 
ATOM   3923  H   MOL H   0      20.894 -30.616  28.559  1.00  0.00           H0 
ATOM   3924  H   MOL H   0      26.543 -33.900  39.744  1.00  0.00           H0 
ATOM   3925  H   MOL H   0      28.650 -30.661  35.757  1.00  0.00           H0 
ATOM   3926  H   MOL H   0      30.321 -30.608  43.211  1.00  0.00           H0 
ATOM   3927  H   MOL H   0      38.548 -29.675  42.491  1.00  0.00           H0 
ATOM   3928  H   MOL H   0      23.684 -34.104  59.378  1.00  0.00           H0 
ATOM   3929  H   MOL H   0      30.591 -30.395  15.126  1.00  0.00           H0 
ATOM   3930  H   MOL H   0      24.710   8.693  17.475  1.00  0.00           H0 
ATOM   3931  H   MOL H   0      12.619   9.119  59.685  1.00  0.00           H0 
ATOM   3932  H   MOL H   0      29.054   8.237  37.294  1.00  0.00           H0 
ATOM   3933  H   MOL H   0      42.643   8.971  31.786  1.00  0.00           H0 
ATOM   3934  H   MOL H   0      36.007 -31.643  32.600  1.00  0.00           H0 
ATOM   3935  H   MOL H   0      27.756  10.028  26.334  1.00  0.00           H0 
ATOM   3936  H   MOL H   0      27.254 -34.634  52.319  1.00  0.00           H0 
ATOM   3937  H   MOL H   0      34.364   6.081  26.884  1.00  0.00           H0 
ATOM   3938  H   MOL H   0      32.047   3.460  52.953  1.00  0.00           H0 
ATOM   3939  H   MOL H   0      23.601   9.758  31.650  1.00  0.00           H0 
ATOM   3940  H   MOL H   0      16.096  13.143  16.492  1.00  0.00           H0 
ATOM   3941  H   MOL H   0      33.917 -33.342  38.364  1.00  0.00           H0 
ATOM   3942  H   MOL H   0      40.378 -34.450  43.379  1.00  0.00           H0 
ATOM   3943  H   MOL H   0      11.573   9.315  53.282  1.00  0.00           H0 
ATOM   3944  H   MOL H   0      37.491   4.115  59.207  1.00  0.00           H0 
ATOM   3945  H   MOL H   0      26.384   6.608  32.314  1.00  0.00           H0 
ATOM   3946  H   MOL H   0      13.190 -31.278  29.465  1.00  0.00           H0 
ATOM   3947  H   MOL H   0      11.333 -33.486  35.377  1.00  0.00           H0 
ATOM   3948  H   MOL H   0      22.001 -30.043  22.469  1.00  0.00           H0 
ATOM   3949  H   MOL H   0      31.703  10.378  16.096  1.00  0.00           H0 
ATOM   3950  H   MOL H   0      24.280   7.189  40.313  1.00  0.00           H0 
ATOM   3951  H   MOL H   0      25.831   4.388  53.682  1.00  0.00           H0 
ATOM   3952  H   MOL H   0      39.309   7.233  26.323  1.00  0.00           H0 
ATOM   3953  H   MOL H   0      35.897   2.851  46.791  1.00  0.00           H0 
ATOM   3954  H   MOL H   0      20.292 -36.742  34.535  1.00  0.00           H0 
ATOM   3955  H   MOL H   0      43.371 -32.159  49.051  1.00  0.00           H0 
ATOM   3956  H   MOL H   0      16.302 -37.686  56.673  1.00  0.00           H0 
ATOM   3957  H   MOL H   0      27.616 -28.623  27.530  1.00  0.00           H0 
ATOM   3958  H   MOL H   0      24.101 -32.887  37.494  1.00  0.00           H0 
ATOM   3959  H   MOL H   0      29.469   7.263  45.883  1.00  0.00           H0 
ATOM   3960  H   MOL H   0      31.186   6.834  31.954  1.00  0.00           H0 
ATOM   3961  H   MOL H   0      39.603 -33.031  35.252  1.00  0.00           H0 
ATOM   3962  H   MOL H   0      37.786   7.048  34.589  1.00  0.00           H0 
ATOM   3963  H   MOL H   0      28.718 -31.957  48.333  1.00  0.00           H0 
ATOM   3964  H   MOL H   0      39.612 -32.614  22.325  1.00  0.00           H0 
ATOM   3965  H   MOL H   0      23.884   7.952  12.899  1.00  0.00           H0 
ATOM   3966  H   MOL H   0      36.710 -33.353  52.487  1.00  0.00           H0 
ATOM   3967  H   MOL H   0      26.053   6.885  42.925  1.00  0.00           H0 
ATOM   3968  H   MOL H   0      43.495 -30.578  14.685  1.00  0.00           H0 
ATOM   3969  H   MOL H   0      38.605   6.903  42.141  1.00  0.00           H0 
ATOM   3970  H   MOL H   0      19.851   5.801  58.371  1.00  0.00           H0 
ATOM   3971  H   MOL H   0      16.185   7.160  56.076  1.00  0.00           H0 
ATOM   3972  H   MOL H   0      31.876 -30.996  48.078  1.00  0.00           H0 
ATOM   3973  H   MOL H   0      35.119   4.904  53.289  1.00  0.00           H0 
ATOM   3974  H   MOL H   0      23.293 -33.524  32.333  1.00  0.00           H0 
ATOM   3975  H   MOL H   0      32.051 -30.451  11.813  1.00  0.00           H0 
ATOM   3976  H   MOL H   0      18.585  10.282  13.572  1.00  0.00           H0 
ATOM   3977  H   MOL H   0      18.052  17.842  29.436  1.00  0.00           H0 
ATOM   3978  H   MOL H   0      23.898  11.796  49.052  1.00  0.00           H0 
ATOM   3979  H   MOL H   0      27.023 -32.217  48.916  1.00  0.00           H0 
ATOM   3980  H   MOL H   0      11.027 -33.559  37.248  1.00  0.00           H0 
ATOM   3981  H   MOL H   0      36.934   4.785  53.058  1.00  0.00           H0 
ATOM   3982  H   MOL H   0      16.541  16.923  29.883  1.00  0.00           H0 
ATOM   3983  H   MOL H   0      22.466   8.543  13.815  1.00  0.00           H0 
ATOM   3984  H   MOL H   0      37.298   2.520  45.884  1.00  0.00           H0 
ATOM   3985  H   MOL H   0      33.301 -30.907  46.928  1.00  0.00           H0 
ATOM   3986  H   MOL H   0      31.988   8.282  31.331  1.00  0.00           H0 
ATOM   3987  H   MOL H   0      27.278 -29.965  28.664  1.00  0.00           H0 
ATOM   3988  H   MOL H   0      30.609   6.597  46.890  1.00  0.00           H0 
ATOM   3989  H   MOL H   0      42.163 -31.623  47.950  1.00  0.00           H0 
ATOM   3990  H   MOL H   0      25.710  12.203  49.249  1.00  0.00           H0 
ATOM   3991  H   MOL H   0      15.754  11.983  17.852  1.00  0.00           H0 
ATOM   3992  H   MOL H   0      19.718   9.559  14.597  1.00  0.00           H0 
ATOM   3993  H   MOL H   0      25.817 -33.072  36.978  1.00  0.00           H0 
ATOM   3994  H   MOL H   0      36.050   7.042  34.188  1.00  0.00           H0 
ATOM   3995  H   MOL H   0      37.818 -33.445  53.866  1.00  0.00           H0 
ATOM   3996  H   MOL H   0      36.615   4.109  60.860  1.00  0.00           H0 
ATOM   3997  H   MOL H   0      31.854 -30.974  13.461  1.00  0.00           H0 
ATOM   3998  H   MOL H   0      16.765 -38.020  54.964  1.00  0.00           H0 
ATOM   3999  H   MOL H   0      26.229   5.556  41.650  1.00  0.00           H0 
ATOM   4000  H   MOL H   0      22.165 -30.697  24.080  1.00  0.00           H0 
ATOM   4001  H   MOL H   0      40.264   7.766  27.559  1.00  0.00           H0 
ATOM   4002  H   MOL H   0      33.193  11.367  15.668  1.00  0.00           H0 
ATOM   4003  H   MOL H   0      41.816 -34.978  44.083  1.00  0.00           H0 
ATOM   4004  H   MOL H   0      27.382   4.978  54.280  1.00  0.00           H0 
ATOM   4005  H   MOL H   0      12.358   9.634  51.659  1.00  0.00           H0 
ATOM   4006  H   MOL H   0      22.381   9.592  30.319  1.00  0.00           H0 
ATOM   4007  H   MOL H   0      38.290 -31.864  34.936  1.00  0.00           H0 
ATOM   4008  H   MOL H   0      23.983   8.326  38.915  1.00  0.00           H0 
ATOM   4009  H   MOL H   0      14.130 -32.521  30.189  1.00  0.00           H0 
ATOM   4010  H   MOL H   0      18.637   6.957  57.981  1.00  0.00           H0 
ATOM   4011  H   MOL H   0      15.011   8.047  55.157  1.00  0.00           H0 
ATOM   4012  H   MOL H   0      41.385 -32.746  22.141  1.00  0.00           H0 
ATOM   4013  H   MOL H   0      39.827   6.191  43.280  1.00  0.00           H0 
ATOM   4014  H   MOL H   0      42.869 -30.339  12.999  1.00  0.00           H0 
ATOM   4015  H   MOL H   0      34.984 -32.910  37.066  1.00  0.00           H0 
ATOM   4016  H   MOL H   0      21.270 -36.457  33.064  1.00  0.00           H0 
ATOM   4017  H   MOL H   0      26.277   7.882  31.011  1.00  0.00           H0 
ATOM   4018  H   MOL H   0      24.486 -33.242  30.987  1.00  0.00           H0 
ATOM   4019  H   MOL H   0      38.637   8.953  25.531  1.00  0.00           H0 
ATOM   4020  H   MOL H   0      20.354  12.236  22.131  1.00  0.00           H0 
ATOM   4021  H   MOL H   0      31.605 -34.064  58.558  1.00  0.00           H0 
ATOM   4022  H   MOL H   0       7.287  12.816  14.581  1.00  0.00           H0 
ATOM   4023  H   MOL H   0      38.135 -24.842  14.256  1.00  0.00           H0 
ATOM   4024  H   MOL H   0      25.279  13.243  22.624  1.00  0.00           H0 
ATOM   4025  H   MOL H   0      29.586  11.155  27.339  1.00  0.00           H0 
ATOM   4026  H   MOL H   0      31.129   3.522  58.223  1.00  0.00           H0 
ATOM   4027  H   MOL H   0      15.188  15.369  32.410  1.00  0.00           H0 
ATOM   4028  H   MOL H   0      31.234   3.755  55.469  1.00  0.00           H0 
ATOM   4029  H   MOL H   0      33.937 -31.039  31.315  1.00  0.00           H0 
ATOM   4030  H   MOL H   0      32.623   6.764  42.432  1.00  0.00           H0 
ATOM   4031  H   MOL H   0      23.108  11.143  34.691  1.00  0.00           H0 
ATOM   4032  H   MOL H   0      21.982 -32.538  27.568  1.00  0.00           H0 
ATOM   4033  H   MOL H   0      27.881 -32.705  34.621  1.00  0.00           H0 
ATOM   4034  H   MOL H   0      19.758   6.809  51.257  1.00  0.00           H0 
ATOM   4035  H   MOL H   0      40.455 -34.891  36.983  1.00  0.00           H0 
ATOM   4036  H   MOL H   0      17.191 -28.043  16.335  1.00  0.00           H0 
ATOM   4037  H   MOL H   0      12.482 -36.649  44.250  1.00  0.00           H0 
ATOM   4038  H   MOL H   0      24.981  10.172  15.269  1.00  0.00           H0 
ATOM   4039  H   MOL H   0      10.839   9.248  58.061  1.00  0.00           H0 
ATOM   4040  H   MOL H   0      32.718   8.989  47.105  1.00  0.00           H0 
ATOM   4041  H   MOL H   0      23.417 -35.287  61.188  1.00  0.00           H0 
ATOM   4042  H   MOL H   0      39.949 -31.212  40.819  1.00  0.00           H0 
ATOM   4043  H   MOL H   0      15.104 -33.389  40.712  1.00  0.00           H0 
ATOM   4044  H   MOL H   0      42.034   8.583  34.161  1.00  0.00           H0 
ATOM   4045  H   MOL H   0      25.623  12.589  46.677  1.00  0.00           H0 
ATOM   4046  H   MOL H   0      42.605   8.673  47.571  1.00  0.00           H0 
ATOM   4047  H   MOL H   0      33.149   7.408  25.240  1.00  0.00           H0 
ATOM   4048  H   MOL H   0      16.053 -32.577  23.161  1.00  0.00           H0 
ATOM   4049  H   MOL H   0      35.494 -32.528  25.424  1.00  0.00           H0 
ATOM   4050  H   MOL H   0      28.805   7.909  39.631  1.00  0.00           H0 
ATOM   4051  H   MOL H   0      14.865  13.891  46.340  1.00  0.00           H0 
ATOM   4052  H   MOL H   0      28.611 -30.404  40.706  1.00  0.00           H0 
ATOM   4053  H   MOL H   0      27.741 -36.975  52.813  1.00  0.00           H0 
ATOM   4054  H   MOL H   0      23.853 -34.092  40.012  1.00  0.00           H0 
ATOM   4055  H   MOL H   0      28.594 -31.548  17.120  1.00  0.00           H0 
ATOM   4056  H   MOL H   0      20.992   8.952  46.366  1.00  0.00           H0 
ATOM   4057  H   MOL H   0      32.684   5.047  50.856  1.00  0.00           H0 
ATOM   4058  H   MOL H   0      41.290 -36.404  55.584  1.00  0.00           H0 
ATOM   4059  H   MOL H   0      29.593   3.633  54.835  1.00  0.00           H0 
ATOM   4060  H   MOL H   0      11.698  10.371  57.054  1.00  0.00           H0 
ATOM   4061  H   MOL H   0      30.068 -32.289  16.505  1.00  0.00           H0 
ATOM   4062  H   MOL H   0      21.073   9.483  48.037  1.00  0.00           H0 
ATOM   4063  H   MOL H   0      29.208 -33.091  35.678  1.00  0.00           H0 
ATOM   4064  H   MOL H   0      39.029 -24.414  12.755  1.00  0.00           H0 
ATOM   4065  H   MOL H   0      38.372 -31.317  39.968  1.00  0.00           H0 
ATOM   4066  H   MOL H   0      35.065 -30.864  25.974  1.00  0.00           H0 
ATOM   4067  H   MOL H   0      34.724   8.090  24.695  1.00  0.00           H0 
ATOM   4068  H   MOL H   0      19.253  13.132  21.153  1.00  0.00           H0 
ATOM   4069  H   MOL H   0      37.266   8.929  24.422  1.00  0.00           H0 
ATOM   4070  H   MOL H   0      14.613  12.659  45.042  1.00  0.00           H0 
ATOM   4071  H   MOL H   0      24.937  13.086  45.125  1.00  0.00           H0 
ATOM   4072  H   MOL H   0      32.229 -34.534  56.914  1.00  0.00           H0 
ATOM   4073  H   MOL H   0      40.241   8.627  33.846  1.00  0.00           H0 
ATOM   4074  H   MOL H   0      33.055   9.709  45.516  1.00  0.00           H0 
ATOM   4075  H   MOL H   0      39.682 -35.496  55.459  1.00  0.00           H0 
ATOM   4076  H   MOL H   0      24.327 -34.596  41.708  1.00  0.00           H0 
ATOM   4077  H   MOL H   0      22.062 -31.795  25.960  1.00  0.00           H0 
ATOM   4078  H   MOL H   0      28.510 -36.544  54.364  1.00  0.00           H0 
ATOM   4079  H   MOL H   0      16.365  16.140  33.587  1.00  0.00           H0 
ATOM   4080  H   MOL H   0      32.150   7.789  41.049  1.00  0.00           H0 
ATOM   4081  H   MOL H   0       9.005  12.527  13.944  1.00  0.00           H0 
ATOM   4082  H   MOL H   0      43.033   7.645  48.917  1.00  0.00           H0 
ATOM   4083  H   MOL H   0      10.817 -36.748  43.406  1.00  0.00           H0 
ATOM   4084  H   MOL H   0      29.764  10.007  28.640  1.00  0.00           H0 
ATOM   4085  H   MOL H   0      24.378 -33.959  61.748  1.00  0.00           H0 
ATOM   4086  H   MOL H   0      26.435  10.870  16.091  1.00  0.00           H0 
ATOM   4087  H   MOL H   0      31.766   3.810  59.783  1.00  0.00           H0 
ATOM   4088  H   MOL H   0      32.856 -31.659  32.498  1.00  0.00           H0 
ATOM   4089  H   MOL H   0      28.719 -31.784  41.870  1.00  0.00           H0 
ATOM   4090  H   MOL H   0      21.432   6.974  50.600  1.00  0.00           H0 
ATOM   4091  H   MOL H   0      18.692 -28.906  16.953  1.00  0.00           H0 
ATOM   4092  H   MOL H   0      31.149   5.512  50.082  1.00  0.00           H0 
ATOM   4093  H   MOL H   0      14.729 -33.577  42.569  1.00  0.00           H0 
ATOM   4094  H   MOL H   0      23.744  10.914  36.424  1.00  0.00           H0 
ATOM   4095  H   MOL H   0      15.584 -31.004  22.513  1.00  0.00           H0 
ATOM   4096  H   MOL H   0      25.548  12.605  21.063  1.00  0.00           H0 
ATOM   4097  H   MOL H   0      27.155   7.120  39.445  1.00  0.00           H0 
ATOM   4098  H   MOL H   0      41.138 -35.578  38.523  1.00  0.00           H0 
ATOM   4099  H   MOL H   0      19.454   7.204  55.726  1.00  0.00           H0 
ATOM   4100  H   MOL H   0      24.301 -32.043  23.037  1.00  0.00           H0 
ATOM   4101  H   MOL H   0      19.115  11.020  16.536  1.00  0.00           H0 
ATOM   4102  H   MOL H   0      12.294 -35.473  37.512  1.00  0.00           H0 
ATOM   4103  H   MOL H   0      34.704   5.329  59.794  1.00  0.00           H0 
ATOM   4104  H   MOL H   0      25.266 -33.884  34.799  1.00  0.00           H0 
ATOM   4105  H   MOL H   0      36.273   9.141  32.682  1.00  0.00           H0 
ATOM   4106  H   MOL H   0      40.975 -32.007  19.675  1.00  0.00           H0 
ATOM   4107  H   MOL H   0      22.423  11.962  30.322  1.00  0.00           H0 
ATOM   4108  H   MOL H   0      15.887  16.829  27.451  1.00  0.00           H0 
ATOM   4109  H   MOL H   0      22.783 -34.364  29.317  1.00  0.00           H0 
ATOM   4110  H   MOL H   0      28.679   8.593  31.769  1.00  0.00           H0 
ATOM   4111  H   MOL H   0      41.561 -34.681  41.026  1.00  0.00           H0 
ATOM   4112  H   MOL H   0      40.460 -31.243  14.076  1.00  0.00           H0 
ATOM   4113  H   MOL H   0      15.246 -33.144  28.068  1.00  0.00           H0 
ATOM   4114  H   MOL H   0      30.665   8.767  47.535  1.00  0.00           H0 
ATOM   4115  H   MOL H   0      36.532 -33.597  35.071  1.00  0.00           H0 
ATOM   4116  H   MOL H   0      14.509  13.707  19.049  1.00  0.00           H0 
ATOM   4117  H   MOL H   0      31.620   7.934  34.246  1.00  0.00           H0 
ATOM   4118  H   MOL H   0      24.301  13.965  49.724  1.00  0.00           H0 
ATOM   4119  H   MOL H   0      39.754 -33.653  52.271  1.00  0.00           H0 
ATOM   4120  H   MOL H   0      27.277 -34.598  47.805  1.00  0.00           H0 
ATOM   4121  H   MOL H   0      14.578   9.337  53.018  1.00  0.00           H0 
ATOM   4122  H   MOL H   0      27.156 -30.439  25.606  1.00  0.00           H0 
ATOM   4123  H   MOL H   0      33.070 -33.000  13.057  1.00  0.00           H0 
ATOM   4124  H   MOL H   0      24.663   6.066  55.186  1.00  0.00           H0 
ATOM   4125  H   MOL H   0      14.276 -38.189  54.432  1.00  0.00           H0 
ATOM   4126  H   MOL H   0      37.670   4.743  46.484  1.00  0.00           H0 
ATOM   4127  H   MOL H   0      21.698   6.665  40.141  1.00  0.00           H0 
ATOM   4128  H   MOL H   0      38.210   6.841  29.165  1.00  0.00           H0 
ATOM   4129  H   MOL H   0      32.325 -32.765  45.615  1.00  0.00           H0 
ATOM   4130  H   MOL H   0      37.186   4.748  55.663  1.00  0.00           H0 
ATOM   4131  H   MOL H   0      21.245   8.343  11.425  1.00  0.00           H0 
ATOM   4132  H   MOL H   0      33.763  11.702  17.866  1.00  0.00           H0 
ATOM   4133  H   MOL H   0      27.990   6.805  41.558  1.00  0.00           H0 
ATOM   4134  H   MOL H   0      16.896   9.761  54.429  1.00  0.00           H0 
ATOM   4135  H   MOL H   0      40.429 -32.491  49.795  1.00  0.00           H0 
ATOM   4136  H   MOL H   0      33.383 -33.308  35.449  1.00  0.00           H0 
ATOM   4137  H   MOL H   0      38.360   6.839  45.202  1.00  0.00           H0 
ATOM   4138  H   MOL H   0      19.892 -37.806  31.576  1.00  0.00           H0 
ATOM   4139  H   MOL H   0      23.800 -31.489  21.579  1.00  0.00           H0 
ATOM   4140  H   MOL H   0      13.255 -35.160  36.002  1.00  0.00           H0 
ATOM   4141  H   MOL H   0      25.060   6.183  53.515  1.00  0.00           H0 
ATOM   4142  H   MOL H   0      17.900  11.890  15.419  1.00  0.00           H0 
ATOM   4143  H   MOL H   0      41.477 -31.584  15.425  1.00  0.00           H0 
ATOM   4144  H   MOL H   0      15.017  15.027  17.965  1.00  0.00           H0 
ATOM   4145  H   MOL H   0      17.481  17.463  27.006  1.00  0.00           H0 
ATOM   4146  H   MOL H   0      13.575   9.238  54.424  1.00  0.00           H0 
ATOM   4147  H   MOL H   0      21.659   8.294  39.226  1.00  0.00           H0 
ATOM   4148  H   MOL H   0      17.850   9.014  55.696  1.00  0.00           H0 
ATOM   4149  H   MOL H   0      32.496  10.832  18.643  1.00  0.00           H0 
ATOM   4150  H   MOL H   0      37.261   7.645  44.101  1.00  0.00           H0 
ATOM   4151  H   MOL H   0      37.435   6.877  27.576  1.00  0.00           H0 
ATOM   4152  H   MOL H   0      38.781 -33.562  50.874  1.00  0.00           H0 
ATOM   4153  H   MOL H   0      38.800   3.728  47.524  1.00  0.00           H0 
ATOM   4154  H   MOL H   0      20.962   6.299  56.062  1.00  0.00           H0 
ATOM   4155  H   MOL H   0      37.730 -34.879  35.537  1.00  0.00           H0 
ATOM   4156  H   MOL H   0      25.233  13.455  51.251  1.00  0.00           H0 
ATOM   4157  H   MOL H   0      18.577 -37.883  32.799  1.00  0.00           H0 
ATOM   4158  H   MOL H   0      35.413   4.804  55.733  1.00  0.00           H0 
ATOM   4159  H   MOL H   0      14.023 -32.097  27.176  1.00  0.00           H0 
ATOM   4160  H   MOL H   0      23.992  11.726  29.487  1.00  0.00           H0 
ATOM   4161  H   MOL H   0      37.951   9.028  33.058  1.00  0.00           H0 
ATOM   4162  H   MOL H   0      30.670   8.883  32.913  1.00  0.00           H0 
ATOM   4163  H   MOL H   0      21.612 -34.367  30.761  1.00  0.00           H0 
ATOM   4164  H   MOL H   0      32.013 -33.077  36.450  1.00  0.00           H0 
ATOM   4165  H   MOL H   0      35.255   4.594  58.209  1.00  0.00           H0 
ATOM   4166  H   MOL H   0      23.486 -33.672  35.031  1.00  0.00           H0 
ATOM   4167  H   MOL H   0      41.902 -33.274  50.554  1.00  0.00           H0 
ATOM   4168  H   MOL H   0      28.495   7.446  33.130  1.00  0.00           H0 
ATOM   4169  H   MOL H   0      22.927   8.396  10.775  1.00  0.00           H0 
ATOM   4170  H   MOL H   0      25.685 -30.047  26.525  1.00  0.00           H0 
ATOM   4171  H   MOL H   0      42.843 -35.599  41.962  1.00  0.00           H0 
ATOM   4172  H   MOL H   0      33.126 -32.604  11.274  1.00  0.00           H0 
ATOM   4173  H   MOL H   0      13.884 -37.556  56.100  1.00  0.00           H0 
ATOM   4174  H   MOL H   0      39.224 -32.072  20.020  1.00  0.00           H0 
ATOM   4175  H   MOL H   0      30.204   7.467  48.804  1.00  0.00           H0 
ATOM   4176  H   MOL H   0      28.841 -34.155  47.232  1.00  0.00           H0 
ATOM   4177  H   MOL H   0      30.984 -32.684  46.905  1.00  0.00           H0 
ATOM   4178  H   MOL H   0      28.475   5.179  42.265  1.00  0.00           H0 
ATOM   4179  H   MOL H   0      25.926 -36.245  40.448  1.00  0.00           H0 
ATOM   4180  H   MOL H   0      41.563   8.414  50.509  1.00  0.00           H0 
ATOM   4181  H   MOL H   0      34.498   8.372  40.699  1.00  0.00           H0 
ATOM   4182  H   MOL H   0      33.892 -34.003  32.086  1.00  0.00           H0 
ATOM   4183  H   MOL H   0      28.760  12.134  29.489  1.00  0.00           H0 
ATOM   4184  H   MOL H   0      39.263 -35.968  57.739  1.00  0.00           H0 
ATOM   4185  H   MOL H   0      31.221 -32.110  41.259  1.00  0.00           H0 
ATOM   4186  H   MOL H   0      29.609   4.005  60.989  1.00  0.00           H0 
ATOM   4187  H   MOL H   0      10.140 -38.551  44.803  1.00  0.00           H0 
ATOM   4188  H   MOL H   0      22.653  12.669  37.323  1.00  0.00           H0 
ATOM   4189  H   MOL H   0      27.398  13.901  44.497  1.00  0.00           H0 
ATOM   4190  H   MOL H   0      32.890 -31.615  26.825  1.00  0.00           H0 
ATOM   4191  H   MOL H   0      37.031  11.096  25.156  1.00  0.00           H0 
ATOM   4192  H   MOL H   0      40.240 -37.555  37.321  1.00  0.00           H0 
ATOM   4193  H   MOL H   0       9.395  12.281  16.590  1.00  0.00           H0 
ATOM   4194  H   MOL H   0      26.471 -35.543  61.354  1.00  0.00           H0 
ATOM   4195  H   MOL H   0      37.406 -32.604  41.888  1.00  0.00           H0 
ATOM   4196  H   MOL H   0      30.786 -33.214  33.618  1.00  0.00           H0 
ATOM   4197  H   MOL H   0      10.688  10.874  59.900  1.00  0.00           H0 
ATOM   4198  H   MOL H   0      19.876  11.483  47.718  1.00  0.00           H0 
ATOM   4199  H   MOL H   0      16.507  13.039  43.885  1.00  0.00           H0 
ATOM   4200  H   MOL H   0      40.406  10.917  32.943  1.00  0.00           H0 
ATOM   4201  H   MOL H   0      29.761 -35.398  51.771  1.00  0.00           H0 
ATOM   4202  H   MOL H   0      16.194 -35.608  40.738  1.00  0.00           H0 
ATOM   4203  H   MOL H   0      19.564 -31.732  25.869  1.00  0.00           H0 
ATOM   4204  H   MOL H   0      27.008  14.522  21.439  1.00  0.00           H0 
ATOM   4205  H   MOL H   0      26.611   9.394  38.106  1.00  0.00           H0 
ATOM   4206  H   MOL H   0      14.586  16.807  34.917  1.00  0.00           H0 
ATOM   4207  H   MOL H   0      22.332   7.552  52.879  1.00  0.00           H0 
ATOM   4208  H   MOL H   0      28.943 -32.349  14.184  1.00  0.00           H0 
ATOM   4209  H   MOL H   0      19.771 -28.291  14.727  1.00  0.00           H0 
ATOM   4210  H   MOL H   0      20.851  13.753  19.472  1.00  0.00           H0 
ATOM   4211  H   MOL H   0      35.357  10.501  46.537  1.00  0.00           H0 
ATOM   4212  H   MOL H   0      32.643   7.338  48.871  1.00  0.00           H0 
ATOM   4213  H   MOL H   0      14.643 -30.501  24.869  1.00  0.00           H0 
ATOM   4214  H   MOL H   0      23.562  11.023  17.027  1.00  0.00           H0 
ATOM   4215  H   MOL H   0      35.005   9.006  27.107  1.00  0.00           H0 
ATOM   4216  H   MOL H   0      29.565 -34.379  56.311  1.00  0.00           H0 
ATOM   4217  H   MOL H   0      29.948   5.684  53.411  1.00  0.00           H0 
ATOM   4218  H   MOL H   0      36.774 -24.015  11.570  1.00  0.00           H0 
ATOM   4219  H   MOL H   0      35.129   7.440  42.042  1.00  0.00           H0 
ATOM   4220  H   MOL H   0      33.917   6.867  49.983  1.00  0.00           H0 
ATOM   4221  H   MOL H   0      28.797   3.183  59.628  1.00  0.00           H0 
ATOM   4222  H   MOL H   0      25.302 -36.832  61.112  1.00  0.00           H0 
ATOM   4223  H   MOL H   0      36.030 -24.661  13.104  1.00  0.00           H0 
ATOM   4224  H   MOL H   0      14.976 -32.231  25.179  1.00  0.00           H0 
ATOM   4225  H   MOL H   0      30.155 -36.970  52.537  1.00  0.00           H0 
ATOM   4226  H   MOL H   0      41.921 -37.516  37.169  1.00  0.00           H0 
ATOM   4227  H   MOL H   0      24.243  12.329  15.946  1.00  0.00           H0 
ATOM   4228  H   MOL H   0      28.114   9.969  38.741  1.00  0.00           H0 
ATOM   4229  H   MOL H   0      29.404 -32.640  32.598  1.00  0.00           H0 
ATOM   4230  H   MOL H   0      28.163  13.120  21.362  1.00  0.00           H0 
ATOM   4231  H   MOL H   0      33.148 -33.255  26.564  1.00  0.00           H0 
ATOM   4232  H   MOL H   0       7.917  13.283  16.658  1.00  0.00           H0 
ATOM   4233  H   MOL H   0      40.672   9.434  49.375  1.00  0.00           H0 
ATOM   4234  H   MOL H   0      38.987 -32.626  42.674  1.00  0.00           H0 
ATOM   4235  H   MOL H   0      19.131  10.905  46.111  1.00  0.00           H0 
ATOM   4236  H   MOL H   0      31.076 -30.648  40.171  1.00  0.00           H0 
ATOM   4237  H   MOL H   0      24.941 -35.960  38.936  1.00  0.00           H0 
ATOM   4238  H   MOL H   0      14.517 -35.544  40.825  1.00  0.00           H0 
ATOM   4239  H   MOL H   0      19.477 -32.387  27.439  1.00  0.00           H0 
ATOM   4240  H   MOL H   0      27.828  10.528  29.727  1.00  0.00           H0 
ATOM   4241  H   MOL H   0      40.815 -36.938  57.905  1.00  0.00           H0 
ATOM   4242  H   MOL H   0      11.759 -38.601  45.587  1.00  0.00           H0 
ATOM   4243  H   MOL H   0      29.261 -34.136  58.037  1.00  0.00           H0 
ATOM   4244  H   MOL H   0      20.834   7.411  53.610  1.00  0.00           H0 
ATOM   4245  H   MOL H   0      27.366 -32.102  15.121  1.00  0.00           H0 
ATOM   4246  H   MOL H   0      33.333   8.308  27.384  1.00  0.00           H0 
ATOM   4247  H   MOL H   0      27.746  13.416  46.178  1.00  0.00           H0 
ATOM   4248  H   MOL H   0      22.146  12.899  20.215  1.00  0.00           H0 
ATOM   4249  H   MOL H   0      21.716  12.908  35.773  1.00  0.00           H0 
ATOM   4250  H   MOL H   0      42.183  10.796  33.241  1.00  0.00           H0 
ATOM   4251  H   MOL H   0      18.389 -27.220  14.348  1.00  0.00           H0 
ATOM   4252  H   MOL H   0      34.739  10.080  48.113  1.00  0.00           H0 
ATOM   4253  H   MOL H   0      13.308  16.027  34.070  1.00  0.00           H0 
ATOM   4254  H   MOL H   0      10.165  11.742  58.479  1.00  0.00           H0 
ATOM   4255  H   MOL H   0      31.686   5.641  53.790  1.00  0.00           H0 
ATOM   4256  H   MOL H   0      38.006  11.412  23.671  1.00  0.00           H0 
ATOM   4257  H   MOL H   0      34.744 -33.405  30.615  1.00  0.00           H0 
ATOM   4258  H   MOL H   0      16.976  14.486  44.995  1.00  0.00           H0 
ATOM   4259  H   MOL H   0      26.020 -32.222  27.851  1.00  0.00           H0 
ATOM   4260  H   MOL H   0      35.457   9.851  34.779  1.00  0.00           H0 
ATOM   4261  H   MOL H   0      21.418   8.179  57.881  1.00  0.00           H0 
ATOM   4262  H   MOL H   0      27.859   8.571  48.601  1.00  0.00           H0 
ATOM   4263  H   MOL H   0      29.580   6.600  43.778  1.00  0.00           H0 
ATOM   4264  H   MOL H   0      21.330  10.340  12.690  1.00  0.00           H0 
ATOM   4265  H   MOL H   0      25.264  11.933  31.579  1.00  0.00           H0 
ATOM   4266  H   MOL H   0      22.936 -35.898  31.986  1.00  0.00           H0 
ATOM   4267  H   MOL H   0      37.351   6.267  58.382  1.00  0.00           H0 
ATOM   4268  H   MOL H   0      12.213 -33.529  28.414  1.00  0.00           H0 
ATOM   4269  H   MOL H   0      15.341  18.947  28.695  1.00  0.00           H0 
ATOM   4270  H   MOL H   0      13.567 -40.016  56.085  1.00  0.00           H0 
ATOM   4271  H   MOL H   0      40.989 -34.907  49.700  1.00  0.00           H0 
ATOM   4272  H   MOL H   0      30.960  12.515  17.471  1.00  0.00           H0 
ATOM   4273  H   MOL H   0      39.250 -34.412  20.432  1.00  0.00           H0 
ATOM   4274  H   MOL H   0      42.905 -33.113  13.995  1.00  0.00           H0 
ATOM   4275  H   MOL H   0      23.525 -35.209  36.916  1.00  0.00           H0 
ATOM   4276  H   MOL H   0      27.339   7.361  54.652  1.00  0.00           H0 
ATOM   4277  H   MOL H   0      26.355   8.694  33.795  1.00  0.00           H0 
ATOM   4278  H   MOL H   0      19.756  12.479  14.147  1.00  0.00           H0 
ATOM   4279  H   MOL H   0      22.722   9.192  41.343  1.00  0.00           H0 
ATOM   4280  H   MOL H   0      38.866 -34.572  33.342  1.00  0.00           H0 
ATOM   4281  H   MOL H   0      32.454 -35.219  37.516  1.00  0.00           H0 
ATOM   4282  H   MOL H   0      38.559 -35.783  53.053  1.00  0.00           H0 
ATOM   4283  H   MOL H   0      22.083 -33.394  23.455  1.00  0.00           H0 
ATOM   4284  H   MOL H   0      30.483 -32.448  11.424  1.00  0.00           H0 
ATOM   4285  H   MOL H   0      39.833 -36.484  42.046  1.00  0.00           H0 
ATOM   4286  H   MOL H   0      15.877   9.671  57.403  1.00  0.00           H0 
ATOM   4287  H   MOL H   0      36.492   7.093  54.140  1.00  0.00           H0 
ATOM   4288  H   MOL H   0      17.101  13.302  19.322  1.00  0.00           H0 
ATOM   4289  H   MOL H   0      32.874 -33.252  48.578  1.00  0.00           H0 
ATOM   4290  H   MOL H   0      20.456 -39.072  34.349  1.00  0.00           H0 
ATOM   4291  H   MOL H   0      37.216   4.239  49.501  1.00  0.00           H0 
ATOM   4292  H   MOL H   0      14.207  11.674  54.273  1.00  0.00           H0 
ATOM   4293  H   MOL H   0      32.651  10.210  32.381  1.00  0.00           H0 
ATOM   4294  H   MOL H   0      38.777   9.337  43.368  1.00  0.00           H0 
ATOM   4295  H   MOL H   0      37.422   9.228  27.450  1.00  0.00           H0 
ATOM   4296  H   MOL H   0      27.619 -32.247  45.857  1.00  0.00           H0 
ATOM   4297  H   MOL H   0      23.273  12.343  52.078  1.00  0.00           H0 
ATOM   4298  H   MOL H   0      11.375 -36.135  34.686  1.00  0.00           H0 
ATOM   4299  H   MOL H   0      15.290  19.090  26.894  1.00  0.00           H0 
ATOM   4300  H   MOL H   0      26.136   7.391  56.091  1.00  0.00           H0 
ATOM   4301  H   MOL H   0      32.371  13.300  16.833  1.00  0.00           H0 
ATOM   4302  H   MOL H   0      17.556  14.747  18.487  1.00  0.00           H0 
ATOM   4303  H   MOL H   0      36.425   7.222  55.926  1.00  0.00           H0 
ATOM   4304  H   MOL H   0      24.271 -35.884  30.774  1.00  0.00           H0 
ATOM   4305  H   MOL H   0      40.212   8.533  44.128  1.00  0.00           H0 
ATOM   4306  H   MOL H   0      15.044  10.364  56.077  1.00  0.00           H0 
ATOM   4307  H   MOL H   0      10.227 -35.663  35.952  1.00  0.00           H0 
ATOM   4308  H   MOL H   0      21.217 -39.492  32.717  1.00  0.00           H0 
ATOM   4309  H   MOL H   0      30.633 -32.915  13.178  1.00  0.00           H0 
ATOM   4310  H   MOL H   0      25.198 -35.775  36.545  1.00  0.00           H0 
ATOM   4311  H   MOL H   0      36.155   4.991  48.330  1.00  0.00           H0 
ATOM   4312  H   MOL H   0      39.350 -35.979  51.449  1.00  0.00           H0 
ATOM   4313  H   MOL H   0      34.076 -35.399  36.761  1.00  0.00           H0 
ATOM   4314  H   MOL H   0      13.413 -34.291  29.322  1.00  0.00           H0 
ATOM   4315  H   MOL H   0      26.615   9.810  32.359  1.00  0.00           H0 
ATOM   4316  H   MOL H   0      41.341 -37.076  42.800  1.00  0.00           H0 
ATOM   4317  H   MOL H   0      22.155  12.665  50.722  1.00  0.00           H0 
ATOM   4318  H   MOL H   0      28.533   9.562  47.249  1.00  0.00           H0 
ATOM   4319  H   MOL H   0      26.053 -33.076  46.346  1.00  0.00           H0 
ATOM   4320  H   MOL H   0      27.953   7.074  44.480  1.00  0.00           H0 
ATOM   4321  H   MOL H   0      21.855  10.640  10.883  1.00  0.00           H0 
ATOM   4322  H   MOL H   0      27.545 -32.400  27.110  1.00  0.00           H0 
ATOM   4323  H   MOL H   0      22.533   7.580  42.067  1.00  0.00           H0 
ATOM   4324  H   MOL H   0      35.699   7.083  58.341  1.00  0.00           H0 
ATOM   4325  H   MOL H   0      42.289 -34.405  48.501  1.00  0.00           H0 
ATOM   4326  H   MOL H   0      40.969 -34.554  20.504  1.00  0.00           H0 
ATOM   4327  H   MOL H   0      36.952  10.848  34.366  1.00  0.00           H0 
ATOM   4328  H   MOL H   0      23.741  12.315  32.532  1.00  0.00           H0 
ATOM   4329  H   MOL H   0      37.575 -33.387  32.826  1.00  0.00           H0 
ATOM   4330  H   MOL H   0      41.860 -32.881  12.615  1.00  0.00           H0 
ATOM   4331  H   MOL H   0      23.192 -33.833  22.139  1.00  0.00           H0 
ATOM   4332  H   MOL H   0      33.741   9.462  33.584  1.00  0.00           H0 
ATOM   4333  H   MOL H   0      20.886  11.277  14.942  1.00  0.00           H0 
ATOM   4334  H   MOL H   0      33.836 -33.545  47.047  1.00  0.00           H0 
ATOM   4335  H   MOL H   0      12.448  11.421  53.943  1.00  0.00           H0 
ATOM   4336  H   MOL H   0      14.772 -39.295  57.173  1.00  0.00           H0 
ATOM   4337  H   MOL H   0      38.765   9.462  28.651  1.00  0.00           H0 
ATOM   4338  H   MOL H   0      19.939   8.854  57.174  1.00  0.00           H0 
ATOM   4339  H   MOL H   0      12.966  12.051  59.778  1.00  0.00           H0 
ATOM   4340  H   MOL H   0      25.024  11.635  18.853  1.00  0.00           H0 
ATOM   4341  H   MOL H   0      12.980 -39.290  43.687  1.00  0.00           H0 
ATOM   4342  H   MOL H   0      16.857 -29.278  14.434  1.00  0.00           H0 
ATOM   4343  H   MOL H   0      21.588  14.495  22.448  1.00  0.00           H0 
ATOM   4344  H   MOL H   0      26.252  15.002  47.068  1.00  0.00           H0 
ATOM   4345  H   MOL H   0      14.407  14.401  43.298  1.00  0.00           H0 
ATOM   4346  H   MOL H   0      42.967  10.636  48.891  1.00  0.00           H0 
ATOM   4347  H   MOL H   0      32.872  11.566  47.938  1.00  0.00           H0 
ATOM   4348  H   MOL H   0      19.878 -34.539  26.738  1.00  0.00           H0 
ATOM   4349  H   MOL H   0      39.234 -34.601  41.476  1.00  0.00           H0 
ATOM   4350  H   MOL H   0      30.713 -35.578  54.679  1.00  0.00           H0 
ATOM   4351  H   MOL H   0      31.154 -32.884  38.963  1.00  0.00           H0 
ATOM   4352  H   MOL H   0      32.530   9.745  25.544  1.00  0.00           H0 
ATOM   4353  H   MOL H   0      41.647  10.140  35.617  1.00  0.00           H0 
ATOM   4354  H   MOL H   0      32.942   7.325  51.970  1.00  0.00           H0 
ATOM   4355  H   MOL H   0      14.567 -35.819  43.276  1.00  0.00           H0 
ATOM   4356  H   MOL H   0      30.148 -36.166  58.639  1.00  0.00           H0 
ATOM   4357  H   MOL H   0      27.795 -34.159  16.432  1.00  0.00           H0 
ATOM   4358  H   MOL H   0      31.100   6.077  56.083  1.00  0.00           H0 
ATOM   4359  H   MOL H   0      23.628 -37.144  41.368  1.00  0.00           H0 
ATOM   4360  H   MOL H   0      23.795  13.439  34.629  1.00  0.00           H0 
ATOM   4361  H   MOL H   0      27.419  10.177  41.002  1.00  0.00           H0 
ATOM   4362  H   MOL H   0      31.677 -33.655  30.964  1.00  0.00           H0 
ATOM   4363  H   MOL H   0      33.195 -32.702  24.019  1.00  0.00           H0 
ATOM   4364  H   MOL H   0      25.636 -35.199  63.730  1.00  0.00           H0 
ATOM   4365  H   MOL H   0      40.042  11.670  24.955  1.00  0.00           H0 
ATOM   4366  H   MOL H   0      21.421   9.506  51.288  1.00  0.00           H0 
ATOM   4367  H   MOL H   0      41.907 -36.546  35.011  1.00  0.00           H0 
ATOM   4368  H   MOL H   0       9.004  14.966  15.191  1.00  0.00           H0 
ATOM   4369  H   MOL H   0      29.230 -35.204  34.083  1.00  0.00           H0 
ATOM   4370  H   MOL H   0      27.949  12.984  23.872  1.00  0.00           H0 
ATOM   4371  H   MOL H   0      13.148  18.310  33.174  1.00  0.00           H0 
ATOM   4372  H   MOL H   0      28.320   5.659  59.616  1.00  0.00           H0 
ATOM   4373  H   MOL H   0      26.510  12.578  29.286  1.00  0.00           H0 
ATOM   4374  H   MOL H   0      12.605 -32.344  24.456  1.00  0.00           H0 
ATOM   4375  H   MOL H   0      21.457  11.334  45.065  1.00  0.00           H0 
ATOM   4376  H   MOL H   0      33.678   8.922  43.607  1.00  0.00           H0 
ATOM   4377  H   MOL H   0      40.085 -38.410  56.082  1.00  0.00           H0 
ATOM   4378  H   MOL H   0      37.313 -26.888  12.726  1.00  0.00           H0 
ATOM   4379  H   MOL H   0      26.295  11.289  27.998  1.00  0.00           H0 
ATOM   4380  H   MOL H   0      39.675 -33.560  40.062  1.00  0.00           H0 
ATOM   4381  H   MOL H   0      29.391 -32.241  38.915  1.00  0.00           H0 
ATOM   4382  H   MOL H   0      21.071 -34.091  25.463  1.00  0.00           H0 
ATOM   4383  H   MOL H   0      18.286 -30.218  14.728  1.00  0.00           H0 
ATOM   4384  H   MOL H   0      30.388 -36.603  56.951  1.00  0.00           H0 
ATOM   4385  H   MOL H   0      13.544 -32.982  23.203  1.00  0.00           H0 
ATOM   4386  H   MOL H   0      10.391  13.858  14.802  1.00  0.00           H0 
ATOM   4387  H   MOL H   0      38.560 -37.743  55.929  1.00  0.00           H0 
ATOM   4388  H   MOL H   0      40.076 -36.277  35.025  1.00  0.00           H0 
ATOM   4389  H   MOL H   0      24.336 -38.067  39.954  1.00  0.00           H0 
ATOM   4390  H   MOL H   0      29.365   6.308  55.895  1.00  0.00           H0 
ATOM   4391  H   MOL H   0      34.199  10.470  25.324  1.00  0.00           H0 
ATOM   4392  H   MOL H   0      25.513  15.449  45.465  1.00  0.00           H0 
ATOM   4393  H   MOL H   0      22.121  11.375  46.774  1.00  0.00           H0 
ATOM   4394  H   MOL H   0      43.556   9.895  50.466  1.00  0.00           H0 
ATOM   4395  H   MOL H   0      26.228 -36.850  63.483  1.00  0.00           H0 
ATOM   4396  H   MOL H   0      39.196  11.180  26.500  1.00  0.00           H0 
ATOM   4397  H   MOL H   0      31.446   7.787  51.263  1.00  0.00           H0 
ATOM   4398  H   MOL H   0      15.953  15.034  42.798  1.00  0.00           H0 
ATOM   4399  H   MOL H   0      30.356 -34.107  53.715  1.00  0.00           H0 
ATOM   4400  H   MOL H   0      29.737 -35.147  32.309  1.00  0.00           H0 
ATOM   4401  H   MOL H   0      29.370 -34.388  15.513  1.00  0.00           H0 
ATOM   4402  H   MOL H   0      21.647   9.922  52.978  1.00  0.00           H0 
ATOM   4403  H   MOL H   0      11.680  13.325  59.646  1.00  0.00           H0 
ATOM   4404  H   MOL H   0      20.777  15.460  21.282  1.00  0.00           H0 
ATOM   4405  H   MOL H   0      32.991   9.700  42.219  1.00  0.00           H0 
ATOM   4406  H   MOL H   0      27.419  14.788  23.677  1.00  0.00           H0 
ATOM   4407  H   MOL H   0      11.814 -38.759  42.601  1.00  0.00           H0 
ATOM   4408  H   MOL H   0      32.540 -32.604  29.790  1.00  0.00           H0 
ATOM   4409  H   MOL H   0      16.296 -36.007  43.302  1.00  0.00           H0 
ATOM   4410  H   MOL H   0      38.082 -26.158  11.423  1.00  0.00           H0 
ATOM   4411  H   MOL H   0      39.961  10.655  35.398  1.00  0.00           H0 
ATOM   4412  H   MOL H   0      24.834  13.095  36.043  1.00  0.00           H0 
ATOM   4413  H   MOL H   0      26.251   8.896  40.814  1.00  0.00           H0 
ATOM   4414  H   MOL H   0      33.145 -31.060  24.562  1.00  0.00           H0 
ATOM   4415  H   MOL H   0      24.160  13.098  18.224  1.00  0.00           H0 
ATOM   4416  H   MOL H   0      33.359  12.127  46.301  1.00  0.00           H0 
ATOM   4417  H   MOL H   0      13.889  17.281  31.824  1.00  0.00           H0 
ATOM   4418  H   MOL H   0      29.581   5.416  58.416  1.00  0.00           H0 
ATOM   4419  H   MOL H   0      23.405  14.743  52.583  1.00  0.00           H0 
ATOM   4420  H   MOL H   0      31.861  12.685  19.863  1.00  0.00           H0 
ATOM   4421  H   MOL H   0      38.859   5.779  49.485  1.00  0.00           H0 
ATOM   4422  H   MOL H   0      42.349 -37.870  41.001  1.00  0.00           H0 
ATOM   4423  H   MOL H   0      41.077 -33.880  17.944  1.00  0.00           H0 
ATOM   4424  H   MOL H   0      30.325  10.554  48.885  1.00  0.00           H0 
ATOM   4425  H   MOL H   0      35.917 -35.369  33.175  1.00  0.00           H0 
ATOM   4426  H   MOL H   0      17.822  11.142  57.173  1.00  0.00           H0 
ATOM   4427  H   MOL H   0      19.114 -40.471  31.993  1.00  0.00           H0 
ATOM   4428  H   MOL H   0      31.333 -35.063  47.805  1.00  0.00           H0 
ATOM   4429  H   MOL H   0      13.111  11.642  51.387  1.00  0.00           H0 
ATOM   4430  H   MOL H   0      14.264 -35.450  27.051  1.00  0.00           H0 
ATOM   4431  H   MOL H   0      15.357 -41.447  55.866  1.00  0.00           H0 
ATOM   4432  H   MOL H   0      40.231 -33.246  47.189  1.00  0.00           H0 
ATOM   4433  H   MOL H   0      32.287  10.323  35.377  1.00  0.00           H0 
ATOM   4434  H   MOL H   0      20.083   7.626  41.476  1.00  0.00           H0 
ATOM   4435  H   MOL H   0      11.258 -37.387  37.542  1.00  0.00           H0 
ATOM   4436  H   MOL H   0      37.583   6.548  60.671  1.00  0.00           H0 
ATOM   4437  H   MOL H   0      17.495  20.354  26.893  1.00  0.00           H0 
ATOM   4438  H   MOL H   0      24.118  11.125  11.493  1.00  0.00           H0 
ATOM   4439  H   MOL H   0      21.592  13.314  15.670  1.00  0.00           H0 
ATOM   4440  H   MOL H   0      37.230   8.727  30.479  1.00  0.00           H0 
ATOM   4441  H   MOL H   0      33.177 -35.858  34.558  1.00  0.00           H0 
ATOM   4442  H   MOL H   0      38.720   9.163  46.480  1.00  0.00           H0 
ATOM   4443  H   MOL H   0      38.151   9.517  36.056  1.00  0.00           H0 
ATOM   4444  H   MOL H   0      39.910 -33.740  13.998  1.00  0.00           H0 
ATOM   4445  H   MOL H   0      21.684 -32.652  20.394  1.00  0.00           H0 
ATOM   4446  H   MOL H   0      34.141   6.605  55.879  1.00  0.00           H0 
ATOM   4447  H   MOL H   0      20.922   9.024  54.938  1.00  0.00           H0 
ATOM   4448  H   MOL H   0      31.721 -34.550  10.969  1.00  0.00           H0 
ATOM   4449  H   MOL H   0      17.793  15.331  20.649  1.00  0.00           H0 
ATOM   4450  H   MOL H   0      28.567  10.741  33.429  1.00  0.00           H0 
ATOM   4451  H   MOL H   0      26.580 -32.545  24.858  1.00  0.00           H0 
ATOM   4452  H   MOL H   0      23.056 -37.003  29.077  1.00  0.00           H0 
ATOM   4453  H   MOL H   0      23.431  14.415  31.193  1.00  0.00           H0 
ATOM   4454  H   MOL H   0      24.726   8.774  55.271  1.00  0.00           H0 
ATOM   4455  H   MOL H   0      24.366 -36.127  34.123  1.00  0.00           H0 
ATOM   4456  H   MOL H   0      36.362 -35.326  51.567  1.00  0.00           H0 
ATOM   4457  H   MOL H   0      26.715 -33.723  44.170  1.00  0.00           H0 
ATOM   4458  H   MOL H   0      27.954   9.026  42.729  1.00  0.00           H0 
ATOM   4459  H   MOL H   0      22.860  15.191  51.051  1.00  0.00           H0 
ATOM   4460  H   MOL H   0      22.521   8.332  55.469  1.00  0.00           H0 
ATOM   4461  H   MOL H   0      18.426 -40.201  33.554  1.00  0.00           H0 
ATOM   4462  H   MOL H   0      17.617  20.030  28.699  1.00  0.00           H0 
ATOM   4463  H   MOL H   0      26.787 -35.073  45.392  1.00  0.00           H0 
ATOM   4464  H   MOL H   0      20.691 -32.192  21.647  1.00  0.00           H0 
ATOM   4465  H   MOL H   0      13.029 -34.623  26.238  1.00  0.00           H0 
ATOM   4466  H   MOL H   0      24.537  13.785  29.982  1.00  0.00           H0 
ATOM   4467  H   MOL H   0      16.211  14.535  21.120  1.00  0.00           H0 
ATOM   4468  H   MOL H   0      20.756  12.691  17.018  1.00  0.00           H0 
ATOM   4469  H   MOL H   0      35.919   7.110  60.915  1.00  0.00           H0 
ATOM   4470  H   MOL H   0      22.748 -35.730  34.719  1.00  0.00           H0 
ATOM   4471  H   MOL H   0      41.336 -37.135  39.765  1.00  0.00           H0 
ATOM   4472  H   MOL H   0      14.774  11.903  51.905  1.00  0.00           H0 
ATOM   4473  H   MOL H   0      37.551   9.780  45.454  1.00  0.00           H0 
ATOM   4474  H   MOL H   0      16.205  12.037  57.404  1.00  0.00           H0 
ATOM   4475  H   MOL H   0      32.908 -35.740  47.999  1.00  0.00           H0 
ATOM   4476  H   MOL H   0      31.486 -35.469  35.077  1.00  0.00           H0 
ATOM   4477  H   MOL H   0      37.118 -36.938  51.432  1.00  0.00           H0 
ATOM   4478  H   MOL H   0      30.114 -34.826  11.784  1.00  0.00           H0 
ATOM   4479  H   MOL H   0      40.936 -33.757  15.435  1.00  0.00           H0 
ATOM   4480  H   MOL H   0      12.365 -37.932  36.259  1.00  0.00           H0 
ATOM   4481  H   MOL H   0      21.548 -37.010  30.073  1.00  0.00           H0 
ATOM   4482  H   MOL H   0      31.191  14.220  19.198  1.00  0.00           H0 
ATOM   4483  H   MOL H   0      25.229   8.821  53.560  1.00  0.00           H0 
ATOM   4484  H   MOL H   0      24.944 -32.156  25.571  1.00  0.00           H0 
ATOM   4485  H   MOL H   0      37.241 -36.379  33.660  1.00  0.00           H0 
ATOM   4486  H   MOL H   0      35.930   8.478  29.287  1.00  0.00           H0 
ATOM   4487  H   MOL H   0      39.350 -33.674  17.995  1.00  0.00           H0 
ATOM   4488  H   MOL H   0      16.522 -40.123  55.704  1.00  0.00           H0 
ATOM   4489  H   MOL H   0      34.129   6.590  54.113  1.00  0.00           H0 
ATOM   4490  H   MOL H   0      28.660   9.555  34.724  1.00  0.00           H0 
ATOM   4491  H   MOL H   0      29.716   8.571  42.367  1.00  0.00           H0 
ATOM   4492  H   MOL H   0      31.164  11.062  34.150  1.00  0.00           H0 
ATOM   4493  H   MOL H   0      23.811  10.622  13.219  1.00  0.00           H0 
ATOM   4494  H   MOL H   0      20.272   9.378  41.013  1.00  0.00           H0 
ATOM   4495  H   MOL H   0      29.550   9.643  50.197  1.00  0.00           H0 
ATOM   4496  H   MOL H   0      38.191   6.650  47.941  1.00  0.00           H0 
ATOM   4497  H   MOL H   0      39.231 -34.385  48.115  1.00  0.00           H0 
ATOM   4498  H   MOL H   0      36.743   8.458  36.424  1.00  0.00           H0 
ATOM   4499  H   MOL H   0      10.320 -40.498  43.025  1.00  0.00           H0 
ATOM   4500  H   MOL H   0      33.015 -35.679  30.476  1.00  0.00           H0 
ATOM   4501  H   MOL H   0      39.228 -38.596  58.800  1.00  0.00           H0 
ATOM   4502  H   MOL H   0      41.306  10.656  51.447  1.00  0.00           H0 
ATOM   4503  H   MOL H   0      27.587 -34.201  31.693  1.00  0.00           H0 
ATOM   4504  H   MOL H   0      22.815 -36.824  38.551  1.00  0.00           H0 
ATOM   4505  H   MOL H   0      34.165  11.126  27.727  1.00  0.00           H0 
ATOM   4506  H   MOL H   0      14.255 -37.828  41.812  1.00  0.00           H0 
ATOM   4507  H   MOL H   0      29.670   8.118  54.299  1.00  0.00           H0 
ATOM   4508  H   MOL H   0      22.822  15.224  36.057  1.00  0.00           H0 
ATOM   4509  H   MOL H   0      15.938  17.920  32.020  1.00  0.00           H0 
ATOM   4510  H   MOL H   0      39.927 -38.830  35.517  1.00  0.00           H0 
ATOM   4511  H   MOL H   0      35.525  10.360  41.581  1.00  0.00           H0 
ATOM   4512  H   MOL H   0      30.963 -31.902  23.928  1.00  0.00           H0 
ATOM   4513  H   MOL H   0      13.349  12.011  57.498  1.00  0.00           H0 
ATOM   4514  H   MOL H   0      14.099  16.211  44.868  1.00  0.00           H0 
ATOM   4515  H   MOL H   0      23.285 -35.886  63.396  1.00  0.00           H0 
ATOM   4516  H   MOL H   0      17.863 -28.462  12.073  1.00  0.00           H0 
ATOM   4517  H   MOL H   0      35.548  13.036  47.565  1.00  0.00           H0 
ATOM   4518  H   MOL H   0      19.282 -33.568  23.940  1.00  0.00           H0 
ATOM   4519  H   MOL H   0      41.148  13.010  34.562  1.00  0.00           H0 
ATOM   4520  H   MOL H   0      19.253   9.656  53.426  1.00  0.00           H0 
ATOM   4521  H   MOL H   0      35.657 -25.779  10.495  1.00  0.00           H0 
ATOM   4522  H   MOL H   0      28.799 -33.737  40.764  1.00  0.00           H0 
ATOM   4523  H   MOL H   0      22.748  15.647  19.794  1.00  0.00           H0 
ATOM   4524  H   MOL H   0      29.331  15.262  22.298  1.00  0.00           H0 
ATOM   4525  H   MOL H   0      32.721   9.733  49.911  1.00  0.00           H0 
ATOM   4526  H   MOL H   0      39.482  13.802  25.921  1.00  0.00           H0 
ATOM   4527  H   MOL H   0      11.517  14.331  16.831  1.00  0.00           H0 
ATOM   4528  H   MOL H   0      24.728  10.392  39.470  1.00  0.00           H0 
ATOM   4529  H   MOL H   0      27.980 -36.151  56.491  1.00  0.00           H0 
ATOM   4530  H   MOL H   0      37.236 -33.592  39.360  1.00  0.00           H0 
ATOM   4531  H   MOL H   0      31.358   5.996  59.828  1.00  0.00           H0 
ATOM   4532  H   MOL H   0      27.723  12.610  26.478  1.00  0.00           H0 
ATOM   4533  H   MOL H   0      13.221 -30.118  22.518  1.00  0.00           H0 
ATOM   4534  H   MOL H   0      20.638  13.531  47.156  1.00  0.00           H0 
ATOM   4535  H   MOL H   0      28.171  15.901  44.998  1.00  0.00           H0 
ATOM   4536  H   MOL H   0      28.342 -35.009  13.531  1.00  0.00           H0 
ATOM   4537  H   MOL H   0      27.133  12.228  17.689  1.00  0.00           H0 
ATOM   4538  H   MOL H   0      32.057 -34.898  51.779  1.00  0.00           H0 
ATOM   4539  H   MOL H   0      14.973 -38.271  43.372  1.00  0.00           H0 
ATOM   4540  H   MOL H   0      22.091 -35.841  39.796  1.00  0.00           H0 
ATOM   4541  H   MOL H   0      28.209  13.792  27.840  1.00  0.00           H0 
ATOM   4542  H   MOL H   0      31.479   7.919  54.380  1.00  0.00           H0 
ATOM   4543  H   MOL H   0      34.981 -26.841  11.766  1.00  0.00           H0 
ATOM   4544  H   MOL H   0      26.160  11.709  39.642  1.00  0.00           H0 
ATOM   4545  H   MOL H   0      41.298  12.038  50.271  1.00  0.00           H0 
ATOM   4546  H   MOL H   0      17.931 -33.812  25.052  1.00  0.00           H0 
ATOM   4547  H   MOL H   0      13.655  13.553  58.135  1.00  0.00           H0 
ATOM   4548  H   MOL H   0      33.741 -34.935  29.052  1.00  0.00           H0 
ATOM   4549  H   MOL H   0      32.595 -36.008  53.057  1.00  0.00           H0 
ATOM   4550  H   MOL H   0      39.216 -39.848  57.535  1.00  0.00           H0 
ATOM   4551  H   MOL H   0      41.550 -38.864  34.714  1.00  0.00           H0 
ATOM   4552  H   MOL H   0      11.926 -30.505  23.599  1.00  0.00           H0 
ATOM   4553  H   MOL H   0      26.750 -34.352  13.979  1.00  0.00           H0 
ATOM   4554  H   MOL H   0      28.277  16.043  46.671  1.00  0.00           H0 
ATOM   4555  H   MOL H   0      34.126   9.284  50.943  1.00  0.00           H0 
ATOM   4556  H   MOL H   0      20.222  13.453  45.415  1.00  0.00           H0 
ATOM   4557  H   MOL H   0      30.753 -32.072  25.724  1.00  0.00           H0 
ATOM   4558  H   MOL H   0      29.915  13.604  22.363  1.00  0.00           H0 
ATOM   4559  H   MOL H   0      23.903 -36.880  64.723  1.00  0.00           H0 
ATOM   4560  H   MOL H   0      17.634 -30.258  12.218  1.00  0.00           H0 
ATOM   4561  H   MOL H   0      26.663  13.313  18.833  1.00  0.00           H0 
ATOM   4562  H   MOL H   0      24.525  15.616  35.673  1.00  0.00           H0 
ATOM   4563  H   MOL H   0      27.133 -34.172  33.446  1.00  0.00           H0 
ATOM   4564  H   MOL H   0      30.361   6.171  61.346  1.00  0.00           H0 
ATOM   4565  H   MOL H   0      27.644 -35.878  58.229  1.00  0.00           H0 
ATOM   4566  H   MOL H   0      23.688  14.660  20.911  1.00  0.00           H0 
ATOM   4567  H   MOL H   0      37.948  13.031  26.618  1.00  0.00           H0 
ATOM   4568  H   MOL H   0      42.533  12.202  35.334  1.00  0.00           H0 
ATOM   4569  H   MOL H   0      36.798 -34.445  40.827  1.00  0.00           H0 
ATOM   4570  H   MOL H   0       9.929  14.505  17.683  1.00  0.00           H0 
ATOM   4571  H   MOL H   0      34.619  12.518  49.121  1.00  0.00           H0 
ATOM   4572  H   MOL H   0      11.222 -41.173  44.405  1.00  0.00           H0 
ATOM   4573  H   MOL H   0      19.005   8.812  51.923  1.00  0.00           H0 
ATOM   4574  H   MOL H   0      32.410  10.814  27.885  1.00  0.00           H0 
ATOM   4575  H   MOL H   0      35.955   9.590  43.137  1.00  0.00           H0 
ATOM   4576  H   MOL H   0      30.621 -34.260  40.881  1.00  0.00           H0 
ATOM   4577  H   MOL H   0      15.949  18.676  33.562  1.00  0.00           H0 
ATOM   4578  H   MOL H   0      14.830  16.918  43.330  1.00  0.00           H0 
ATOM   4579  H   MOL H   0      20.083 -34.464  22.266  1.00  0.00           H0 
ATOM   4580  H   MOL H   0      38.263 -35.795  31.163  1.00  0.00           H0 
ATOM   4581  H   MOL H   0      22.635 -38.437  31.794  1.00  0.00           H0 
ATOM   4582  H   MOL H   0      27.199   9.907  53.826  1.00  0.00           H0 
ATOM   4583  H   MOL H   0      31.320 -34.883  14.029  1.00  0.00           H0 
ATOM   4584  H   MOL H   0      11.410 -35.899  27.995  1.00  0.00           H0 
ATOM   4585  H   MOL H   0      16.251  12.651  54.987  1.00  0.00           H0 
ATOM   4586  H   MOL H   0      15.613 -39.638  53.445  1.00  0.00           H0 
ATOM   4587  H   MOL H   0      39.630 -35.959  17.180  1.00  0.00           H0 
ATOM   4588  H   MOL H   0      38.978  11.739  44.710  1.00  0.00           H0 
ATOM   4589  H   MOL H   0      38.155 -36.077  49.080  1.00  0.00           H0 
ATOM   4590  H   MOL H   0      33.271 -35.606  45.452  1.00  0.00           H0 
ATOM   4591  H   MOL H   0      42.137 -35.648  14.679  1.00  0.00           H0 
ATOM   4592  H   MOL H   0      22.367  12.532  13.520  1.00  0.00           H0 
ATOM   4593  H   MOL H   0      10.192 -38.250  34.739  1.00  0.00           H0 
ATOM   4594  H   MOL H   0      33.511  14.881  18.319  1.00  0.00           H0 
ATOM   4595  H   MOL H   0      39.332 -38.580  40.534  1.00  0.00           H0 
ATOM   4596  H   MOL H   0      31.933 -37.495  36.690  1.00  0.00           H0 
ATOM   4597  H   MOL H   0      12.420  13.755  52.620  1.00  0.00           H0 
ATOM   4598  H   MOL H   0      27.588  11.261  49.968  1.00  0.00           H0 
ATOM   4599  H   MOL H   0      25.012 -34.416  26.785  1.00  0.00           H0 
ATOM   4600  H   MOL H   0      19.723 -41.824  34.541  1.00  0.00           H0 
ATOM   4601  H   MOL H   0      18.581  14.129  16.448  1.00  0.00           H0 
ATOM   4602  H   MOL H   0      15.546  21.686  28.858  1.00  0.00           H0 
ATOM   4603  H   MOL H   0      35.460  10.736  36.729  1.00  0.00           H0 
ATOM   4604  H   MOL H   0      26.300  10.324  35.454  1.00  0.00           H0 
ATOM   4605  H   MOL H   0      30.244   9.084  44.700  1.00  0.00           H0 
ATOM   4606  H   MOL H   0      25.026  14.598  32.966  1.00  0.00           H0 
ATOM   4607  H   MOL H   0      33.390  12.201  33.230  1.00  0.00           H0 
ATOM   4608  H   MOL H   0      21.065  13.734  53.215  1.00  0.00           H0 
ATOM   4609  H   MOL H   0      22.502 -37.999  35.003  1.00  0.00           H0 
ATOM   4610  H   MOL H   0      20.768  10.076  43.202  1.00  0.00           H0 
ATOM   4611  H   MOL H   0      36.987   6.648  50.747  1.00  0.00           H0 
ATOM   4612  H   MOL H   0      29.152 -35.267  45.265  1.00  0.00           H0 
ATOM   4613  H   MOL H   0      33.269   8.709  54.758  1.00  0.00           H0 
ATOM   4614  H   MOL H   0      22.808  10.672  55.465  1.00  0.00           H0 
ATOM   4615  H   MOL H   0      41.584 -34.905  46.146  1.00  0.00           H0 
ATOM   4616  H   MOL H   0      35.417  10.702  30.217  1.00  0.00           H0 
ATOM   4617  H   MOL H   0      15.841  16.882  21.375  1.00  0.00           H0 
ATOM   4618  H   MOL H   0      36.350   9.197  59.696  1.00  0.00           H0 
ATOM   4619  H   MOL H   0      23.253 -37.581  36.534  1.00  0.00           H0 
ATOM   4620  H   MOL H   0      25.277  15.690  31.519  1.00  0.00           H0 
ATOM   4621  H   MOL H   0      14.276 -40.775  53.702  1.00  0.00           H0 
ATOM   4622  H   MOL H   0      29.343 -33.688  44.394  1.00  0.00           H0 
ATOM   4623  H   MOL H   0      34.721   8.874  53.794  1.00  0.00           H0 
ATOM   4624  H   MOL H   0      26.474 -34.848  25.858  1.00  0.00           H0 
ATOM   4625  H   MOL H   0      13.624  14.028  51.382  1.00  0.00           H0 
ATOM   4626  H   MOL H   0      36.275   9.834  38.050  1.00  0.00           H0 
ATOM   4627  H   MOL H   0      36.336   7.556  49.310  1.00  0.00           H0 
ATOM   4628  H   MOL H   0      19.663 -34.135  20.597  1.00  0.00           H0 
ATOM   4629  H   MOL H   0      22.921  10.038  57.057  1.00  0.00           H0 
ATOM   4630  H   MOL H   0      34.140  13.516  19.117  1.00  0.00           H0 
ATOM   4631  H   MOL H   0      27.263   9.789  55.610  1.00  0.00           H0 
ATOM   4632  H   MOL H   0      34.188  11.728  34.876  1.00  0.00           H0 
ATOM   4633  H   MOL H   0      36.251  10.887  28.591  1.00  0.00           H0 
ATOM   4634  H   MOL H   0      31.744 -34.877  45.158  1.00  0.00           H0 
ATOM   4635  H   MOL H   0      21.087   8.398  43.702  1.00  0.00           H0 
ATOM   4636  H   MOL H   0      41.698 -35.386  12.992  1.00  0.00           H0 
ATOM   4637  H   MOL H   0      24.150 -38.341  30.794  1.00  0.00           H0 
ATOM   4638  H   MOL H   0      39.882 -35.003  45.683  1.00  0.00           H0 
ATOM   4639  H   MOL H   0      37.817   8.527  58.977  1.00  0.00           H0 
ATOM   4640  H   MOL H   0      28.509   9.660  45.003  1.00  0.00           H0 
ATOM   4641  H   MOL H   0      40.354  10.934  45.219  1.00  0.00           H0 
ATOM   4642  H   MOL H   0      32.830 -35.121  13.055  1.00  0.00           H0 
ATOM   4643  H   MOL H   0      26.512  11.631  34.424  1.00  0.00           H0 
ATOM   4644  H   MOL H   0      20.968 -41.923  33.206  1.00  0.00           H0 
ATOM   4645  H   MOL H   0      20.444  14.335  51.700  1.00  0.00           H0 
ATOM   4646  H   MOL H   0      36.639 -34.940  30.942  1.00  0.00           H0 
ATOM   4647  H   MOL H   0      33.331 -37.829  35.602  1.00  0.00           H0 
ATOM   4648  H   MOL H   0      22.575  12.891  11.761  1.00  0.00           H0 
ATOM   4649  H   MOL H   0      37.451 -34.553  49.464  1.00  0.00           H0 
ATOM   4650  H   MOL H   0      12.918 -36.601  28.460  1.00  0.00           H0 
ATOM   4651  H   MOL H   0      19.440  14.853  15.136  1.00  0.00           H0 
ATOM   4652  H   MOL H   0      17.835  11.812  54.744  1.00  0.00           H0 
ATOM   4653  H   MOL H   0      28.289  11.782  48.315  1.00  0.00           H0 
ATOM   4654  H   MOL H   0       9.309 -38.078  36.164  1.00  0.00           H0 
ATOM   4655  H   MOL H   0      14.886  16.217  20.040  1.00  0.00           H0 
ATOM   4656  H   MOL H   0      38.977 -36.124  18.842  1.00  0.00           H0 
ATOM   4657  H   MOL H   0      40.644 -39.441  41.480  1.00  0.00           H0 
ATOM   4658  H   MOL H   0      15.445  21.590  27.186  1.00  0.00           H0 
ATOM   4659  H   MOL H   0      25.363  14.727  16.897  1.00  0.00           H0 
ATOM   4660  H   MOL H   0      18.814 -36.214  25.440  1.00  0.00           H0 
ATOM   4661  H   MOL H   0      24.290  13.903  38.054  1.00  0.00           H0 
ATOM   4662  H   MOL H   0      25.770  11.916  41.908  1.00  0.00           H0 
ATOM   4663  H   MOL H   0      36.768 -38.688  56.993  1.00  0.00           H0 
ATOM   4664  H   MOL H   0      21.653 -38.321  40.957  1.00  0.00           H0 
ATOM   4665  H   MOL H   0      11.932 -42.607  42.908  1.00  0.00           H0 
ATOM   4666  H   MOL H   0      31.874  12.258  25.835  1.00  0.00           H0 
ATOM   4667  H   MOL H   0      31.248  15.029  23.878  1.00  0.00           H0 
ATOM   4668  H   MOL H   0       9.782  16.902  16.668  1.00  0.00           H0 
ATOM   4669  H   MOL H   0      24.025 -38.903  63.099  1.00  0.00           H0 
ATOM   4670  H   MOL H   0      31.645 -34.508  25.260  1.00  0.00           H0 
ATOM   4671  H   MOL H   0      32.817  14.151  48.163  1.00  0.00           H0 
ATOM   4672  H   MOL H   0      16.981  16.687  44.357  1.00  0.00           H0 
ATOM   4673  H   MOL H   0      10.964  12.840  56.587  1.00  0.00           H0 
ATOM   4674  H   MOL H   0      38.389 -36.511  39.829  1.00  0.00           H0 
ATOM   4675  H   MOL H   0      36.473 -28.624  11.075  1.00  0.00           H0 
ATOM   4676  H   MOL H   0      26.996 -36.278  15.829  1.00  0.00           H0 
ATOM   4677  H   MOL H   0      32.856   9.967  53.010  1.00  0.00           H0 
ATOM   4678  H   MOL H   0      29.410   8.218  60.810  1.00  0.00           H0 
ATOM   4679  H   MOL H   0      22.570  13.833  44.873  1.00  0.00           H0 
ATOM   4680  H   MOL H   0      40.530 -37.732  32.630  1.00  0.00           H0 
ATOM   4681  H   MOL H   0      43.637  12.593  51.104  1.00  0.00           H0 
ATOM   4682  H   MOL H   0      23.215  16.182  22.847  1.00  0.00           H0 
ATOM   4683  H   MOL H   0      17.145 -38.251  42.441  1.00  0.00           H0 
ATOM   4684  H   MOL H   0      11.103 -30.902  21.355  1.00  0.00           H0 
ATOM   4685  H   MOL H   0      26.052 -36.002  32.720  1.00  0.00           H0 
ATOM   4686  H   MOL H   0      26.199  17.910  46.366  1.00  0.00           H0 
ATOM   4687  H   MOL H   0      31.403 -34.299  28.257  1.00  0.00           H0 
ATOM   4688  H   MOL H   0      20.207 -30.212  12.956  1.00  0.00           H0 
ATOM   4689  H   MOL H   0      34.177  11.374  44.138  1.00  0.00           H0 
ATOM   4690  H   MOL H   0      14.598  19.620  30.891  1.00  0.00           H0 
ATOM   4691  H   MOL H   0      29.359 -36.069  40.047  1.00  0.00           H0 
ATOM   4692  H   MOL H   0      26.681  14.982  26.300  1.00  0.00           H0 
ATOM   4693  H   MOL H   0      33.960 -34.349  53.449  1.00  0.00           H0 
ATOM   4694  H   MOL H   0      41.284  12.397  37.527  1.00  0.00           H0 
ATOM   4695  H   MOL H   0      31.205   8.590  56.940  1.00  0.00           H0 
ATOM   4696  H   MOL H   0      28.716 -38.246  58.517  1.00  0.00           H0 
ATOM   4697  H   MOL H   0      36.874  13.290  24.321  1.00  0.00           H0 
ATOM   4698  H   MOL H   0      19.936  11.571  51.134  1.00  0.00           H0 
ATOM   4699  H   MOL H   0      13.200 -41.391  42.898  1.00  0.00           H0 
ATOM   4700  H   MOL H   0      39.863  13.092  36.591  1.00  0.00           H0 
ATOM   4701  H   MOL H   0      19.662 -36.073  23.850  1.00  0.00           H0 
ATOM   4702  H   MOL H   0      16.336  16.304  45.975  1.00  0.00           H0 
ATOM   4703  H   MOL H   0      23.578  15.535  38.458  1.00  0.00           H0 
ATOM   4704  H   MOL H   0      20.287 -28.522  12.629  1.00  0.00           H0 
ATOM   4705  H   MOL H   0      34.194  12.044  42.431  1.00  0.00           H0 
ATOM   4706  H   MOL H   0      24.690  10.520  41.951  1.00  0.00           H0 
ATOM   4707  H   MOL H   0      27.327 -36.585  33.754  1.00  0.00           H0 
ATOM   4708  H   MOL H   0      30.815 -35.229  29.665  1.00  0.00           H0 
ATOM   4709  H   MOL H   0      29.494   8.687  56.688  1.00  0.00           H0 
ATOM   4710  H   MOL H   0      29.790   8.067  59.048  1.00  0.00           H0 
ATOM   4711  H   MOL H   0      33.693  12.600  25.859  1.00  0.00           H0 
ATOM   4712  H   MOL H   0      16.535 -38.020  40.778  1.00  0.00           H0 
ATOM   4713  H   MOL H   0      31.636 -34.017  23.564  1.00  0.00           H0 
ATOM   4714  H   MOL H   0      11.377 -32.523  22.039  1.00  0.00           H0 
ATOM   4715  H   MOL H   0      26.029  14.793  27.982  1.00  0.00           H0 
ATOM   4716  H   MOL H   0      28.411 -38.395  56.726  1.00  0.00           H0 
ATOM   4717  H   MOL H   0      34.159  14.627  46.916  1.00  0.00           H0 
ATOM   4718  H   MOL H   0      43.389  11.553  52.504  1.00  0.00           H0 
ATOM   4719  H   MOL H   0      30.364  13.727  24.814  1.00  0.00           H0 
ATOM   4720  H   MOL H   0      21.829 -38.968  39.407  1.00  0.00           H0 
ATOM   4721  H   MOL H   0      38.962 -37.575  33.513  1.00  0.00           H0 
ATOM   4722  H   MOL H   0      32.692 -34.006  54.678  1.00  0.00           H0 
ATOM   4723  H   MOL H   0      11.241  16.642  15.674  1.00  0.00           H0 
ATOM   4724  H   MOL H   0      23.495 -37.793  61.825  1.00  0.00           H0 
ATOM   4725  H   MOL H   0      28.475 -36.779  15.043  1.00  0.00           H0 
ATOM   4726  H   MOL H   0      37.066 -27.681   9.689  1.00  0.00           H0 
ATOM   4727  H   MOL H   0      12.579  13.431  55.839  1.00  0.00           H0 
ATOM   4728  H   MOL H   0      38.577  13.903  23.825  1.00  0.00           H0 
ATOM   4729  H   MOL H   0      30.673 -35.421  38.982  1.00  0.00           H0 
ATOM   4730  H   MOL H   0      26.646  13.867  15.898  1.00  0.00           H0 
ATOM   4731  H   MOL H   0      22.551  17.457  21.738  1.00  0.00           H0 
ATOM   4732  H   MOL H   0      31.307  10.023  51.954  1.00  0.00           H0 
ATOM   4733  H   MOL H   0      36.934 -38.023  58.687  1.00  0.00           H0 
ATOM   4734  H   MOL H   0      23.089  13.432  46.571  1.00  0.00           H0 
ATOM   4735  H   MOL H   0      19.074  11.770  52.636  1.00  0.00           H0 
ATOM   4736  H   MOL H   0      38.617 -35.336  38.502  1.00  0.00           H0 
ATOM   4737  H   MOL H   0      16.067  20.329  31.584  1.00  0.00           H0 
ATOM   4738  H   MOL H   0      26.539  17.667  44.650  1.00  0.00           H0 
ATOM   4739  H   MOL H   0      27.118 -36.910  12.807  1.00  0.00           H0 
ATOM   4740  H   MOL H   0      32.087  11.811  50.735  1.00  0.00           H0 
ATOM   4741  H   MOL H   0      38.468  15.836  24.800  1.00  0.00           H0 
ATOM   4742  H   MOL H   0      28.086 -34.819  42.426  1.00  0.00           H0 
ATOM   4743  H   MOL H   0      33.943 -28.237   9.796  1.00  0.00           H0 
ATOM   4744  H   MOL H   0      27.025  11.785  36.904  1.00  0.00           H0 
ATOM   4745  H   MOL H   0      27.793  15.796  16.395  1.00  0.00           H0 
ATOM   4746  H   MOL H   0      38.246  11.537  29.713  1.00  0.00           H0 
ATOM   4747  H   MOL H   0      35.888 -40.015  59.083  1.00  0.00           H0 
ATOM   4748  H   MOL H   0      38.780   8.542  49.197  1.00  0.00           H0 
ATOM   4749  H   MOL H   0      16.675  23.746  27.568  1.00  0.00           H0 
ATOM   4750  H   MOL H   0      21.654  12.329  56.424  1.00  0.00           H0 
ATOM   4751  H   MOL H   0      26.927  13.182  31.909  1.00  0.00           H0 
ATOM   4752  H   MOL H   0      14.829  21.240  33.519  1.00  0.00           H0 
ATOM   4753  H   MOL H   0      17.882  10.325  50.193  1.00  0.00           H0 
ATOM   4754  H   MOL H   0      36.183 -36.888  39.214  1.00  0.00           H0 
ATOM   4755  H   MOL H   0      37.519  12.221  36.447  1.00  0.00           H0 
ATOM   4756  H   MOL H   0      31.702 -37.698  33.566  1.00  0.00           H0 
ATOM   4757  H   MOL H   0      41.221  14.774  37.627  1.00  0.00           H0 
ATOM   4758  H   MOL H   0      19.378 -42.823  31.637  1.00  0.00           H0 
ATOM   4759  H   MOL H   0      35.078 -35.730  49.687  1.00  0.00           H0 
ATOM   4760  H   MOL H   0      19.605 -36.968  40.426  1.00  0.00           H0 
ATOM   4761  H   MOL H   0      25.390  13.117  25.487  1.00  0.00           H0 
ATOM   4762  H   MOL H   0      28.593  15.608  25.294  1.00  0.00           H0 
ATOM   4763  H   MOL H   0      19.864  15.921  53.305  1.00  0.00           H0 
ATOM   4764  H   MOL H   0      32.854 -37.584  46.329  1.00  0.00           H0 
ATOM   4765  H   MOL H   0      17.056  10.513  51.745  1.00  0.00           H0 
ATOM   4766  H   MOL H   0      21.901 -38.491  64.373  1.00  0.00           H0 
ATOM   4767  H   MOL H   0      19.457 -38.674  39.858  1.00  0.00           H0 
ATOM   4768  H   MOL H   0      29.067  18.210  45.505  1.00  0.00           H0 
ATOM   4769  H   MOL H   0      18.742  13.601  56.624  1.00  0.00           H0 
ATOM   4770  H   MOL H   0      16.768 -35.474  24.044  1.00  0.00           H0 
ATOM   4771  H   MOL H   0      22.222 -35.651  21.307  1.00  0.00           H0 
ATOM   4772  H   MOL H   0      31.752  13.505  34.529  1.00  0.00           H0 
ATOM   4773  H   MOL H   0      13.225  20.641  32.860  1.00  0.00           H0 
ATOM   4774  H   MOL H   0      18.461  14.036  54.957  1.00  0.00           H0 
ATOM   4775  H   MOL H   0      19.657 -28.946  10.232  1.00  0.00           H0 
ATOM   4776  H   MOL H   0      31.772 -36.922  11.736  1.00  0.00           H0 
ATOM   4777  H   MOL H   0      26.321  14.840  37.423  1.00  0.00           H0 
ATOM   4778  H   MOL H   0      25.787  16.601  37.761  1.00  0.00           H0 
ATOM   4779  H   MOL H   0      29.622  16.626  24.230  1.00  0.00           H0 
ATOM   4780  H   MOL H   0      29.676  10.550  55.132  1.00  0.00           H0 
ATOM   4781  H   MOL H   0      26.598 -39.397  58.015  1.00  0.00           H0 
ATOM   4782  H   MOL H   0      29.093 -33.464  23.867  1.00  0.00           H0 
ATOM   4783  H   MOL H   0      35.099 -27.927   8.416  1.00  0.00           H0 
ATOM   4784  H   MOL H   0      24.425 -39.418  35.854  1.00  0.00           H0 
ATOM   4785  H   MOL H   0      37.877  11.815  46.869  1.00  0.00           H0 
ATOM   4786  H   MOL H   0      34.516  15.049  49.904  1.00  0.00           H0 
ATOM   4787  H   MOL H   0      30.728 -36.708  27.559  1.00  0.00           H0 
ATOM   4788  H   MOL H   0      31.447  10.391  54.858  1.00  0.00           H0 
ATOM   4789  H   MOL H   0      25.642 -36.874  13.958  1.00  0.00           H0 
ATOM   4790  H   MOL H   0      36.508  11.832  44.418  1.00  0.00           H0 
ATOM   4791  H   MOL H   0      15.885  18.323  19.155  1.00  0.00           H0 
ATOM   4792  H   MOL H   0      30.400 -36.949  12.835  1.00  0.00           H0 
ATOM   4793  H   MOL H   0      28.262  14.616  17.720  1.00  0.00           H0 
ATOM   4794  H   MOL H   0      39.386 -36.043  13.317  1.00  0.00           H0 
ATOM   4795  H   MOL H   0      38.377  11.290  37.513  1.00  0.00           H0 
ATOM   4796  H   MOL H   0      26.897  14.449  30.553  1.00  0.00           H0 
ATOM   4797  H   MOL H   0      19.024   8.839  44.671  1.00  0.00           H0 
ATOM   4798  H   MOL H   0      41.721 -36.333  17.826  1.00  0.00           H0 
ATOM   4799  H   MOL H   0      16.083 -42.503  54.077  1.00  0.00           H0 
ATOM   4800  H   MOL H   0      25.068  12.738  13.726  1.00  0.00           H0 
ATOM   4801  H   MOL H   0      41.454  12.912  53.157  1.00  0.00           H0 
ATOM   4802  H   MOL H   0      29.784  12.299  50.800  1.00  0.00           H0 
ATOM   4803  H   MOL H   0      10.385 -40.173  37.096  1.00  0.00           H0 
ATOM   4804  H   MOL H   0      20.123  15.080  18.146  1.00  0.00           H0 
ATOM   4805  H   MOL H   0      37.348   9.016  61.978  1.00  0.00           H0 
ATOM   4806  H   MOL H   0      22.996  11.773  40.556  1.00  0.00           H0 
ATOM   4807  H   MOL H   0      18.840   7.702  43.367  1.00  0.00           H0 
ATOM   4808  H   MOL H   0      12.929 -42.005  40.674  1.00  0.00           H0 
ATOM   4809  H   MOL H   0      21.134  16.758  52.353  1.00  0.00           H0 
ATOM   4810  H   MOL H   0      40.999 -39.200  38.490  1.00  0.00           H0 
ATOM   4811  H   MOL H   0      13.722 -32.236  20.841  1.00  0.00           H0 
ATOM   4812  H   MOL H   0      15.674 -40.412  42.507  1.00  0.00           H0 
ATOM   4813  H   MOL H   0      37.328 -38.038  31.381  1.00  0.00           H0 
ATOM   4814  H   MOL H   0      14.807  18.390  45.806  1.00  0.00           H0 
ATOM   4815  H   MOL H   0      30.218  12.807  49.167  1.00  0.00           H0 
ATOM   4816  H   MOL H   0      13.412 -37.384  26.115  1.00  0.00           H0 
ATOM   4817  H   MOL H   0      22.989 -39.389  28.911  1.00  0.00           H0 
ATOM   4818  H   MOL H   0      19.394  16.310  17.160  1.00  0.00           H0 
ATOM   4819  H   MOL H   0      12.553  16.797  17.847  1.00  0.00           H0 
ATOM   4820  H   MOL H   0      13.135 -30.720  20.224  1.00  0.00           H0 
ATOM   4821  H   MOL H   0      36.757  12.350  42.778  1.00  0.00           H0 
ATOM   4822  H   MOL H   0      35.661  15.373  48.583  1.00  0.00           H0 
ATOM   4823  H   MOL H   0      17.253 -41.278  53.490  1.00  0.00           H0 
ATOM   4824  H   MOL H   0      17.991 -42.600  32.814  1.00  0.00           H0 
ATOM   4825  H   MOL H   0      26.642 -37.985  59.208  1.00  0.00           H0 
ATOM   4826  H   MOL H   0      28.642  11.059  36.568  1.00  0.00           H0 
ATOM   4827  H   MOL H   0      11.590 -40.047  35.790  1.00  0.00           H0 
ATOM   4828  H   MOL H   0      24.219  12.950  40.062  1.00  0.00           H0 
ATOM   4829  H   MOL H   0      24.804  12.778  27.131  1.00  0.00           H0 
ATOM   4830  H   MOL H   0      33.417 -31.992  53.786  1.00  0.00           H0 
ATOM   4831  H   MOL H   0      12.047 -40.330  40.819  1.00  0.00           H0 
ATOM   4832  H   MOL H   0      16.039  18.938  44.668  1.00  0.00           H0 
ATOM   4833  H   MOL H   0      23.713 -33.795  25.081  1.00  0.00           H0 
ATOM   4834  H   MOL H   0      31.659 -32.291  53.273  1.00  0.00           H0 
ATOM   4835  H   MOL H   0      41.839 -40.061  39.742  1.00  0.00           H0 
ATOM   4836  H   MOL H   0      25.625 -38.150  35.602  1.00  0.00           H0 
ATOM   4837  H   MOL H   0      35.992 -35.477  38.059  1.00  0.00           H0 
ATOM   4838  H   MOL H   0      15.247 -40.169  40.802  1.00  0.00           H0 
ATOM   4839  H   MOL H   0      24.926  13.141  12.061  1.00  0.00           H0 
ATOM   4840  H   MOL H   0      25.309  11.189  56.039  1.00  0.00           H0 
ATOM   4841  H   MOL H   0      36.562 -37.115  29.979  1.00  0.00           H0 
ATOM   4842  H   MOL H   0      35.689 -35.492  48.114  1.00  0.00           H0 
ATOM   4843  H   MOL H   0      39.226  10.895  47.712  1.00  0.00           H0 
ATOM   4844  H   MOL H   0      29.305  11.355  42.965  1.00  0.00           H0 
ATOM   4845  H   MOL H   0      31.074 -37.194  46.495  1.00  0.00           H0 
ATOM   4846  H   MOL H   0      11.805 -36.877  25.530  1.00  0.00           H0 
ATOM   4847  H   MOL H   0      33.796  11.695  51.502  1.00  0.00           H0 
ATOM   4848  H   MOL H   0      41.320  13.719  51.632  1.00  0.00           H0 
ATOM   4849  H   MOL H   0      27.656 -35.290  38.510  1.00  0.00           H0 
ATOM   4850  H   MOL H   0      28.973 -34.365  37.565  1.00  0.00           H0 
ATOM   4851  H   MOL H   0      28.710 -37.266  31.709  1.00  0.00           H0 
ATOM   4852  H   MOL H   0      16.895  17.134  18.481  1.00  0.00           H0 
ATOM   4853  H   MOL H   0      17.865 -35.462  22.625  1.00  0.00           H0 
ATOM   4854  H   MOL H   0      24.841 -34.434  23.768  1.00  0.00           H0 
ATOM   4855  H   MOL H   0      12.124  15.661  57.372  1.00  0.00           H0 
ATOM   4856  H   MOL H   0      21.522 -39.670  29.861  1.00  0.00           H0 
ATOM   4857  H   MOL H   0      30.747  10.425  43.104  1.00  0.00           H0 
ATOM   4858  H   MOL H   0      28.077  19.517  44.976  1.00  0.00           H0 
ATOM   4859  H   MOL H   0      27.186 -38.193  31.907  1.00  0.00           H0 
ATOM   4860  H   MOL H   0      38.762 -39.367  31.842  1.00  0.00           H0 
ATOM   4861  H   MOL H   0      24.987  11.384  54.348  1.00  0.00           H0 
ATOM   4862  H   MOL H   0      38.522 -39.991  33.463  1.00  0.00           H0 
ATOM   4863  H   MOL H   0      32.299   8.257  59.828  1.00  0.00           H0 
ATOM   4864  H   MOL H   0      35.873   9.395  56.153  1.00  0.00           H0 
ATOM   4865  H   MOL H   0      32.348 -36.232  27.164  1.00  0.00           H0 
ATOM   4866  H   MOL H   0      31.754   8.076  61.436  1.00  0.00           H0 
ATOM   4867  H   MOL H   0      11.168  15.297  55.963  1.00  0.00           H0 
ATOM   4868  H   MOL H   0      39.013   7.839  50.710  1.00  0.00           H0 
ATOM   4869  H   MOL H   0      13.934  13.892  54.353  1.00  0.00           H0 
ATOM   4870  H   MOL H   0      29.682 -35.527  42.907  1.00  0.00           H0 
ATOM   4871  H   MOL H   0      41.401 -36.663  19.565  1.00  0.00           H0 
ATOM   4872  H   MOL H   0      41.365  14.920  35.824  1.00  0.00           H0 
ATOM   4873  H   MOL H   0      15.413  13.737  53.343  1.00  0.00           H0 
ATOM   4874  H   MOL H   0      38.946   8.666  61.356  1.00  0.00           H0 
ATOM   4875  H   MOL H   0      32.525  12.933  36.063  1.00  0.00           H0 
ATOM   4876  H   MOL H   0      37.462 -40.661  59.256  1.00  0.00           H0 
ATOM   4877  H   MOL H   0      21.397 -37.193  63.172  1.00  0.00           H0 
ATOM   4878  H   MOL H   0      20.189  11.143  56.360  1.00  0.00           H0 
ATOM   4879  H   MOL H   0      29.146 -34.215  25.440  1.00  0.00           H0 
ATOM   4880  H   MOL H   0      34.176   9.510  56.695  1.00  0.00           H0 
ATOM   4881  H   MOL H   0      37.274  15.249  26.042  1.00  0.00           H0 
ATOM   4882  H   MOL H   0      21.190 -29.731  10.642  1.00  0.00           H0 
ATOM   4883  H   MOL H   0      39.680 -36.916  47.466  1.00  0.00           H0 
ATOM   4884  H   MOL H   0      34.613  15.470  20.535  1.00  0.00           H0 
ATOM   4885  H   MOL H   0      39.475 -36.086  15.076  1.00  0.00           H0 
ATOM   4886  H   MOL H   0      11.152  16.245  18.759  1.00  0.00           H0 
ATOM   4887  H   MOL H   0      30.331 -37.807  34.606  1.00  0.00           H0 
ATOM   4888  H   MOL H   0      33.506  14.335  21.454  1.00  0.00           H0 
ATOM   4889  H   MOL H   0      32.277  14.511  26.922  1.00  0.00           H0 
ATOM   4890  H   MOL H   0      20.668 -36.440  21.000  1.00  0.00           H0 
ATOM   4891  H   MOL H   0      24.808  17.573  20.629  1.00  0.00           H0 
ATOM   4892  H   MOL H   0      31.912  13.390  28.223  1.00  0.00           H0 
ATOM   4893  H   MOL H   0      17.981  22.578  27.144  1.00  0.00           H0 
ATOM   4894  H   MOL H   0      21.607  15.954  45.820  1.00  0.00           H0 
ATOM   4895  H   MOL H   0      23.276  15.779  46.233  1.00  0.00           H0 
ATOM   4896  H   MOL H   0      41.393 -36.723  47.845  1.00  0.00           H0 
ATOM   4897  H   MOL H   0      37.562  10.927  31.331  1.00  0.00           H0 
ATOM   4898  H   MOL H   0      25.281  16.327  21.832  1.00  0.00           H0 
ATOM   4899  H   MOL H   0      38.783 -25.810  56.880  1.00  0.00           H0 
ATOM   4900  H   MOL H   0      24.295  14.022  42.289  1.00  0.00           H0 
ATOM   4901  H   MOL H   0      19.986 -37.929  37.591  1.00  0.00           H0 
ATOM   4902  H   MOL H   0      18.044 -40.663  41.757  1.00  0.00           H0 
ATOM   4903  H   MOL H   0      19.957 -36.174  38.000  1.00  0.00           H0 
ATOM   4904  H   MOL H   0      20.971  10.395  58.841  1.00  0.00           H0 
ATOM   4905  H   MOL H   0      17.559   5.414  26.568  1.00  0.00           H0 
ATOM   4906  H   MOL H   0      35.022 -23.005  28.783  1.00  0.00           H0 
ATOM   4907  H   MOL H   0      24.355 -22.040  45.277  1.00  0.00           H0 
ATOM   4908  H   MOL H   0      22.757 -22.292  45.975  1.00  0.00           H0 
ATOM   4909  H   MOL H   0      36.680  12.109  39.380  1.00  0.00           H0 
ATOM   4910  H   MOL H   0      36.465  15.729  23.134  1.00  0.00           H0 
ATOM   4911  H   MOL H   0      21.437  15.270  55.135  1.00  0.00           H0 
ATOM   4912  H   MOL H   0      12.760 -32.253  18.404  1.00  0.00           H0 
ATOM   4913  H   MOL H   0      29.890 -25.511  55.178  1.00  0.00           H0 
ATOM   4914  H   MOL H   0      26.975  12.562  53.879  1.00  0.00           H0 
ATOM   4915  H   MOL H   0      30.930  11.151  45.449  1.00  0.00           H0 
ATOM   4916  H   MOL H   0      22.435   0.858  47.131  1.00  0.00           H0 
ATOM   4917  H   MOL H   0      23.817 -36.413  25.875  1.00  0.00           H0 
ATOM   4918  H   MOL H   0      37.297 -23.240  37.167  1.00  0.00           H0 
ATOM   4919  H   MOL H   0      15.890 -43.044  51.609  1.00  0.00           H0 
ATOM   4920  H   MOL H   0      42.415  -0.248  40.630  1.00  0.00           H0 
ATOM   4921  H   MOL H   0      18.338 -37.788  22.655  1.00  0.00           H0 
ATOM   4922  H   MOL H   0      26.092 -37.091  30.207  1.00  0.00           H0 
ATOM   4923  H   MOL H   0      43.956  -1.618  24.935  1.00  0.00           H0 
ATOM   4924  H   MOL H   0      36.212 -38.142  49.522  1.00  0.00           H0 
ATOM   4925  H   MOL H   0      34.717 -37.802  48.597  1.00  0.00           H0 
ATOM   4926  H   MOL H   0      27.814  16.079  31.989  1.00  0.00           H0 
ATOM   4927  H   MOL H   0      36.131 -22.878  36.028  1.00  0.00           H0 
ATOM   4928  H   MOL H   0      40.225  -3.408  28.505  1.00  0.00           H0 
ATOM   4929  H   MOL H   0      26.226 -39.234  13.427  1.00  0.00           H0 
ATOM   4930  H   MOL H   0      23.562  14.746  27.163  1.00  0.00           H0 
ATOM   4931  H   MOL H   0      22.349 -34.760  19.060  1.00  0.00           H0 
ATOM   4932  H   MOL H   0      26.965  -7.595  54.921  1.00  0.00           H0 
ATOM   4933  H   MOL H   0      26.953 -36.602  43.638  1.00  0.00           H0 
ATOM   4934  H   MOL H   0      29.181  12.712  34.977  1.00  0.00           H0
[truncated: 391,814 more chars]
