# Supplementary material for: Adenosine Monophosphate Forms Ordered Arrays in Multilamellar Lipid Matrices: Insights into Assembly of Nucleic Acid for Primitive Life
Source: PLoS One. 2013 May 7;8(5):e62810. doi: 10.1371/journal.pone.0062810 (PMC3646914; doi:10.1371/journal.pone.0062810)
Supplement: Structure File S3 — PDB structure files of the molecular structure in Figure 6. (PDB) [file pone.0062810.s003.pdb]

HEADER    AMP_12122012_31coexist    
REMARK   1
REMARK   1 This file was generated by CrystalMaker� for Windows 2.5.4
REMARK   1 Copyright � 1994-2011 CrystalMaker Software Ltd. All rights reserved.
REMARK   1 Real-time interactive crystallography for Windows
REMARK   1 http://www.crystalmaker.com
REMARK   1
ATOM      1  C   MOL H   0     -23.142 -28.112  16.740  1.00  0.00           C0 
ATOM      2  C   MOL H   0     -23.127 -29.362  18.960  1.00  0.00           C0 
ATOM      3  C   MOL H   0     -21.221 -28.077  17.863  1.00  0.00           C0 
ATOM      4  C   MOL H   0     -22.188 -27.376  16.026  1.00  0.00           C0 
ATOM      5  C   MOL H   0     -23.173 -35.068  18.964  1.00  0.00           C0 
ATOM      6  C   MOL H   0     -21.267 -33.783  17.867  1.00  0.00           C0 
ATOM      7  C   MOL H   0     -22.234 -33.082  16.030  1.00  0.00           C0 
ATOM      8  C   MOL H   0     -23.188 -33.818  16.744  1.00  0.00           C0 
ATOM      9  C   MOL H   0     -28.456 -29.383  18.886  1.00  0.00           C0 
ATOM     10  C   MOL H   0     -26.550 -28.098  17.789  1.00  0.00           C0 
ATOM     11  C   MOL H   0     -27.517 -27.397  15.952  1.00  0.00           C0 
ATOM     12  C   MOL H   0     -28.502 -35.089  18.890  1.00  0.00           C0 
ATOM     13  C   MOL H   0     -26.596 -33.803  17.792  1.00  0.00           C0 
ATOM     14  C   MOL H   0     -27.563 -33.102  15.956  1.00  0.00           C0 
ATOM     15  C   MOL H   0     -28.517 -33.839  16.670  1.00  0.00           C0 
ATOM     16  C   MOL H   0     -44.922 -33.703  18.760  1.00  0.00           C0 
ATOM     17  C   MOL H   0     -43.028 -34.805  18.785  1.00  0.00           C0 
ATOM     18  C   MOL H   0     -42.267 -35.682  19.834  1.00  0.00           C0 
ATOM     19  C   MOL H   0     -44.301 -33.428  19.985  1.00  0.00           C0 
ATOM     20  C   MOL H   0     -49.071 -27.151  19.940  1.00  0.00           C0 
ATOM     21  C   MOL H   0     -47.037 -29.405  19.789  1.00  0.00           C0 
ATOM     22  C   MOL H   0     -47.799 -28.528  18.740  1.00  0.00           C0 
ATOM     23  C   MOL H   0     -49.692 -27.426  18.715  1.00  0.00           C0 
ATOM     24  C   MOL H   0     -39.497 -27.142  19.879  1.00  0.00           C0 
ATOM     25  C   MOL H   0     -40.123 -33.666  18.714  1.00  0.00           C0 
ATOM     26  C   MOL H   0     -38.229 -34.768  18.739  1.00  0.00           C0 
ATOM     27  C   MOL H   0     -37.468 -35.645  19.788  1.00  0.00           C0 
ATOM     28  C   MOL H   0     -39.501 -33.392  19.939  1.00  0.00           C0 
ATOM     29  C   MOL H   0     -49.697 -33.676  18.775  1.00  0.00           C0 
ATOM     30  C   MOL H   0     -47.803 -34.777  18.800  1.00  0.00           C0 
ATOM     31  C   MOL H   0     -47.042 -35.655  19.849  1.00  0.00           C0 
ATOM     32  C   MOL H   0     -49.075 -33.401  20.000  1.00  0.00           C0 
ATOM     33  C   MOL H   0     -44.918 -27.453  18.700  1.00  0.00           C0 
ATOM     34  C   MOL H   0     -43.024 -28.555  18.726  1.00  0.00           C0 
ATOM     35  C   MOL H   0     -42.263 -29.432  19.774  1.00  0.00           C0 
ATOM     36  C   MOL H   0     -44.297 -27.179  19.925  1.00  0.00           C0 
ATOM     37  C   MOL H   0     -40.119 -27.416  18.654  1.00  0.00           C0 
ATOM     38  C   MOL H   0     -38.225 -28.518  18.679  1.00  0.00           C0 
ATOM     39  C   MOL H   0     -37.463 -29.395  19.728  1.00  0.00           C0 
ATOM     40  C   MOL H   0     -28.471 -28.133  16.666  1.00  0.00           C0 
ATOM     41  C   MOL H   0     -43.028 -34.805  21.785  1.00  0.00           C0 
ATOM     42  C   MOL H   0     -42.267 -35.682  22.834  1.00  0.00           C0 
ATOM     43  C   MOL H   0     -44.301 -33.428  22.985  1.00  0.00           C0 
ATOM     44  C   MOL H   0     -49.071 -27.151  22.940  1.00  0.00           C0 
ATOM     45  C   MOL H   0     -47.037 -29.405  22.789  1.00  0.00           C0 
ATOM     46  C   MOL H   0     -47.799 -28.528  21.740  1.00  0.00           C0 
ATOM     47  C   MOL H   0     -49.692 -27.426  21.715  1.00  0.00           C0 
ATOM     48  C   MOL H   0     -39.497 -27.142  22.879  1.00  0.00           C0 
ATOM     49  C   MOL H   0     -40.123 -33.666  21.714  1.00  0.00           C0 
ATOM     50  C   MOL H   0     -38.229 -34.768  21.739  1.00  0.00           C0 
ATOM     51  C   MOL H   0     -37.468 -35.645  22.788  1.00  0.00           C0 
ATOM     52  C   MOL H   0     -39.501 -33.392  22.939  1.00  0.00           C0 
ATOM     53  C   MOL H   0     -49.697 -33.676  21.775  1.00  0.00           C0 
ATOM     54  C   MOL H   0     -47.803 -34.777  21.800  1.00  0.00           C0 
ATOM     55  C   MOL H   0     -47.042 -35.655  22.849  1.00  0.00           C0 
ATOM     56  C   MOL H   0     -49.075 -33.401  23.000  1.00  0.00           C0 
ATOM     57  C   MOL H   0     -44.918 -27.453  21.700  1.00  0.00           C0 
ATOM     58  C   MOL H   0     -43.024 -28.555  21.726  1.00  0.00           C0 
ATOM     59  C   MOL H   0     -42.263 -29.432  22.774  1.00  0.00           C0 
ATOM     60  C   MOL H   0     -44.297 -27.179  22.925  1.00  0.00           C0 
ATOM     61  C   MOL H   0     -40.119 -27.416  21.654  1.00  0.00           C0 
ATOM     62  C   MOL H   0     -38.225 -28.518  21.679  1.00  0.00           C0 
ATOM     63  C   MOL H   0     -37.463 -29.395  22.728  1.00  0.00           C0 
ATOM     64  C   MOL H   0     -44.922 -33.703  15.760  1.00  0.00           C0 
ATOM     65  C   MOL H   0     -43.028 -34.805  15.785  1.00  0.00           C0 
ATOM     66  C   MOL H   0     -42.267 -35.682  16.834  1.00  0.00           C0 
ATOM     67  C   MOL H   0     -44.922 -33.703  21.760  1.00  0.00           C0 
ATOM     68  C   MOL H   0     -44.301 -33.428  16.985  1.00  0.00           C0 
ATOM     69  C   MOL H   0     -49.071 -27.151  16.940  1.00  0.00           C0 
ATOM     70  C   MOL H   0     -47.037 -29.405  16.789  1.00  0.00           C0 
ATOM     71  C   MOL H   0     -47.799 -28.528  15.740  1.00  0.00           C0 
ATOM     72  C   MOL H   0     -49.692 -27.426  15.715  1.00  0.00           C0 
ATOM     73  C   MOL H   0     -37.463 -29.395  16.728  1.00  0.00           C0 
ATOM     74  C   MOL H   0     -38.225 -28.518  15.679  1.00  0.00           C0 
ATOM     75  C   MOL H   0     -40.119 -27.416  15.654  1.00  0.00           C0 
ATOM     76  C   MOL H   0     -44.297 -27.179  16.925  1.00  0.00           C0 
ATOM     77  C   MOL H   0     -42.263 -29.432  16.774  1.00  0.00           C0 
ATOM     78  C   MOL H   0     -43.024 -28.555  15.725  1.00  0.00           C0 
ATOM     79  C   MOL H   0     -44.918 -27.453  15.700  1.00  0.00           C0 
ATOM     80  C   MOL H   0     -49.075 -33.401  17.000  1.00  0.00           C0 
ATOM     81  C   MOL H   0     -47.042 -35.655  16.849  1.00  0.00           C0 
ATOM     82  C   MOL H   0     -47.803 -34.777  15.800  1.00  0.00           C0 
ATOM     83  C   MOL H   0     -49.697 -33.676  15.775  1.00  0.00           C0 
ATOM     84  C   MOL H   0     -39.501 -33.392  16.939  1.00  0.00           C0 
ATOM     85  C   MOL H   0     -37.468 -35.645  16.788  1.00  0.00           C0 
ATOM     86  C   MOL H   0     -38.229 -34.768  15.739  1.00  0.00           C0 
ATOM     87  C   MOL H   0     -40.123 -33.666  15.714  1.00  0.00           C0 
ATOM     88  C   MOL H   0     -39.497 -27.142  16.879  1.00  0.00           C0 
ATOM     89  C   MOL H   0     -50.937 -33.079  15.521  1.00  0.00           C0 
ATOM     90  C   MOL H   0     -46.086 -25.811  17.528  1.00  0.00           C0 
ATOM     91  C   MOL H   0     -46.158 -26.857  15.446  1.00  0.00           C0 
ATOM     92  C   MOL H   0     -41.358 -26.820  15.399  1.00  0.00           C0 
ATOM     93  C   MOL H   0     -41.286 -25.774  17.482  1.00  0.00           C0 
ATOM     94  C   MOL H   0     -50.932 -26.829  15.461  1.00  0.00           C0 
ATOM     95  C   MOL H   0     -46.090 -32.061  17.588  1.00  0.00           C0 
ATOM     96  C   MOL H   0     -46.162 -33.106  15.506  1.00  0.00           C0 
ATOM     97  C   MOL H   0     -50.860 -25.784  23.543  1.00  0.00           C0 
ATOM     98  C   MOL H   0     -50.865 -32.034  23.603  1.00  0.00           C0 
ATOM     99  C   MOL H   0     -41.291 -32.024  23.542  1.00  0.00           C0 
ATOM    100  C   MOL H   0     -46.162 -33.106  21.506  1.00  0.00           C0 
ATOM    101  C   MOL H   0     -46.090 -32.061  23.588  1.00  0.00           C0 
ATOM    102  C   MOL H   0     -50.932 -26.829  21.461  1.00  0.00           C0 
ATOM    103  C   MOL H   0     -41.363 -33.070  21.459  1.00  0.00           C0 
ATOM    104  C   MOL H   0     -41.286 -25.774  23.482  1.00  0.00           C0 
ATOM    105  C   MOL H   0     -41.358 -26.820  21.399  1.00  0.00           C0 
ATOM    106  C   MOL H   0     -46.158 -26.857  21.446  1.00  0.00           C0 
ATOM    107  C   MOL H   0     -46.086 -25.811  23.528  1.00  0.00           C0 
ATOM    108  C   MOL H   0     -50.937 -33.079  21.521  1.00  0.00           C0 
ATOM    109  C   MOL H   0     -41.291 -32.024  17.541  1.00  0.00           C0 
ATOM    110  C   MOL H   0     -50.865 -32.034  17.603  1.00  0.00           C0 
ATOM    111  C   MOL H   0     -50.860 -25.784  17.543  1.00  0.00           C0 
ATOM    112  C   MOL H   0     -50.860 -25.784  20.543  1.00  0.00           C0 
ATOM    113  C   MOL H   0     -24.710 -27.711  15.062  1.00  0.00           C0 
ATOM    114  C   MOL H   0     -22.573 -26.818  14.802  1.00  0.00           C0 
ATOM    115  C   MOL H   0     -24.756 -33.417  15.066  1.00  0.00           C0 
ATOM    116  C   MOL H   0     -22.619 -32.524  14.806  1.00  0.00           C0 
ATOM    117  C   MOL H   0     -50.865 -32.034  20.603  1.00  0.00           C0 
ATOM    118  C   MOL H   0     -41.291 -32.024  20.541  1.00  0.00           C0 
ATOM    119  C   MOL H   0     -46.162 -33.106  18.506  1.00  0.00           C0 
ATOM    120  C   MOL H   0     -30.039 -27.732  14.988  1.00  0.00           C0 
ATOM    121  C   MOL H   0     -27.902 -26.839  14.728  1.00  0.00           C0 
ATOM    122  C   MOL H   0     -30.085 -33.438  14.992  1.00  0.00           C0 
ATOM    123  C   MOL H   0     -27.948 -32.545  14.731  1.00  0.00           C0 
ATOM    124  C   MOL H   0     -46.090 -32.061  20.588  1.00  0.00           C0 
ATOM    125  C   MOL H   0     -50.932 -26.829  18.461  1.00  0.00           C0 
ATOM    126  C   MOL H   0     -41.363 -33.070  18.459  1.00  0.00           C0 
ATOM    127  C   MOL H   0     -41.286 -25.774  20.482  1.00  0.00           C0 
ATOM    128  C   MOL H   0     -41.358 -26.820  18.399  1.00  0.00           C0 
ATOM    129  C   MOL H   0     -46.158 -26.857  18.446  1.00  0.00           C0 
ATOM    130  C   MOL H   0     -46.086 -25.811  20.528  1.00  0.00           C0 
ATOM    131  C   MOL H   0     -50.937 -33.079  18.521  1.00  0.00           C0 
ATOM    132  C   MOL H   0     -41.363 -33.070  15.459  1.00  0.00           C0 
ATOM    133  C   MOL H   0     -44.785 -29.832  17.158  1.00  0.00           C0 
ATOM    134  C   MOL H   0     -35.211 -29.822  20.096  1.00  0.00           C0 
ATOM    135  C   MOL H   0     -44.789 -36.082  20.218  1.00  0.00           C0 
ATOM    136  C   MOL H   0     -44.785 -29.832  20.158  1.00  0.00           C0 
ATOM    137  C   MOL H   0     -28.437 -29.653  21.192  1.00  0.00           C0 
ATOM    138  C   MOL H   0     -40.015 -36.109  20.203  1.00  0.00           C0 
ATOM    139  C   MOL H   0     -28.483 -35.359  21.196  1.00  0.00           C0 
ATOM    140  C   MOL H   0     -23.108 -29.632  21.266  1.00  0.00           C0 
ATOM    141  C   MOL H   0     -23.154 -35.338  21.270  1.00  0.00           C0 
ATOM    142  C   MOL H   0     -35.215 -36.072  20.156  1.00  0.00           C0 
ATOM    143  C   MOL H   0     -40.010 -29.859  20.143  1.00  0.00           C0 
ATOM    144  C   MOL H   0     -44.789 -36.082  17.218  1.00  0.00           C0 
ATOM    145  C   MOL H   0     -35.211 -29.822  17.096  1.00  0.00           C0 
ATOM    146  C   MOL H   0     -40.015 -36.109  17.203  1.00  0.00           C0 
ATOM    147  C   MOL H   0     -35.215 -36.072  17.156  1.00  0.00           C0 
ATOM    148  C   MOL H   0     -40.010 -29.859  17.143  1.00  0.00           C0 
ATOM    149  C   MOL H   0     -35.211 -29.822  23.096  1.00  0.00           C0 
ATOM    150  C   MOL H   0     -44.789 -36.082  23.218  1.00  0.00           C0 
ATOM    151  C   MOL H   0     -44.785 -29.832  23.158  1.00  0.00           C0 
ATOM    152  C   MOL H   0     -40.015 -36.109  23.203  1.00  0.00           C0 
ATOM    153  C   MOL H   0     -40.010 -29.859  23.143  1.00  0.00           C0 
ATOM    154  C   MOL H   0     -35.215 -36.072  23.156  1.00  0.00           C0 
ATOM    155  C   MOL H   0     -45.326 -37.217  22.326  1.00  0.00           C0 
ATOM    156  C   MOL H   0     -35.748 -30.957  22.205  1.00  0.00           C0 
ATOM    157  C   MOL H   0     -40.552 -37.244  22.311  1.00  0.00           C0 
ATOM    158  C   MOL H   0     -45.322 -30.967  22.266  1.00  0.00           C0 
ATOM    159  C   MOL H   0     -45.322 -30.967  16.266  1.00  0.00           C0 
ATOM    160  C   MOL H   0     -40.552 -37.244  16.311  1.00  0.00           C0 
ATOM    161  C   MOL H   0     -45.326 -37.217  16.326  1.00  0.00           C0 
ATOM    162  C   MOL H   0     -40.548 -30.994  22.251  1.00  0.00           C0 
ATOM    163  C   MOL H   0     -35.753 -37.207  22.265  1.00  0.00           C0 
ATOM    164  C   MOL H   0     -35.753 -37.207  16.265  1.00  0.00           C0 
ATOM    165  C   MOL H   0     -40.548 -30.994  16.251  1.00  0.00           C0 
ATOM    166  C   MOL H   0     -22.540 -30.926  20.653  1.00  0.00           C0 
ATOM    167  C   MOL H   0     -22.586 -36.632  20.657  1.00  0.00           C0 
ATOM    168  C   MOL H   0     -27.869 -30.947  20.579  1.00  0.00           C0 
ATOM    169  C   MOL H   0     -27.915 -36.652  20.583  1.00  0.00           C0 
ATOM    170  C   MOL H   0     -45.326 -37.217  19.326  1.00  0.00           C0 
ATOM    171  C   MOL H   0     -35.748 -30.957  19.205  1.00  0.00           C0 
ATOM    172  C   MOL H   0     -40.552 -37.244  19.311  1.00  0.00           C0 
ATOM    173  C   MOL H   0     -45.322 -30.967  19.266  1.00  0.00           C0 
ATOM    174  C   MOL H   0     -40.548 -30.994  19.251  1.00  0.00           C0 
ATOM    175  C   MOL H   0     -35.753 -37.207  19.265  1.00  0.00           C0 
ATOM    176  C   MOL H   0     -35.748 -30.957  16.205  1.00  0.00           C0 
ATOM    177  C   MOL H   0     -46.741 -36.809  18.876  1.00  0.00           C0 
ATOM    178  C   MOL H   0     -37.163 -30.550  18.755  1.00  0.00           C0 
ATOM    179  C   MOL H   0     -22.364 -36.363  19.157  1.00  0.00           C0 
ATOM    180  C   MOL H   0     -22.318 -30.658  19.153  1.00  0.00           C0 
ATOM    181  C   MOL H   0     -41.963 -30.587  18.801  1.00  0.00           C0 
ATOM    182  C   MOL H   0     -27.693 -36.384  19.083  1.00  0.00           C0 
ATOM    183  C   MOL H   0     -27.647 -30.678  19.079  1.00  0.00           C0 
ATOM    184  C   MOL H   0     -46.737 -30.560  18.816  1.00  0.00           C0 
ATOM    185  C   MOL H   0     -41.967 -36.836  18.861  1.00  0.00           C0 
ATOM    186  C   MOL H   0     -37.163 -30.550  21.755  1.00  0.00           C0 
ATOM    187  C   MOL H   0     -41.963 -30.587  21.801  1.00  0.00           C0 
ATOM    188  C   MOL H   0     -46.737 -30.560  21.816  1.00  0.00           C0 
ATOM    189  C   MOL H   0     -41.967 -36.836  21.861  1.00  0.00           C0 
ATOM    190  C   MOL H   0     -46.741 -36.809  21.876  1.00  0.00           C0 
ATOM    191  C   MOL H   0     -37.168 -36.800  21.815  1.00  0.00           C0 
ATOM    192  C   MOL H   0     -37.168 -36.800  15.815  1.00  0.00           C0 
ATOM    193  C   MOL H   0     -46.741 -36.809  15.876  1.00  0.00           C0 
ATOM    194  C   MOL H   0     -37.163 -30.550  15.755  1.00  0.00           C0 
ATOM    195  C   MOL H   0     -41.963 -30.587  15.801  1.00  0.00           C0 
ATOM    196  C   MOL H   0     -46.737 -30.560  15.816  1.00  0.00           C0 
ATOM    197  C   MOL H   0     -37.168 -36.800  18.815  1.00  0.00           C0 
ATOM    198  C   MOL H   0     -41.967 -36.836  15.861  1.00  0.00           C0 
ATOM    199  C   MOL H   0     -27.682 -34.914  22.419  1.00  0.00           C0 
ATOM    200  C   MOL H   0     -27.636 -29.208  22.416  1.00  0.00           C0 
ATOM    201  C   MOL H   0     -43.416 -35.599  19.752  1.00  0.00           C0 
ATOM    202  C   MOL H   0     -22.307 -29.187  22.490  1.00  0.00           C0 
ATOM    203  C   MOL H   0     -38.641 -35.626  19.737  1.00  0.00           C0 
ATOM    204  C   MOL H   0     -33.838 -29.340  19.631  1.00  0.00           C0 
ATOM    205  C   MOL H   0     -33.842 -35.589  19.691  1.00  0.00           C0 
ATOM    206  C   MOL H   0     -38.637 -29.376  19.677  1.00  0.00           C0 
ATOM    207  C   MOL H   0     -43.416 -35.599  22.752  1.00  0.00           C0 
ATOM    208  C   MOL H   0     -43.411 -29.349  22.692  1.00  0.00           C0 
ATOM    209  C   MOL H   0     -33.838 -29.340  22.631  1.00  0.00           C0 
ATOM    210  C   MOL H   0     -38.637 -29.376  22.677  1.00  0.00           C0 
ATOM    211  C   MOL H   0     -33.842 -35.589  22.691  1.00  0.00           C0 
ATOM    212  C   MOL H   0     -38.641 -35.626  22.737  1.00  0.00           C0 
ATOM    213  C   MOL H   0     -43.411 -29.349  19.692  1.00  0.00           C0 
ATOM    214  C   MOL H   0     -22.353 -34.893  22.494  1.00  0.00           C0 
ATOM    215  C   MOL H   0     -43.416 -35.599  16.752  1.00  0.00           C0 
ATOM    216  C   MOL H   0     -43.411 -29.349  16.692  1.00  0.00           C0 
ATOM    217  C   MOL H   0     -33.838 -29.340  16.631  1.00  0.00           C0 
ATOM    218  C   MOL H   0     -38.637 -29.376  16.677  1.00  0.00           C0 
ATOM    219  C   MOL H   0     -33.842 -35.589  16.691  1.00  0.00           C0 
ATOM    220  C   MOL H   0     -38.641 -35.626  16.737  1.00  0.00           C0 
ATOM    221  H   MOL H   0     -37.171 -30.212  17.721  1.00  0.00           H0 
ATOM    222  H   MOL H   0     -46.990 -35.417  18.489  1.00  0.00           H0 
ATOM    223  H   MOL H   0     -35.114 -37.304  21.389  1.00  0.00           H0 
ATOM    224  H   MOL H   0     -44.684 -31.063  21.390  1.00  0.00           H0 
ATOM    225  H   MOL H   0     -46.554 -31.409  24.314  1.00  0.00           H0 
ATOM    226  H   MOL H   0     -41.975 -36.498  20.827  1.00  0.00           H0 
ATOM    227  H   MOL H   0     -47.460 -29.800  23.711  1.00  0.00           H0 
ATOM    228  H   MOL H   0     -41.750 -25.122  24.207  1.00  0.00           H0 
ATOM    229  H   MOL H   0     -42.690 -36.077  23.756  1.00  0.00           H0 
ATOM    230  H   MOL H   0     -39.914 -37.340  21.435  1.00  0.00           H0 
ATOM    231  H   MOL H   0     -39.878 -36.436  24.231  1.00  0.00           H0 
ATOM    232  H   MOL H   0     -42.212 -29.195  21.414  1.00  0.00           H0 
ATOM    233  H   MOL H   0     -42.216 -35.444  21.474  1.00  0.00           H0 
ATOM    234  H   MOL H   0     -47.465 -36.049  23.771  1.00  0.00           H0 
ATOM    235  H   MOL H   0     -44.688 -37.313  21.450  1.00  0.00           H0 
ATOM    236  H   MOL H   0     -44.652 -36.409  24.246  1.00  0.00           H0 
ATOM    237  H   MOL H   0     -46.990 -35.417  21.489  1.00  0.00           H0 
ATOM    238  H   MOL H   0     -46.749 -36.471  20.842  1.00  0.00           H0 
ATOM    239  H   MOL H   0     -51.328 -31.382  24.329  1.00  0.00           H0 
ATOM    240  H   MOL H   0     -41.971 -30.249  20.767  1.00  0.00           H0 
ATOM    241  H   MOL H   0     -37.171 -30.212  20.721  1.00  0.00           H0 
ATOM    242  H   MOL H   0     -37.412 -29.158  21.368  1.00  0.00           H0 
ATOM    243  H   MOL H   0     -35.074 -30.149  24.125  1.00  0.00           H0 
ATOM    244  H   MOL H   0     -41.754 -31.372  24.267  1.00  0.00           H0 
ATOM    245  H   MOL H   0     -37.176 -36.462  20.780  1.00  0.00           H0 
ATOM    246  H   MOL H   0     -46.549 -25.159  24.254  1.00  0.00           H0 
ATOM    247  H   MOL H   0     -44.648 -30.159  24.186  1.00  0.00           H0 
ATOM    248  H   MOL H   0     -46.986 -29.167  21.429  1.00  0.00           H0 
ATOM    249  H   MOL H   0     -46.745 -30.221  20.782  1.00  0.00           H0 
ATOM    250  H   MOL H   0     -51.324 -25.132  24.269  1.00  0.00           H0 
ATOM    251  H   MOL H   0     -39.874 -30.186  24.171  1.00  0.00           H0 
ATOM    252  H   MOL H   0     -39.909 -31.091  21.375  1.00  0.00           H0 
ATOM    253  H   MOL H   0     -42.686 -29.827  23.696  1.00  0.00           H0 
ATOM    254  H   MOL H   0     -37.887 -29.790  23.650  1.00  0.00           H0 
ATOM    255  H   MOL H   0     -35.110 -31.054  21.329  1.00  0.00           H0 
ATOM    256  H   MOL H   0     -37.891 -36.040  23.709  1.00  0.00           H0 
ATOM    257  H   MOL H   0     -35.114 -37.304  15.389  1.00  0.00           H0 
ATOM    258  H   MOL H   0     -44.684 -31.063  15.390  1.00  0.00           H0 
ATOM    259  H   MOL H   0     -46.554 -31.409  18.314  1.00  0.00           H0 
ATOM    260  H   MOL H   0     -41.975 -36.498  14.827  1.00  0.00           H0 
ATOM    261  H   MOL H   0     -47.460 -29.800  17.711  1.00  0.00           H0 
ATOM    262  H   MOL H   0     -41.750 -25.122  18.207  1.00  0.00           H0 
ATOM    263  H   MOL H   0     -42.690 -36.077  17.756  1.00  0.00           H0 
ATOM    264  H   MOL H   0     -39.914 -37.340  15.435  1.00  0.00           H0 
ATOM    265  H   MOL H   0     -39.878 -36.436  18.231  1.00  0.00           H0 
ATOM    266  H   MOL H   0     -42.212 -29.195  15.414  1.00  0.00           H0 
ATOM    267  H   MOL H   0     -42.216 -35.444  15.474  1.00  0.00           H0 
ATOM    268  H   MOL H   0     -47.465 -36.049  17.771  1.00  0.00           H0 
ATOM    269  H   MOL H   0     -44.688 -37.313  15.450  1.00  0.00           H0 
ATOM    270  H   MOL H   0     -44.652 -36.409  18.246  1.00  0.00           H0 
ATOM    271  H   MOL H   0     -46.990 -35.417  15.489  1.00  0.00           H0 
ATOM    272  H   MOL H   0     -46.749 -36.471  14.842  1.00  0.00           H0 
ATOM    273  H   MOL H   0     -51.328 -31.382  18.329  1.00  0.00           H0 
ATOM    274  H   MOL H   0     -41.971 -30.249  14.767  1.00  0.00           H0 
ATOM    275  H   MOL H   0     -37.171 -30.212  14.721  1.00  0.00           H0 
ATOM    276  H   MOL H   0     -37.412 -29.158  15.368  1.00  0.00           H0 
ATOM    277  H   MOL H   0     -35.074 -30.149  18.125  1.00  0.00           H0 
ATOM    278  H   MOL H   0     -41.754 -31.372  18.267  1.00  0.00           H0 
ATOM    279  H   MOL H   0     -37.176 -36.462  14.780  1.00  0.00           H0 
ATOM    280  H   MOL H   0     -46.549 -25.159  18.254  1.00  0.00           H0 
ATOM    281  H   MOL H   0     -44.648 -30.159  18.186  1.00  0.00           H0 
ATOM    282  H   MOL H   0     -46.986 -29.167  15.429  1.00  0.00           H0 
ATOM    283  H   MOL H   0     -46.745 -30.221  14.782  1.00  0.00           H0 
ATOM    284  H   MOL H   0     -51.324 -25.132  18.269  1.00  0.00           H0 
ATOM    285  H   MOL H   0     -39.874 -30.186  18.171  1.00  0.00           H0 
ATOM    286  H   MOL H   0     -39.909 -31.091  15.375  1.00  0.00           H0 
ATOM    287  H   MOL H   0     -42.686 -29.827  17.696  1.00  0.00           H0 
ATOM    288  H   MOL H   0     -37.887 -29.790  17.650  1.00  0.00           H0 
ATOM    289  H   MOL H   0     -35.110 -31.054  15.329  1.00  0.00           H0 
ATOM    290  H   MOL H   0     -37.891 -36.040  17.709  1.00  0.00           H0 
ATOM    291  H   MOL H   0     -35.079 -36.399  18.185  1.00  0.00           H0 
ATOM    292  H   MOL H   0     -37.416 -35.408  15.428  1.00  0.00           H0 
ATOM    293  H   MOL H   0     -35.079 -36.399  24.185  1.00  0.00           H0 
ATOM    294  H   MOL H   0     -37.416 -35.408  21.428  1.00  0.00           H0 
ATOM    295  H   MOL H   0     -44.652 -36.409  21.246  1.00  0.00           H0 
ATOM    296  H   MOL H   0     -44.688 -37.313  18.450  1.00  0.00           H0 
ATOM    297  H   MOL H   0     -47.465 -36.049  20.771  1.00  0.00           H0 
ATOM    298  H   MOL H   0     -42.216 -35.444  18.474  1.00  0.00           H0 
ATOM    299  H   MOL H   0     -42.212 -29.195  18.414  1.00  0.00           H0 
ATOM    300  H   MOL H   0     -39.878 -36.436  21.231  1.00  0.00           H0 
ATOM    301  H   MOL H   0     -39.914 -37.340  18.435  1.00  0.00           H0 
ATOM    302  H   MOL H   0     -42.690 -36.077  20.756  1.00  0.00           H0 
ATOM    303  H   MOL H   0     -41.750 -25.122  21.207  1.00  0.00           H0 
ATOM    304  H   MOL H   0     -47.460 -29.800  20.711  1.00  0.00           H0 
ATOM    305  H   MOL H   0     -41.975 -36.498  17.827  1.00  0.00           H0 
ATOM    306  H   MOL H   0     -46.554 -31.409  21.314  1.00  0.00           H0 
ATOM    307  H   MOL H   0     -44.684 -31.063  18.390  1.00  0.00           H0 
ATOM    308  H   MOL H   0     -35.114 -37.304  18.389  1.00  0.00           H0 
ATOM    309  H   MOL H   0     -25.711 -27.845  14.680  1.00  0.00           H0 
ATOM    310  H   MOL H   0     -21.264 -30.507  18.927  1.00  0.00           H0 
ATOM    311  H   MOL H   0     -24.129 -29.768  21.617  1.00  0.00           H0 
ATOM    312  H   MOL H   0     -20.470 -28.243  18.621  1.00  0.00           H0 
ATOM    313  H   MOL H   0     -25.757 -33.551  14.683  1.00  0.00           H0 
ATOM    314  H   MOL H   0     -24.166 -29.605  18.747  1.00  0.00           H0 
ATOM    315  H   MOL H   0     -20.516 -33.949  18.625  1.00  0.00           H0 
ATOM    316  H   MOL H   0     -24.212 -35.311  18.751  1.00  0.00           H0 
ATOM    317  H   MOL H   0     -21.583 -31.151  21.120  1.00  0.00           H0 
ATOM    318  H   MOL H   0     -21.310 -36.213  18.931  1.00  0.00           H0 
ATOM    319  H   MOL H   0     -24.175 -35.474  21.621  1.00  0.00           H0 
ATOM    320  H   MOL H   0     -21.629 -36.856  21.124  1.00  0.00           H0 
ATOM    321  H   MOL H   0     -26.639 -36.233  18.856  1.00  0.00           H0 
ATOM    322  H   MOL H   0     -26.912 -31.171  21.046  1.00  0.00           H0 
ATOM    323  H   MOL H   0     -37.416 -35.408  18.428  1.00  0.00           H0 
ATOM    324  H   MOL H   0     -35.079 -36.399  21.185  1.00  0.00           H0 
ATOM    325  H   MOL H   0     -29.504 -35.495  21.547  1.00  0.00           H0 
ATOM    326  H   MOL H   0     -37.891 -36.040  20.709  1.00  0.00           H0 
ATOM    327  H   MOL H   0     -35.110 -31.054  18.329  1.00  0.00           H0 
ATOM    328  H   MOL H   0     -37.887 -29.790  20.650  1.00  0.00           H0 
ATOM    329  H   MOL H   0     -42.686 -29.827  20.696  1.00  0.00           H0 
ATOM    330  H   MOL H   0     -39.909 -31.091  18.375  1.00  0.00           H0 
ATOM    331  H   MOL H   0     -39.874 -30.186  21.171  1.00  0.00           H0 
ATOM    332  H   MOL H   0     -51.324 -25.132  21.269  1.00  0.00           H0 
ATOM    333  H   MOL H   0     -46.745 -30.221  17.782  1.00  0.00           H0 
ATOM    334  H   MOL H   0     -46.986 -29.168  18.429  1.00  0.00           H0 
ATOM    335  H   MOL H   0     -44.648 -30.159  21.186  1.00  0.00           H0 
ATOM    336  H   MOL H   0     -46.549 -25.159  21.254  1.00  0.00           H0 
ATOM    337  H   MOL H   0     -26.958 -36.877  21.050  1.00  0.00           H0 
ATOM    338  H   MOL H   0     -29.541 -35.331  18.677  1.00  0.00           H0 
ATOM    339  H   MOL H   0     -25.845 -33.969  18.551  1.00  0.00           H0 
ATOM    340  H   MOL H   0     -29.495 -29.625  18.673  1.00  0.00           H0 
ATOM    341  H   MOL H   0     -31.086 -33.571  14.609  1.00  0.00           H0 
ATOM    342  H   MOL H   0     -25.799 -28.264  18.547  1.00  0.00           H0 
ATOM    343  H   MOL H   0     -29.458 -29.789  21.543  1.00  0.00           H0 
ATOM    344  H   MOL H   0     -26.593 -30.528  18.853  1.00  0.00           H0 
ATOM    345  H   MOL H   0     -31.040 -27.865  14.605  1.00  0.00           H0 
ATOM    346  H   MOL H   0     -37.176 -36.462  17.780  1.00  0.00           H0 
ATOM    347  H   MOL H   0     -41.754 -31.372  21.267  1.00  0.00           H0 
ATOM    348  H   MOL H   0     -35.074 -30.149  21.125  1.00  0.00           H0 
ATOM    349  H   MOL H   0     -37.412 -29.158  18.368  1.00  0.00           H0 
ATOM    350  H   MOL H   0     -46.749 -36.471  17.842  1.00  0.00           H0 
ATOM    351  H   MOL H   0     -51.328 -31.382  21.329  1.00  0.00           H0 
ATOM    352  H   MOL H   0     -41.971 -30.249  17.767  1.00  0.00           H0 
ATOM    353  H   MOL H   0     -22.176 -37.782  17.783  1.00  0.00           H0 
ATOM    354  H   MOL H   0     -21.919 -31.871  13.069  1.00  0.00           H0 
ATOM    355  H   MOL H   0     -21.315 -34.739  22.211  1.00  0.00           H0 
ATOM    356  H   MOL H   0     -22.409 -35.661  23.263  1.00  0.00           H0 
ATOM    357  H   MOL H   0     -22.363 -29.955  23.259  1.00  0.00           H0 
ATOM    358  H   MOL H   0     -21.269 -29.033  22.207  1.00  0.00           H0 
ATOM    359  H   MOL H   0     -21.873 -26.165  13.065  1.00  0.00           H0 
ATOM    360  H   MOL H   0     -20.721 -26.415  14.219  1.00  0.00           H0 
ATOM    361  H   MOL H   0     -23.110 -32.710  21.306  1.00  0.00           H0 
ATOM    362  H   MOL H   0     -22.130 -32.076  17.779  1.00  0.00           H0 
ATOM    363  H   MOL H   0     -33.124 -30.159  19.695  1.00  0.00           H0 
ATOM    364  H   MOL H   0     -33.908 -35.246  18.661  1.00  0.00           H0 
ATOM    365  H   MOL H   0     -40.088 -32.890  19.611  1.00  0.00           H0 
ATOM    366  H   MOL H   0     -46.583 -28.021  16.899  1.00  0.00           H0 
ATOM    367  H   MOL H   0     -43.326 -31.853  18.112  1.00  0.00           H0 
ATOM    368  H   MOL H   0     -43.481 -35.256  18.723  1.00  0.00           H0 
ATOM    369  H   MOL H   0     -38.703 -29.033  18.648  1.00  0.00           H0 
ATOM    370  H   MOL H   0     -37.923 -30.196  19.742  1.00  0.00           H0 
ATOM    371  H   MOL H   0     -43.025 -33.255  17.395  1.00  0.00           H0 
ATOM    372  H   MOL H   0     -38.531 -38.066  18.126  1.00  0.00           H0 
ATOM    373  H   MOL H   0     -41.788 -34.234  16.913  1.00  0.00           H0 
ATOM    374  H   MOL H   0     -33.128 -36.409  19.755  1.00  0.00           H0 
ATOM    375  H   MOL H   0     -35.293 -39.103  19.625  1.00  0.00           H0 
ATOM    376  H   MOL H   0     -46.588 -34.271  16.959  1.00  0.00           H0 
ATOM    377  H   MOL H   0     -40.093 -39.139  19.671  1.00  0.00           H0 
ATOM    378  H   MOL H   0     -42.698 -30.168  19.757  1.00  0.00           H0 
ATOM    379  H   MOL H   0     -43.330 -38.103  18.172  1.00  0.00           H0 
ATOM    380  H   MOL H   0     -47.824 -33.291  17.441  1.00  0.00           H0 
ATOM    381  H   MOL H   0     -38.707 -35.283  18.708  1.00  0.00           H0 
ATOM    382  H   MOL H   0     -37.928 -36.445  19.802  1.00  0.00           H0 
ATOM    383  H   MOL H   0     -23.155 -38.416  21.310  1.00  0.00           H0 
ATOM    384  H   MOL H   0     -20.767 -32.121  14.223  1.00  0.00           H0 
ATOM    385  H   MOL H   0     -42.702 -36.418  19.817  1.00  0.00           H0 
ATOM    386  H   MOL H   0     -52.599 -33.264  17.456  1.00  0.00           H0 
ATOM    387  H   MOL H   0     -48.104 -38.076  18.187  1.00  0.00           H0 
ATOM    388  H   MOL H   0     -51.362 -34.244  16.974  1.00  0.00           H0 
ATOM    389  H   MOL H   0     -41.784 -27.985  16.853  1.00  0.00           H0 
ATOM    390  H   MOL H   0     -35.289 -32.853  19.565  1.00  0.00           H0 
ATOM    391  H   MOL H   0     -43.477 -29.006  18.663  1.00  0.00           H0 
ATOM    392  H   MOL H   0     -52.595 -27.014  17.396  1.00  0.00           H0 
ATOM    393  H   MOL H   0     -48.100 -31.826  18.127  1.00  0.00           H0 
ATOM    394  H   MOL H   0     -44.867 -39.112  19.686  1.00  0.00           H0 
ATOM    395  H   MOL H   0     -27.459 -32.097  17.705  1.00  0.00           H0 
ATOM    396  H   MOL H   0     -28.439 -32.731  21.232  1.00  0.00           H0 
ATOM    397  H   MOL H   0     -26.051 -26.436  14.145  1.00  0.00           H0 
ATOM    398  H   MOL H   0     -51.358 -27.994  16.914  1.00  0.00           H0 
ATOM    399  H   MOL H   0     -27.203 -26.186  12.991  1.00  0.00           H0 
ATOM    400  H   MOL H   0     -26.598 -29.054  22.133  1.00  0.00           H0 
ATOM    401  H   MOL H   0     -27.693 -29.976  23.185  1.00  0.00           H0 
ATOM    402  H   MOL H   0     -27.738 -35.681  23.189  1.00  0.00           H0 
ATOM    403  H   MOL H   0     -26.644 -34.759  22.137  1.00  0.00           H0 
ATOM    404  H   MOL H   0     -27.249 -31.891  12.995  1.00  0.00           H0 
ATOM    405  H   MOL H   0     -27.505 -37.803  17.708  1.00  0.00           H0 
ATOM    406  H   MOL H   0     -28.485 -38.436  21.236  1.00  0.00           H0 
ATOM    407  H   MOL H   0     -26.097 -32.142  14.149  1.00  0.00           H0 
ATOM    408  H   MOL H   0     -33.903 -28.996  18.601  1.00  0.00           H0 
ATOM    409  H   MOL H   0     -44.863 -32.862  19.626  1.00  0.00           H0 
ATOM    410  H   MOL H   0     -47.820 -27.042  17.381  1.00  0.00           H0 
ATOM    411  H   MOL H   0     -38.526 -31.816  18.066  1.00  0.00           H0 
ATOM    412  H   MOL H   0     -43.021 -27.005  17.335  1.00  0.00           H0 
ATOM    413  H   MOL H   0     -33.124 -30.159  16.695  1.00  0.00           H0 
ATOM    414  H   MOL H   0     -33.908 -35.246  15.661  1.00  0.00           H0 
ATOM    415  H   MOL H   0     -40.088 -32.890  16.611  1.00  0.00           H0 
ATOM    416  H   MOL H   0     -46.583 -28.021  13.899  1.00  0.00           H0 
ATOM    417  H   MOL H   0     -43.326 -31.853  15.112  1.00  0.00           H0 
ATOM    418  H   MOL H   0     -43.481 -35.256  15.723  1.00  0.00           H0 
ATOM    419  H   MOL H   0     -38.703 -29.033  15.648  1.00  0.00           H0 
ATOM    420  H   MOL H   0     -37.923 -30.196  16.742  1.00  0.00           H0 
ATOM    421  H   MOL H   0     -43.025 -33.255  14.395  1.00  0.00           H0 
ATOM    422  H   MOL H   0     -38.531 -38.066  15.126  1.00  0.00           H0 
ATOM    423  H   MOL H   0     -41.788 -34.234  13.913  1.00  0.00           H0 
ATOM    424  H   MOL H   0     -33.128 -36.409  16.755  1.00  0.00           H0 
ATOM    425  H   MOL H   0     -35.293 -39.103  16.625  1.00  0.00           H0 
ATOM    426  H   MOL H   0     -46.588 -34.271  13.959  1.00  0.00           H0 
ATOM    427  H   MOL H   0     -40.093 -39.139  16.671  1.00  0.00           H0 
ATOM    428  H   MOL H   0     -42.698 -30.168  16.757  1.00  0.00           H0 
ATOM    429  H   MOL H   0     -43.330 -38.103  15.172  1.00  0.00           H0 
ATOM    430  H   MOL H   0     -47.824 -33.291  14.441  1.00  0.00           H0 
ATOM    431  H   MOL H   0     -38.707 -35.283  15.708  1.00  0.00           H0 
ATOM    432  H   MOL H   0     -37.928 -36.445  16.802  1.00  0.00           H0 
ATOM    433  H   MOL H   0     -42.702 -36.418  16.817  1.00  0.00           H0 
ATOM    434  H   MOL H   0     -52.599 -33.264  14.456  1.00  0.00           H0 
ATOM    435  H   MOL H   0     -48.104 -38.076  15.187  1.00  0.00           H0 
ATOM    436  H   MOL H   0     -51.362 -34.244  13.974  1.00  0.00           H0 
ATOM    437  H   MOL H   0     -41.784 -27.985  13.853  1.00  0.00           H0 
ATOM    438  H   MOL H   0     -35.289 -32.853  16.565  1.00  0.00           H0 
ATOM    439  H   MOL H   0     -43.477 -29.006  15.663  1.00  0.00           H0 
ATOM    440  H   MOL H   0     -52.595 -27.014  14.396  1.00  0.00           H0 
ATOM    441  H   MOL H   0     -48.100 -31.826  15.127  1.00  0.00           H0 
ATOM    442  H   MOL H   0     -44.867 -39.112  16.686  1.00  0.00           H0 
ATOM    443  H   MOL H   0     -51.358 -27.994  13.914  1.00  0.00           H0 
ATOM    444  H   MOL H   0     -33.903 -28.996  15.601  1.00  0.00           H0 
ATOM    445  H   MOL H   0     -44.863 -32.862  16.626  1.00  0.00           H0 
ATOM    446  H   MOL H   0     -47.820 -27.042  14.381  1.00  0.00           H0 
ATOM    447  H   MOL H   0     -33.124 -30.159  22.695  1.00  0.00           H0 
ATOM    448  H   MOL H   0     -33.908 -35.246  21.661  1.00  0.00           H0 
ATOM    449  H   MOL H   0     -40.088 -32.890  22.612  1.00  0.00           H0 
ATOM    450  H   MOL H   0     -46.583 -28.021  19.899  1.00  0.00           H0 
ATOM    451  H   MOL H   0     -43.326 -31.853  21.112  1.00  0.00           H0 
ATOM    452  H   MOL H   0     -43.481 -35.256  21.723  1.00  0.00           H0 
ATOM    453  H   MOL H   0     -38.703 -29.033  21.648  1.00  0.00           H0 
ATOM    454  H   MOL H   0     -37.923 -30.196  22.742  1.00  0.00           H0 
ATOM    455  H   MOL H   0     -43.025 -33.255  20.395  1.00  0.00           H0 
ATOM    456  H   MOL H   0     -38.531 -38.066  21.126  1.00  0.00           H0 
ATOM    457  H   MOL H   0     -41.788 -34.234  19.913  1.00  0.00           H0 
ATOM    458  H   MOL H   0     -33.128 -36.409  22.755  1.00  0.00           H0 
ATOM    459  H   MOL H   0     -35.293 -39.103  22.625  1.00  0.00           H0 
ATOM    460  H   MOL H   0     -46.588 -34.271  19.959  1.00  0.00           H0 
ATOM    461  H   MOL H   0     -40.093 -39.139  22.671  1.00  0.00           H0 
ATOM    462  H   MOL H   0     -42.698 -30.168  22.757  1.00  0.00           H0 
ATOM    463  H   MOL H   0     -43.330 -38.103  21.172  1.00  0.00           H0 
ATOM    464  H   MOL H   0     -47.824 -33.291  20.441  1.00  0.00           H0 
ATOM    465  H   MOL H   0     -38.707 -35.283  21.708  1.00  0.00           H0 
ATOM    466  H   MOL H   0     -37.928 -36.445  22.802  1.00  0.00           H0 
ATOM    467  H   MOL H   0     -42.702 -36.418  22.817  1.00  0.00           H0 
ATOM    468  H   MOL H   0     -52.599 -33.264  20.456  1.00  0.00           H0 
ATOM    469  H   MOL H   0     -48.104 -38.076  21.187  1.00  0.00           H0 
ATOM    470  H   MOL H   0     -51.362 -34.244  19.974  1.00  0.00           H0 
ATOM    471  H   MOL H   0     -41.784 -27.985  19.853  1.00  0.00           H0 
ATOM    472  H   MOL H   0     -35.289 -32.853  22.565  1.00  0.00           H0 
ATOM    473  H   MOL H   0     -43.477 -29.006  21.663  1.00  0.00           H0 
ATOM    474  H   MOL H   0     -52.595 -27.014  20.396  1.00  0.00           H0 
ATOM    475  H   MOL H   0     -48.100 -31.826  21.127  1.00  0.00           H0 
ATOM    476  H   MOL H   0     -44.867 -39.112  22.686  1.00  0.00           H0 
ATOM    477  H   MOL H   0     -51.358 -27.994  19.914  1.00  0.00           H0 
ATOM    478  H   MOL H   0     -33.903 -28.996  21.601  1.00  0.00           H0 
ATOM    479  H   MOL H   0     -44.863 -32.862  22.626  1.00  0.00           H0 
ATOM    480  H   MOL H   0     -47.820 -27.042  20.381  1.00  0.00           H0 
ATOM    481  H   MOL H   0     -38.526 -31.816  21.066  1.00  0.00           H0 
ATOM    482  H   MOL H   0     -43.021 -27.005  20.335  1.00  0.00           H0 
ATOM    483  H   MOL H   0     -38.526 -31.816  15.066  1.00  0.00           H0 
ATOM    484  H   MOL H   0     -43.021 -27.005  14.335  1.00  0.00           H0 
ATOM    485  N   MOL H   0     -43.108 -34.129  22.990  1.00  0.00           N0 
ATOM    486  N   MOL H   0     -44.127 -34.532  21.069  1.00  0.00           N0 
ATOM    487  N   MOL H   0     -38.309 -34.092  22.943  1.00  0.00           N0 
ATOM    488  N   MOL H   0     -39.328 -34.496  21.023  1.00  0.00           N0 
ATOM    489  N   MOL H   0     -44.902 -32.616  23.864  1.00  0.00           N0 
ATOM    490  N   MOL H   0     -44.123 -28.283  21.009  1.00  0.00           N0 
ATOM    491  N   MOL H   0     -43.104 -27.879  22.930  1.00  0.00           N0 
ATOM    492  N   MOL H   0     -44.898 -26.366  23.804  1.00  0.00           N0 
ATOM    493  N   MOL H   0     -49.677 -32.589  23.879  1.00  0.00           N0 
ATOM    494  N   MOL H   0     -49.672 -26.339  23.819  1.00  0.00           N0 
ATOM    495  N   MOL H   0     -47.878 -27.852  22.945  1.00  0.00           N0 
ATOM    496  N   MOL H   0     -38.305 -27.842  22.883  1.00  0.00           N0 
ATOM    497  N   MOL H   0     -48.897 -28.255  21.024  1.00  0.00           N0 
ATOM    498  N   MOL H   0     -47.883 -34.102  23.004  1.00  0.00           N0 
ATOM    499  N   MOL H   0     -48.902 -34.505  21.084  1.00  0.00           N0 
ATOM    500  N   MOL H   0     -40.098 -26.330  23.758  1.00  0.00           N0 
ATOM    501  N   MOL H   0     -21.095 -33.084  16.737  1.00  0.00           N0 
ATOM    502  N   MOL H   0     -40.098 -26.330  20.758  1.00  0.00           N0 
ATOM    503  N   MOL H   0     -48.902 -34.505  18.084  1.00  0.00           N0 
ATOM    504  N   MOL H   0     -47.883 -34.102  20.004  1.00  0.00           N0 
ATOM    505  N   MOL H   0     -48.897 -28.255  18.024  1.00  0.00           N0 
ATOM    506  N   MOL H   0     -26.378 -27.399  16.659  1.00  0.00           N0 
ATOM    507  N   MOL H   0     -29.704 -28.280  16.164  1.00  0.00           N0 
ATOM    508  N   MOL H   0     -27.849 -28.570  17.821  1.00  0.00           N0 
ATOM    509  N   MOL H   0     -27.895 -34.276  17.825  1.00  0.00           N0 
ATOM    510  N   MOL H   0     -29.750 -33.986  16.168  1.00  0.00           N0 
ATOM    511  N   MOL H   0     -26.424 -33.105  16.662  1.00  0.00           N0 
ATOM    512  N   MOL H   0     -38.305 -27.842  19.883  1.00  0.00           N0 
ATOM    513  N   MOL H   0     -21.049 -27.378  16.733  1.00  0.00           N0 
ATOM    514  N   MOL H   0     -47.878 -27.852  19.945  1.00  0.00           N0 
ATOM    515  N   MOL H   0     -49.672 -26.339  20.819  1.00  0.00           N0 
ATOM    516  N   MOL H   0     -49.677 -32.589  20.879  1.00  0.00           N0 
ATOM    517  N   MOL H   0     -22.520 -28.550  17.896  1.00  0.00           N0 
ATOM    518  N   MOL H   0     -22.566 -34.255  17.899  1.00  0.00           N0 
ATOM    519  N   MOL H   0     -44.898 -26.366  20.804  1.00  0.00           N0 
ATOM    520  N   MOL H   0     -24.421 -33.966  16.242  1.00  0.00           N0 
ATOM    521  N   MOL H   0     -43.104 -27.879  19.930  1.00  0.00           N0 
ATOM    522  N   MOL H   0     -44.123 -28.283  18.009  1.00  0.00           N0 
ATOM    523  N   MOL H   0     -44.902 -32.616  20.864  1.00  0.00           N0 
ATOM    524  N   MOL H   0     -39.328 -34.496  18.023  1.00  0.00           N0 
ATOM    525  N   MOL H   0     -38.309 -34.092  19.943  1.00  0.00           N0 
ATOM    526  N   MOL H   0     -44.127 -34.532  18.069  1.00  0.00           N0 
ATOM    527  N   MOL H   0     -43.108 -34.129  19.990  1.00  0.00           N0 
ATOM    528  N   MOL H   0     -40.103 -32.579  20.818  1.00  0.00           N0 
ATOM    529  N   MOL H   0     -39.324 -28.246  17.963  1.00  0.00           N0 
ATOM    530  N   MOL H   0     -24.375 -28.260  16.238  1.00  0.00           N0 
ATOM    531  N   MOL H   0     -39.324 -28.246  14.963  1.00  0.00           N0 
ATOM    532  N   MOL H   0     -40.103 -32.579  17.818  1.00  0.00           N0 
ATOM    533  N   MOL H   0     -43.108 -34.129  16.990  1.00  0.00           N0 
ATOM    534  N   MOL H   0     -44.127 -34.532  15.069  1.00  0.00           N0 
ATOM    535  N   MOL H   0     -38.309 -34.092  16.943  1.00  0.00           N0 
ATOM    536  N   MOL H   0     -39.328 -34.496  15.023  1.00  0.00           N0 
ATOM    537  N   MOL H   0     -44.902 -32.616  17.864  1.00  0.00           N0 
ATOM    538  N   MOL H   0     -44.123 -28.283  15.009  1.00  0.00           N0 
ATOM    539  N   MOL H   0     -43.104 -27.879  16.930  1.00  0.00           N0 
ATOM    540  N   MOL H   0     -44.898 -26.366  17.804  1.00  0.00           N0 
ATOM    541  N   MOL H   0     -49.677 -32.589  17.879  1.00  0.00           N0 
ATOM    542  N   MOL H   0     -49.672 -26.339  17.819  1.00  0.00           N0 
ATOM    543  N   MOL H   0     -47.878 -27.852  16.945  1.00  0.00           N0 
ATOM    544  N   MOL H   0     -38.305 -27.842  16.883  1.00  0.00           N0 
ATOM    545  N   MOL H   0     -48.897 -28.255  15.024  1.00  0.00           N0 
ATOM    546  N   MOL H   0     -47.883 -34.102  17.004  1.00  0.00           N0 
ATOM    547  N   MOL H   0     -48.902 -34.505  15.084  1.00  0.00           N0 
ATOM    548  N   MOL H   0     -40.098 -26.330  17.758  1.00  0.00           N0 
ATOM    549  N   MOL H   0     -39.324 -28.246  20.963  1.00  0.00           N0 
ATOM    550  N   MOL H   0     -40.103 -32.579  23.818  1.00  0.00           N0 
ATOM    551  N   MOL H   0     -46.708 -26.052  16.366  1.00  0.00           N0 
ATOM    552  N   MOL H   0     -42.023 -27.063  14.189  1.00  0.00           N0 
ATOM    553  N   MOL H   0     -41.908 -26.016  16.320  1.00  0.00           N0 
ATOM    554  N   MOL H   0     -42.027 -33.312  14.249  1.00  0.00           N0 
ATOM    555  N   MOL H   0     -46.827 -33.349  14.295  1.00  0.00           N0 
ATOM    556  N   MOL H   0     -51.597 -27.072  14.250  1.00  0.00           N0 
ATOM    557  N   MOL H   0     -51.482 -26.025  16.381  1.00  0.00           N0 
ATOM    558  N   MOL H   0     -41.913 -32.265  16.380  1.00  0.00           N0 
ATOM    559  N   MOL H   0     -51.601 -33.322  14.310  1.00  0.00           N0 
ATOM    560  N   MOL H   0     -46.712 -32.302  16.426  1.00  0.00           N0 
ATOM    561  N   MOL H   0     -51.487 -32.275  16.441  1.00  0.00           N0 
ATOM    562  N   MOL H   0     -46.822 -27.099  14.235  1.00  0.00           N0 
ATOM    563  N   MOL H   0     -23.822 -27.001  14.353  1.00  0.00           N0 
ATOM    564  N   MOL H   0     -23.868 -32.707  14.357  1.00  0.00           N0 
ATOM    565  N   MOL H   0     -46.712 -32.302  19.426  1.00  0.00           N0 
ATOM    566  N   MOL H   0     -51.601 -33.322  17.310  1.00  0.00           N0 
ATOM    567  N   MOL H   0     -41.913 -32.265  19.380  1.00  0.00           N0 
ATOM    568  N   MOL H   0     -51.482 -26.025  19.381  1.00  0.00           N0 
ATOM    569  N   MOL H   0     -51.597 -27.072  17.250  1.00  0.00           N0 
ATOM    570  N   MOL H   0     -46.827 -33.349  17.295  1.00  0.00           N0 
ATOM    571  N   MOL H   0     -42.027 -33.312  17.249  1.00  0.00           N0 
ATOM    572  N   MOL H   0     -41.908 -26.016  19.320  1.00  0.00           N0 
ATOM    573  N   MOL H   0     -42.023 -27.063  17.189  1.00  0.00           N0 
ATOM    574  N   MOL H   0     -46.708 -26.052  19.366  1.00  0.00           N0 
ATOM    575  N   MOL H   0     -51.487 -32.275  19.441  1.00  0.00           N0 
ATOM    576  N   MOL H   0     -21.702 -31.779  14.051  1.00  0.00           N0 
ATOM    577  N   MOL H   0     -46.822 -27.099  17.235  1.00  0.00           N0 
ATOM    578  N   MOL H   0     -26.985 -26.093  13.973  1.00  0.00           N0 
ATOM    579  N   MOL H   0     -21.656 -26.073  14.047  1.00  0.00           N0 
ATOM    580  N   MOL H   0     -29.197 -32.727  14.283  1.00  0.00           N0 
ATOM    581  N   MOL H   0     -27.031 -31.799  13.977  1.00  0.00           N0 
ATOM    582  N   MOL H   0     -46.712 -32.302  22.426  1.00  0.00           N0 
ATOM    583  N   MOL H   0     -51.601 -33.322  20.310  1.00  0.00           N0 
ATOM    584  N   MOL H   0     -41.913 -32.265  22.380  1.00  0.00           N0 
ATOM    585  N   MOL H   0     -51.482 -26.025  22.381  1.00  0.00           N0 
ATOM    586  N   MOL H   0     -51.597 -27.072  20.250  1.00  0.00           N0 
ATOM    587  N   MOL H   0     -46.827 -33.349  20.295  1.00  0.00           N0 
ATOM    588  N   MOL H   0     -42.027 -33.312  20.249  1.00  0.00           N0 
ATOM    589  N   MOL H   0     -41.908 -26.016  22.320  1.00  0.00           N0 
ATOM    590  N   MOL H   0     -42.023 -27.063  20.189  1.00  0.00           N0 
ATOM    591  N   MOL H   0     -46.708 -26.052  22.366  1.00  0.00           N0 
ATOM    592  N   MOL H   0     -51.487 -32.275  22.441  1.00  0.00           N0 
ATOM    593  N   MOL H   0     -46.822 -27.099  20.235  1.00  0.00           N0 
ATOM    594  N   MOL H   0     -29.151 -27.022  14.279  1.00  0.00           N0 
ATOM    595  O   MOL H   0     -36.400 -26.656  23.977  1.00  0.00           O0 
ATOM    596  O   MOL H   0     -35.766 -35.134  23.243  1.00  0.00           O0 
ATOM    597  O   MOL H   0     -36.861 -33.498  21.705  1.00  0.00           O0 
ATOM    598  O   MOL H   0     -30.962 -28.847  23.136  1.00  0.00           O0 
ATOM    599  O   MOL H   0     -40.536 -28.857  23.197  1.00  0.00           O0 
ATOM    600  O   MOL H   0     -36.857 -27.248  21.645  1.00  0.00           O0 
ATOM    601  O   MOL H   0     -31.601 -26.620  23.931  1.00  0.00           O0 
ATOM    602  O   MOL H   0     -32.058 -27.211  21.598  1.00  0.00           O0 
ATOM    603  O   MOL H   0     -41.179 -32.879  24.052  1.00  0.00           O0 
ATOM    604  O   MOL H   0     -41.636 -33.471  21.719  1.00  0.00           O0 
ATOM    605  O   MOL H   0     -40.540 -35.107  23.257  1.00  0.00           O0 
ATOM    606  O   MOL H   0     -30.966 -35.097  23.196  1.00  0.00           O0 
ATOM    607  O   MOL H   0     -32.062 -33.461  21.658  1.00  0.00           O0 
ATOM    608  O   MOL H   0     -31.605 -32.869  23.991  1.00  0.00           O0 
ATOM    609  O   MOL H   0     -41.175 -26.629  23.992  1.00  0.00           O0 
ATOM    610  O   MOL H   0     -35.762 -28.884  23.183  1.00  0.00           O0 
ATOM    611  O   MOL H   0     -36.405 -32.906  24.037  1.00  0.00           O0 
ATOM    612  O   MOL H   0     -36.405 -32.906  18.037  1.00  0.00           O0 
ATOM    613  O   MOL H   0     -36.405 -32.906  21.037  1.00  0.00           O0 
ATOM    614  O   MOL H   0     -35.762 -28.884  20.183  1.00  0.00           O0 
ATOM    615  O   MOL H   0     -41.175 -26.629  20.992  1.00  0.00           O0 
ATOM    616  O   MOL H   0     -31.605 -32.869  20.991  1.00  0.00           O0 
ATOM    617  O   MOL H   0     -32.062 -33.461  18.658  1.00  0.00           O0 
ATOM    618  O   MOL H   0     -30.966 -35.097  20.196  1.00  0.00           O0 
ATOM    619  O   MOL H   0     -40.540 -35.107  20.257  1.00  0.00           O0 
ATOM    620  O   MOL H   0     -41.636 -33.471  18.719  1.00  0.00           O0 
ATOM    621  O   MOL H   0     -41.179 -32.879  21.052  1.00  0.00           O0 
ATOM    622  O   MOL H   0     -32.058 -27.211  18.598  1.00  0.00           O0 
ATOM    623  O   MOL H   0     -31.601 -26.620  20.931  1.00  0.00           O0 
ATOM    624  O   MOL H   0     -25.936 -27.228  23.813  1.00  0.00           O0 
ATOM    625  O   MOL H   0     -27.475 -28.526  25.292  1.00  0.00           O0 
ATOM    626  O   MOL H   0     -28.002 -26.219  24.657  1.00  0.00           O0 
ATOM    627  O   MOL H   0     -28.048 -31.925  24.661  1.00  0.00           O0 
ATOM    628  O   MOL H   0     -27.521 -34.232  25.296  1.00  0.00           O0 
ATOM    629  O   MOL H   0     -25.982 -32.934  23.817  1.00  0.00           O0 
ATOM    630  O   MOL H   0     -36.857 -27.248  18.645  1.00  0.00           O0 
ATOM    631  O   MOL H   0     -20.652 -32.914  23.891  1.00  0.00           O0 
ATOM    632  O   MOL H   0     -22.192 -34.211  25.370  1.00  0.00           O0 
ATOM    633  O   MOL H   0     -22.719 -31.904  24.735  1.00  0.00           O0 
ATOM    634  O   MOL H   0     -22.673 -26.199  24.731  1.00  0.00           O0 
ATOM    635  O   MOL H   0     -22.146 -28.506  25.366  1.00  0.00           O0 
ATOM    636  O   MOL H   0     -20.606 -27.208  23.887  1.00  0.00           O0 
ATOM    637  O   MOL H   0     -40.536 -28.857  20.197  1.00  0.00           O0 
ATOM    638  O   MOL H   0     -41.631 -27.221  18.659  1.00  0.00           O0 
ATOM    639  O   MOL H   0     -36.400 -26.656  20.977  1.00  0.00           O0 
ATOM    640  O   MOL H   0     -35.766 -35.134  20.243  1.00  0.00           O0 
ATOM    641  O   MOL H   0     -36.861 -33.498  18.705  1.00  0.00           O0 
ATOM    642  O   MOL H   0     -30.962 -28.847  20.136  1.00  0.00           O0 
ATOM    643  O   MOL H   0     -35.762 -28.884  17.183  1.00  0.00           O0 
ATOM    644  O   MOL H   0     -41.175 -26.629  17.992  1.00  0.00           O0 
ATOM    645  O   MOL H   0     -31.605 -32.869  17.991  1.00  0.00           O0 
ATOM    646  O   MOL H   0     -32.062 -33.461  15.658  1.00  0.00           O0 
ATOM    647  O   MOL H   0     -30.966 -35.097  17.196  1.00  0.00           O0 
ATOM    648  O   MOL H   0     -40.540 -35.107  17.257  1.00  0.00           O0 
ATOM    649  O   MOL H   0     -41.636 -33.471  15.719  1.00  0.00           O0 
ATOM    650  O   MOL H   0     -41.179 -32.879  18.052  1.00  0.00           O0 
ATOM    651  O   MOL H   0     -32.058 -27.211  15.598  1.00  0.00           O0 
ATOM    652  O   MOL H   0     -31.601 -26.620  17.931  1.00  0.00           O0 
ATOM    653  O   MOL H   0     -36.857 -27.248  15.645  1.00  0.00           O0 
ATOM    654  O   MOL H   0     -40.536 -28.857  17.197  1.00  0.00           O0 
ATOM    655  O   MOL H   0     -41.631 -27.221  15.659  1.00  0.00           O0 
ATOM    656  O   MOL H   0     -36.400 -26.656  17.977  1.00  0.00           O0 
ATOM    657  O   MOL H   0     -35.766 -35.134  17.242  1.00  0.00           O0 
ATOM    658  O   MOL H   0     -36.861 -33.498  15.705  1.00  0.00           O0 
ATOM    659  O   MOL H   0     -30.962 -28.847  17.136  1.00  0.00           O0 
ATOM    660  O   MOL H   0     -41.631 -27.221  21.659  1.00  0.00           O0 
ATOM    661  O   MOL H   0     -36.196 -28.791  19.996  1.00  0.00           O0 
ATOM    662  O   MOL H   0     -36.200 -35.041  20.056  1.00  0.00           O0 
ATOM    663  O   MOL H   0     -45.774 -35.051  20.117  1.00  0.00           O0 
ATOM    664  O   MOL H   0     -40.999 -35.078  20.102  1.00  0.00           O0 
ATOM    665  O   MOL H   0     -40.995 -28.828  20.042  1.00  0.00           O0 
ATOM    666  O   MOL H   0     -45.770 -28.801  20.057  1.00  0.00           O0 
ATOM    667  O   MOL H   0     -23.082 -34.379  20.213  1.00  0.00           O0 
ATOM    668  O   MOL H   0     -28.411 -34.399  20.139  1.00  0.00           O0 
ATOM    669  O   MOL H   0     -28.365 -28.694  20.135  1.00  0.00           O0 
ATOM    670  O   MOL H   0     -23.036 -28.673  20.209  1.00  0.00           O0 
ATOM    671  O   MOL H   0     -40.995 -28.828  23.042  1.00  0.00           O0 
ATOM    672  O   MOL H   0     -40.999 -35.078  23.102  1.00  0.00           O0 
ATOM    673  O   MOL H   0     -45.774 -35.051  23.117  1.00  0.00           O0 
ATOM    674  O   MOL H   0     -36.200 -35.041  23.056  1.00  0.00           O0 
ATOM    675  O   MOL H   0     -36.196 -28.791  22.996  1.00  0.00           O0 
ATOM    676  O   MOL H   0     -36.196 -28.791  16.996  1.00  0.00           O0 
ATOM    677  O   MOL H   0     -45.770 -28.801  23.057  1.00  0.00           O0 
ATOM    678  O   MOL H   0     -36.200 -35.041  17.056  1.00  0.00           O0 
ATOM    679  O   MOL H   0     -45.774 -35.051  17.117  1.00  0.00           O0 
ATOM    680  O   MOL H   0     -40.999 -35.078  17.102  1.00  0.00           O0 
ATOM    681  O   MOL H   0     -40.995 -28.828  17.042  1.00  0.00           O0 
ATOM    682  O   MOL H   0     -45.770 -28.801  17.057  1.00  0.00           O0 
ATOM    683  O   MOL H   0     -35.834 -38.409  17.035  1.00  0.00           O0 
ATOM    684  O   MOL H   0     -23.498 -31.976  20.804  1.00  0.00           O0 
ATOM    685  O   MOL H   0     -23.544 -37.682  20.808  1.00  0.00           O0 
ATOM    686  O   MOL H   0     -28.873 -37.703  20.734  1.00  0.00           O0 
ATOM    687  O   MOL H   0     -40.629 -32.196  20.021  1.00  0.00           O0 
ATOM    688  O   MOL H   0     -40.633 -38.446  20.081  1.00  0.00           O0 
ATOM    689  O   MOL H   0     -35.830 -32.159  19.975  1.00  0.00           O0 
ATOM    690  O   MOL H   0     -45.404 -32.169  20.036  1.00  0.00           O0 
ATOM    691  O   MOL H   0     -45.408 -38.419  20.096  1.00  0.00           O0 
ATOM    692  O   MOL H   0     -35.834 -38.409  20.035  1.00  0.00           O0 
ATOM    693  O   MOL H   0     -28.827 -31.997  20.730  1.00  0.00           O0 
ATOM    694  O   MOL H   0     -35.834 -38.409  23.035  1.00  0.00           O0 
ATOM    695  O   MOL H   0     -45.408 -38.419  23.096  1.00  0.00           O0 
ATOM    696  O   MOL H   0     -45.404 -32.169  23.036  1.00  0.00           O0 
ATOM    697  O   MOL H   0     -35.830 -32.159  22.975  1.00  0.00           O0 
ATOM    698  O   MOL H   0     -40.633 -38.446  23.081  1.00  0.00           O0 
ATOM    699  O   MOL H   0     -40.629 -32.196  23.021  1.00  0.00           O0 
ATOM    700  O   MOL H   0     -45.404 -32.169  17.036  1.00  0.00           O0 
ATOM    701  O   MOL H   0     -35.830 -32.159  16.975  1.00  0.00           O0 
ATOM    702  O   MOL H   0     -40.633 -38.446  17.081  1.00  0.00           O0 
ATOM    703  O   MOL H   0     -40.629 -32.196  17.021  1.00  0.00           O0 
ATOM    704  O   MOL H   0     -45.408 -38.419  17.096  1.00  0.00           O0 
ATOM    705  O   MOL H   0     -47.671 -37.884  22.033  1.00  0.00           O0 
ATOM    706  O   MOL H   0     -47.667 -31.634  15.973  1.00  0.00           O0 
ATOM    707  O   MOL H   0     -42.893 -31.661  15.958  1.00  0.00           O0 
ATOM    708  O   MOL H   0     -38.098 -37.874  15.972  1.00  0.00           O0 
ATOM    709  O   MOL H   0     -42.897 -37.911  16.018  1.00  0.00           O0 
ATOM    710  O   MOL H   0     -47.671 -37.884  16.033  1.00  0.00           O0 
ATOM    711  O   MOL H   0     -38.093 -31.624  15.912  1.00  0.00           O0 
ATOM    712  O   MOL H   0     -47.671 -37.884  19.033  1.00  0.00           O0 
ATOM    713  O   MOL H   0     -22.876 -37.428  18.352  1.00  0.00           O0 
ATOM    714  O   MOL H   0     -22.830 -31.722  18.349  1.00  0.00           O0 
ATOM    715  O   MOL H   0     -42.897 -37.911  19.018  1.00  0.00           O0 
ATOM    716  O   MOL H   0     -38.098 -37.874  18.972  1.00  0.00           O0 
ATOM    717  O   MOL H   0     -28.160 -31.743  18.274  1.00  0.00           O0 
ATOM    718  O   MOL H   0     -28.206 -37.449  18.278  1.00  0.00           O0 
ATOM    719  O   MOL H   0     -42.893 -31.661  18.959  1.00  0.00           O0 
ATOM    720  O   MOL H   0     -47.667 -31.634  18.973  1.00  0.00           O0 
ATOM    721  O   MOL H   0     -38.093 -31.624  21.912  1.00  0.00           O0 
ATOM    722  O   MOL H   0     -42.897 -37.911  22.018  1.00  0.00           O0 
ATOM    723  O   MOL H   0     -47.667 -31.634  21.973  1.00  0.00           O0 
ATOM    724  O   MOL H   0     -42.893 -31.661  21.959  1.00  0.00           O0 
ATOM    725  O   MOL H   0     -38.098 -37.874  21.972  1.00  0.00           O0 
ATOM    726  O   MOL H   0     -38.093 -31.624  18.912  1.00  0.00           O0 
ATOM    727  O   MOL H   0     -42.981 -34.522  17.588  1.00  0.00           O0 
ATOM    728  O   MOL H   0     -42.981 -34.522  23.588  1.00  0.00           O0 
ATOM    729  O   MOL H   0     -33.407 -34.513  20.527  1.00  0.00           O0 
ATOM    730  O   MOL H   0     -33.402 -28.263  20.467  1.00  0.00           O0 
ATOM    731  O   MOL H   0     -28.226 -33.692  22.926  1.00  0.00           O0 
ATOM    732  O   MOL H   0     -22.851 -27.965  22.997  1.00  0.00           O0 
ATOM    733  O   MOL H   0     -38.202 -28.300  20.513  1.00  0.00           O0 
ATOM    734  O   MOL H   0     -42.981 -34.522  20.588  1.00  0.00           O0 
ATOM    735  O   MOL H   0     -28.180 -27.986  22.922  1.00  0.00           O0 
ATOM    736  O   MOL H   0     -22.897 -33.671  23.000  1.00  0.00           O0 
ATOM    737  O   MOL H   0     -38.206 -34.550  20.573  1.00  0.00           O0 
ATOM    738  O   MOL H   0     -38.202 -28.300  23.513  1.00  0.00           O0 
ATOM    739  O   MOL H   0     -33.402 -28.263  23.467  1.00  0.00           O0 
ATOM    740  O   MOL H   0     -33.407 -34.513  23.527  1.00  0.00           O0 
ATOM    741  O   MOL H   0     -42.976 -28.273  23.528  1.00  0.00           O0 
ATOM    742  O   MOL H   0     -42.976 -28.273  20.528  1.00  0.00           O0 
ATOM    743  O   MOL H   0     -33.407 -34.513  17.527  1.00  0.00           O0 
ATOM    744  O   MOL H   0     -33.402 -28.263  17.467  1.00  0.00           O0 
ATOM    745  O   MOL H   0     -42.976 -28.273  17.528  1.00  0.00           O0 
ATOM    746  O   MOL H   0     -38.202 -28.300  17.513  1.00  0.00           O0 
ATOM    747  O   MOL H   0     -38.206 -34.550  23.573  1.00  0.00           O0 
ATOM    748  O   MOL H   0     -38.206 -34.550  17.573  1.00  0.00           O0 
ATOM    749  P   MOL H   0     -31.997 -33.970  23.099  1.00  0.00           P0 
ATOM    750  P   MOL H   0     -31.993 -27.721  23.039  1.00  0.00           P0 
ATOM    751  P   MOL H   0     -41.571 -33.980  23.161  1.00  0.00           P0 
ATOM    752  P   MOL H   0     -36.796 -34.007  23.146  1.00  0.00           P0 
ATOM    753  P   MOL H   0     -41.566 -27.730  23.101  1.00  0.00           P0 
ATOM    754  P   MOL H   0     -41.566 -27.730  20.101  1.00  0.00           P0 
ATOM    755  P   MOL H   0     -36.796 -34.007  20.146  1.00  0.00           P0 
ATOM    756  P   MOL H   0     -36.792 -27.757  20.086  1.00  0.00           P0 
ATOM    757  P   MOL H   0     -41.571 -33.980  20.161  1.00  0.00           P0 
ATOM    758  P   MOL H   0     -31.993 -27.721  20.039  1.00  0.00           P0 
ATOM    759  P   MOL H   0     -31.997 -33.970  20.099  1.00  0.00           P0 
ATOM    760  P   MOL H   0     -27.399 -27.474  24.184  1.00  0.00           P0 
ATOM    761  P   MOL H   0     -27.445 -33.180  24.188  1.00  0.00           P0 
ATOM    762  P   MOL H   0     -22.070 -27.453  24.258  1.00  0.00           P0 
ATOM    763  P   MOL H   0     -22.116 -33.159  24.262  1.00  0.00           P0 
ATOM    764  P   MOL H   0     -36.792 -27.757  23.086  1.00  0.00           P0 
ATOM    765  P   MOL H   0     -31.997 -33.970  17.099  1.00  0.00           P0 
ATOM    766  P   MOL H   0     -31.993 -27.721  17.039  1.00  0.00           P0 
ATOM    767  P   MOL H   0     -41.571 -33.980  17.160  1.00  0.00           P0 
ATOM    768  P   MOL H   0     -36.792 -27.757  17.086  1.00  0.00           P0 
ATOM    769  P   MOL H   0     -36.796 -34.007  17.146  1.00  0.00           P0 
ATOM    770  P   MOL H   0     -41.566 -27.730  17.101  1.00  0.00           P0 
TER
CONECT    1    4  517  530
CONECT    2  180  314  517  670
CONECT    3  312  517  513
CONECT    4  114  513    1
CONECT    5  179  316  518  667
CONECT    6  315  518  501
CONECT    7  116  501    8
CONECT    8    7  518  520
CONECT    9  183  340  508  669
CONECT   10  342  508  506
CONECT   11  121  506   40
CONECT   12  182  338  509  668
CONECT   13  339  509  511
CONECT   14  123  511   15
CONECT   15   14  509  510
CONECT   16  119  526   19
CONECT   17  298  527  526
CONECT   18  185  302  527  664
CONECT   19   16  527  523
CONECT   20   23  514  515
CONECT   21  184  304  514  666
CONECT   22  334  514  505
CONECT   23  125  505   20
CONECT   24   37  512  502
CONECT   25  126  524   28
CONECT   26  323  525  524
CONECT   27  197  326  525  662
CONECT   28   25  525  528
CONECT   29  131  503   32
CONECT   30  222  504  503
CONECT   31  177  297  504  663
CONECT   32   29  504  516
CONECT   33  129  522   36
CONECT   34  299  521  522
CONECT   35  181  329  521  665
CONECT   36   33  521  519
CONECT   37  128  529   24
CONECT   38  349  512  529
CONECT   39  178  328  512  661
CONECT   40   11  508  507
CONECT   41  233  485  486
CONECT   42  189  229  485  672
CONECT   43   67  485  489
CONECT   44   47  495  494
CONECT   45  188  227  495  677
CONECT   46  248  495  497
CONECT   47  102  497   44
CONECT   48   61  496  500
CONECT   49  103  488   52
CONECT   50  294  487  488
CONECT   51  191  256  487  674
CONECT   52   49  487  550
CONECT   53  108  499   56
CONECT   54  237  498  499
CONECT   55  190  234  498  673
CONECT   56   53  498  493
CONECT   57  106  490   60
CONECT   58  232  491  490
CONECT   59  187  253  491  671
CONECT   60   57  491  492
CONECT   61  105  549   48
CONECT   62  242  496  549
CONECT   63  186  254  496  675
CONECT   64   96  534   68
CONECT   65  267  533  534
CONECT   66  198  263  533  680
CONECT   67  100  486   43
CONECT   68   64  533  537
CONECT   69   72  543  542
CONECT   70  196  261  543  682
CONECT   71  282  543  545
CONECT   72   94  545   69
CONECT   73  194  288  544  676
CONECT   74  276  544  531
CONECT   75   92  531   88
CONECT   76   79  539  540
CONECT   77  195  287  539  681
CONECT   78  266  539  538
CONECT   79   91  538   76
CONECT   80   83  546  541
CONECT   81  193  268  546  679
CONECT   82  271  546  547
CONECT   83   89  547   80
CONECT   84   87  535  532
CONECT   85  192  290  535  678
CONECT   86  292  535  536
CONECT   87  132  536   84
CONECT   88   75  544  548
CONECT   89   83  559  561
CONECT   90  280  551  540
CONECT   91   79  562  551
CONECT   92   75  552  553
CONECT   93  262  553  548
CONECT   94   72  556  557
CONECT   95  259  560  537
CONECT   96   64  555  560
CONECT   97  250  585  494
CONECT   98  239  592  493
CONECT   99  244  584  550
CONECT  100   67  587  582
CONECT  101  225  582  489
CONECT  102   47  586  585
CONECT  103   49  588  584
CONECT  104  228  589  500
CONECT  105   61  590  589
CONECT  106   57  593  591
CONECT  107  246  591  492
CONECT  108   53  583  592
CONECT  109  278  558  532
CONECT  110  273  561  541
CONECT  111  284  557  542
CONECT  112  332  568  515
CONECT  113  309  563  530
CONECT  114    4  579  563
CONECT  115  313  564  520
CONECT  116    7  576  564
CONECT  117  351  575  516
CONECT  118  347  567  528
CONECT  119   16  570  565
CONECT  120  345  594  507
CONECT  121   11  578  594
CONECT  122  341  580  510
CONECT  123   14  581  580
CONECT  124  306  565  523
CONECT  125   23  569  568
CONECT  126   25  571  567
CONECT  127  303  572  502
CONECT  128   37  573  572
CONECT  129   33  577  574
CONECT  130  336  574  519
CONECT  131   29  566  575
CONECT  132   87  554  558
CONECT  133  159  216  281  682
CONECT  134  171  204  348  661
CONECT  135  170  201  295  663
CONECT  136  173  213  335  666
CONECT  137  168  200  343  669
CONECT  138  172  203  300  664
CONECT  139  169  199  325  668
CONECT  140  166  202  311  670
CONECT  141  167  214  319  667
CONECT  142  175  205  324  662
CONECT  143  174  206  331  665
CONECT  144  161  215  270  679
CONECT  145  176  217  277  676
CONECT  146  160  220  265  680
CONECT  147  164  219  291  678
CONECT  148  165  218  285  681
CONECT  149  156  209  243  675
CONECT  150  155  207  236  673
CONECT  151  158  208  247  677
CONECT  152  157  212  231  672
CONECT  153  162  210  251  671
CONECT  154  163  211  293  674
CONECT  155  190  150  235  695
CONECT  156  186  149  255  697
CONECT  157  189  152  230  698
CONECT  158  188  151  224  696
CONECT  159  196  133  258  700
CONECT  160  198  146  264  702
CONECT  161  193  144  269  704
CONECT  162  187  153  252  699
CONECT  163  191  154  223  694
CONECT  164  192  147  257  683
CONECT  165  195  148  286  703
CONECT  166  180  140  317  684
CONECT  167  179  141  320  685
CONECT  168  183  137  322  693
CONECT  169  182  139  337  686
CONECT  170  177  135  296  691
CONECT  171  178  134  327  689
CONECT  172  185  138  301  688
CONECT  173  184  136  307  690
CONECT  174  181  143  330  687
CONECT  175  197  142  308  692
CONECT  176  194  145  289  701
CONECT  177   31  170  350  712
CONECT  178   39  171  221  726
CONECT  179    5  167  318  713
CONECT  180    2  166  310  714
CONECT  181   35  174  352  719
CONECT  182   12  169  321  718
CONECT  183    9  168  344  717
CONECT  184   21  173  333  720
CONECT  185   18  172  305  715
CONECT  186   63  156  241  721
CONECT  187   59  162  240  724
CONECT  188   45  158  249  723
CONECT  189   42  157  226  722
CONECT  190   55  155  238  705
CONECT  191   51  163  245  725
CONECT  192   85  164  279  708
CONECT  193   81  161  272  710
CONECT  194   73  176  275  711
CONECT  195   77  165  274  707
CONECT  196   70  159  283  706
CONECT  197   27  175  346  716
CONECT  198   66  160  260  709
CONECT  199  139  402  403  731
CONECT  200  137  401  400  735
CONECT  201  135  385  368  734
CONECT  202  140  357  358  732
CONECT  203  138  382  381  737
CONECT  204  134  363  408  730
CONECT  205  142  374  364  729
CONECT  206  143  370  369  733
CONECT  207  150  467  452  728
CONECT  208  151  462  473  741
CONECT  209  149  447  478  739
CONECT  210  153  454  453  738
CONECT  211  154  458  448  740
CONECT  212  152  466  465  747
CONECT  213  136  378  391  742
CONECT  214  141  356  355  736
CONECT  215  144  433  418  727
CONECT  216  133  428  439  745
CONECT  217  145  413  444  744
CONECT  218  148  420  419  746
CONECT  219  147  424  414  743
CONECT  220  146  432  431  748
CONECT  221  178
CONECT  222   30
CONECT  223  163
CONECT  224  158
CONECT  225  101
CONECT  226  189
CONECT  227   45
CONECT  228  104
CONECT  229   42
CONECT  230  157
CONECT  231  152
CONECT  232   58
CONECT  233   41
CONECT  234   55
CONECT  235  155
CONECT  236  150
CONECT  237   54
CONECT  238  190
CONECT  239   98
CONECT  240  187
CONECT  241  186
CONECT  242   62
CONECT  243  149
CONECT  244   99
CONECT  245  191
CONECT  246  107
CONECT  247  151
CONECT  248   46
CONECT  249  188
CONECT  250   97
CONECT  251  153
CONECT  252  162
CONECT  253   59
CONECT  254   63
CONECT  255  156
CONECT  256   51
CONECT  257  164
CONECT  258  159
CONECT  259   95
CONECT  260  198
CONECT  261   70
CONECT  262   93
CONECT  263   66
CONECT  264  160
CONECT  265  146
CONECT  266   78
CONECT  267   65
CONECT  268   81
CONECT  269  161
CONECT  270  144
CONECT  271   82
CONECT  272  193
CONECT  273  110
CONECT  274  195
CONECT  275  194
CONECT  276   74
CONECT  277  145
CONECT  278  109
CONECT  279  192
CONECT  280   90
CONECT  281  133
CONECT  282   71
CONECT  283  196
CONECT  284  111
CONECT  285  148
CONECT  286  165
CONECT  287   77
CONECT  288   73
CONECT  289  176
CONECT  290   85
CONECT  291  147
CONECT  292   86
CONECT  293  154
CONECT  294   50
CONECT  295  135
CONECT  296  170
CONECT  297   31
CONECT  298   17
CONECT  299   34
CONECT  300  138
CONECT  301  172
CONECT  302   18
CONECT  303  127
CONECT  304   21
CONECT  305  185
CONECT  306  124
CONECT  307  173
CONECT  308  175
CONECT  309  113
CONECT  310  180
CONECT  311  140
CONECT  312    3
CONECT  313  115
CONECT  314    2
CONECT  315    6
CONECT  316    5
CONECT  317  166
CONECT  318  179
CONECT  319  141
CONECT  320  167
CONECT  321  182
CONECT  322  168
CONECT  323   26
CONECT  324  142
CONECT  325  139
CONECT  326   27
CONECT  327  171
CONECT  328   39
CONECT  329   35
CONECT  330  174
CONECT  331  143
CONECT  332  112
CONECT  333  184
CONECT  334   22
CONECT  335  136
CONECT  336  130
CONECT  337  169
CONECT  338   12
CONECT  339   13
CONECT  340    9
CONECT  341  122
CONECT  342   10
CONECT  343  137
CONECT  344  183
CONECT  345  120
CONECT  346  197
CONECT  347  118
CONECT  348  134
CONECT  349   38
CONECT  350  177
CONECT  351  117
CONECT  352  181
CONECT  353  713
CONECT  354  576
CONECT  355  214
CONECT  356  214
CONECT  357  202
CONECT  358  202
CONECT  359  579
CONECT  360  579
CONECT  361  684
CONECT  362  714
CONECT  363  204
CONECT  364  205
CONECT  365  687
CONECT  366  577
CONECT  367  719
CONECT  368  201
CONECT  369  206
CONECT  370  206
CONECT  371  571
CONECT  372  716
CONECT  373  571
CONECT  374  205
CONECT  375  692
CONECT  376  570
CONECT  377  688
CONECT  378  213
CONECT  379  715
CONECT  380  570
CONECT  381  203
CONECT  382  203
CONECT  383  685
CONECT  384  576
CONECT  385  201
CONECT  386  566
CONECT  387  712
CONECT  388  566
CONECT  389  573
CONECT  390  689
CONECT  391  213
CONECT  392  569
CONECT  393  720
CONECT  394  691
CONECT  395  717
CONECT  396  693
CONECT  397  578
CONECT  398  569
CONECT  399  578
CONECT  400  200
CONECT  401  200
CONECT  402  199
CONECT  403  199
CONECT  404  581
CONECT  405  718
CONECT  406  686
CONECT  407  581
CONECT  408  204
CONECT  409  690
CONECT  410  577
CONECT  411  726
CONECT  412  573
CONECT  413  217
CONECT  414  219
CONECT  415  703
CONECT  416  562
CONECT  417  707
CONECT  418  215
CONECT  419  218
CONECT  420  218
CONECT  421  554
CONECT  422  708
CONECT  423  554
CONECT  424  219
CONECT  425  683
CONECT  426  555
CONECT  427  702
CONECT  428  216
CONECT  429  709
CONECT  430  555
CONECT  431  220
CONECT  432  220
CONECT  433  215
CONECT  434  559
CONECT  435  710
CONECT  436  559
CONECT  437  552
CONECT  438  701
CONECT  439  216
CONECT  440  556
CONECT  441  706
CONECT  442  704
CONECT  443  556
CONECT  444  217
CONECT  445  700
CONECT  446  562
CONECT  447  209
CONECT  448  211
CONECT  449  699
CONECT  450  593
CONECT  451  724
CONECT  452  207
CONECT  453  210
CONECT  454  210
CONECT  455  588
CONECT  456  725
CONECT  457  588
CONECT  458  211
CONECT  459  694
CONECT  460  587
CONECT  461  698
CONECT  462  208
CONECT  463  722
CONECT  464  587
CONECT  465  212
CONECT  466  212
CONECT  467  207
CONECT  468  583
CONECT  469  705
CONECT  470  583
CONECT  471  590
CONECT  472  697
CONECT  473  208
CONECT  474  586
CONECT  475  723
CONECT  476  695
CONECT  477  586
CONECT  478  209
CONECT  479  696
CONECT  480  593
CONECT  481  721
CONECT  482  590
CONECT  483  711
CONECT  484  552
CONECT  485   42   41   43
CONECT  486   41   67
CONECT  487   51   50   52
CONECT  488   50   49
CONECT  489  101   43
CONECT  490   58   57
CONECT  491   59   58   60
CONECT  492  107   60
CONECT  493   98   56
CONECT  494   97   44
CONECT  495   45   46   44
CONECT  496   63   62   48
CONECT  497   46   47
CONECT  498   55   54   56
CONECT  499   54   53
CONECT  500  104   48
CONECT  501    6    7
CONECT  502  127   24
CONECT  503   30   29
CONECT  504   31   30   32
CONECT  505   22   23
CONECT  506   10   11
CONECT  507  120   40
CONECT  508    9   10   40
CONECT  509   12   13   15
CONECT  510  122   15
CONECT  511   13   14
CONECT  512   39   38   24
CONECT  513    3    4
CONECT  514   21   22   20
CONECT  515  112   20
CONECT  516  117   32
CONECT  517    2    3    1
CONECT  518    5    6    8
CONECT  519  130   36
CONECT  520  115    8
CONECT  521   35   34   36
CONECT  522   34   33
CONECT  523  124   19
CONECT  524   26   25
CONECT  525   27   26   28
CONECT  526   17   16
CONECT  527   18   17   19
CONECT  528  118   28
CONECT  529   38   37
CONECT  530  113    1
CONECT  531   74   75
CONECT  532  109   84
CONECT  533   66   65   68
CONECT  534   65   64
CONECT  535   85   86   84
CONECT  536   86   87
CONECT  537   95   68
CONECT  538   78   79
CONECT  539   77   78   76
CONECT  540   90   76
CONECT  541  110   80
CONECT  542  111   69
CONECT  543   70   71   69
CONECT  544   73   74   88
CONECT  545   71   72
CONECT  546   81   82   80
CONECT  547   82   83
CONECT  548   93   88
CONECT  549   62   61
CONECT  550   99   52
CONECT  551   91   90
CONECT  552   92  437  484
CONECT  553   92   93
CONECT  554  132  423  421
CONECT  555   96  426  430
CONECT  556   94  443  440
CONECT  557   94  111
CONECT  558  132  109
CONECT  559   89  436  434
CONECT  560   96   95
CONECT  561   89  110
CONECT  562   91  416  446
CONECT  563  114  113
CONECT  564  116  115
CONECT  565  119  124
CONECT  566  131  388  386
CONECT  567  126  118
CONECT  568  125  112
CONECT  569  125  398  392
CONECT  570  119  376  380
CONECT  571  126  373  371
CONECT  572  128  127
CONECT  573  128  389  412
CONECT  574  129  130
CONECT  575  131  117
CONECT  576  116  384  354
CONECT  577  129  366  410
CONECT  578  121  397  399
CONECT  579  114  360  359
CONECT  580  123  122
CONECT  581  123  407  404
CONECT  582  100  101
CONECT  583  108  470  468
CONECT  584  103   99
CONECT  585  102   97
CONECT  586  102  477  474
CONECT  587  100  460  464
CONECT  588  103  457  455
CONECT  589  105  104
CONECT  590  105  471  482
CONECT  591  106  107
CONECT  592  108   98
CONECT  593  106  450  480
CONECT  594  121  120
CONECT  595  764
CONECT  596  752
CONECT  597  752
CONECT  598  750
CONECT  599  753
CONECT  600  764
CONECT  601  750
CONECT  602  750
CONECT  603  751
CONECT  604  751
CONECT  605  751
CONECT  606  749
CONECT  607  749
CONECT  608  749
CONECT  609  753
CONECT  610  764
CONECT  611  752
CONECT  612  769
CONECT  613  755
CONECT  614  756
CONECT  615  754
CONECT  616  759
CONECT  617  759
CONECT  618  759
CONECT  619  757
CONECT  620  757
CONECT  621  757
CONECT  622  758
CONECT  623  758
CONECT  624  760
CONECT  625  760
CONECT  626  760
CONECT  627  761
CONECT  628  761
CONECT  629  761
CONECT  630  756
CONECT  631  763
CONECT  632  763
CONECT  633  763
CONECT  634  762
CONECT  635  762
CONECT  636  762
CONECT  637  754
CONECT  638  754
CONECT  639  756
CONECT  640  755
CONECT  641  755
CONECT  642  758
CONECT  643  768
CONECT  644  770
CONECT  645  765
CONECT  646  765
CONECT  647  765
CONECT  648  767
CONECT  649  767
CONECT  650  767
CONECT  651  766
CONECT  652  766
CONECT  653  768
CONECT  654  770
CONECT  655  770
CONECT  656  768
CONECT  657  769
CONECT  658  769
CONECT  659  766
CONECT  660  753
CONECT  661   39  134
CONECT  662   27  142
CONECT  663   31  135
CONECT  664   18  138
CONECT  665   35  143
CONECT  666   21  136
CONECT  667    5  141
CONECT  668   12  139
CONECT  669    9  137
CONECT  670    2  140
CONECT  671   59  153
CONECT  672   42  152
CONECT  673   55  150
CONECT  674   51  154
CONECT  675   63  149
CONECT  676   73  145
CONECT  677   45  151
CONECT  678   85  147
CONECT  679   81  144
CONECT  680   66  146
CONECT  681   77  148
CONECT  682   70  133
CONECT  683  164  425
CONECT  684  166  361
CONECT  685  167  383
CONECT  686  169  406
CONECT  687  174  365
CONECT  688  172  377
CONECT  689  171  390
CONECT  690  173  409
CONECT  691  170  394
CONECT  692  175  375
CONECT  693  168  396
CONECT  694  163  459
CONECT  695  155  476
CONECT  696  158  479
CONECT  697  156  472
CONECT  698  157  461
CONECT  699  162  449
CONECT  700  159  445
CONECT  701  176  438
CONECT  702  160  427
CONECT  703  165  415
CONECT  704  161  442
CONECT  705  190  469
CONECT  706  196  441
CONECT  707  195  417
CONECT  708  192  422
CONECT  709  198  429
CONECT  710  193  435
CONECT  711  194  483
CONECT  712  177  387
CONECT  713  179  353
CONECT  714  180  362
CONECT  715  185  379
CONECT  716  197  372
CONECT  717  183  395
CONECT  718  182  405
CONECT  719  181  367
CONECT  720  184  393
CONECT  721  186  481
CONECT  722  189  463
CONECT  723  188  475
CONECT  724  187  451
CONECT  725  191  456
CONECT  726  178  411
CONECT  727  215  767
CONECT  728  207  751
CONECT  729  205  759
CONECT  730  204  758
CONECT  731  199  761
CONECT  732  202  762
CONECT  733  206  756
CONECT  734  201  757
CONECT  735  200  760
CONECT  736  214  763
CONECT  737  203  755
CONECT  738  210  764
CONECT  739  209  750
CONECT  740  211  749
CONECT  741  208  753
CONECT  742  213  754
CONECT  743  219  765
CONECT  744  217  766
CONECT  745  216  770
CONECT  746  218  768
CONECT  747  212  752
CONECT  748  220  769
CONECT  749  607  606  608  740
CONECT  750  602  598  601  739
CONECT  751  604  605  603  728
CONECT  752  597  596  611  747
CONECT  753  660  599  609  741
CONECT  754  638  637  615  742
CONECT  755  641  640  613  737
CONECT  756  630  614  639  733
CONECT  757  620  619  621  734
CONECT  758  622  642  623  730
CONECT  759  617  618  616  729
CONECT  760  624  625  626  735
CONECT  761  629  628  627  731
CONECT  762  636  635  634  732
CONECT  763  631  632  633  736
CONECT  764  600  610  595  738
CONECT  765  646  647  645  743
CONECT  766  651  659  652  744
CONECT  767  649  648  650  727
CONECT  768  653  643  656  746
CONECT  769  658  657  612  748
CONECT  770  655  654  644  745
